# Supplementary material for: Atomically precise silver-based bimetallic clusters for electrocatalytic urea synthesis
Source: Natl Sci Rev. 2024 Nov 29;12(2):nwae440. doi: 10.1093/nsr/nwae440 (PMC11740507; doi:10.1093/nsr/nwae440)
Supplement: nwae440_Supplemental_Files [file nwae440_supplemental_files.zip]

Archive with 3 entries (3 files):
- 1228-Supporting_Materials.pdf
- Ag13Au5.cif
- Au14Pd.cif
