# Supplementary material for: Atomically precise silver-based bimetallic clusters for electrocatalytic urea synthesis
Source: Natl Sci Rev. 2024 Nov 29;12(2):nwae440. doi: 10.1093/nsr/nwae440 (PMC11740507; doi:10.1093/nsr/nwae440)
Supplement: nwae440_Supplemental_Files [file nwae440_supplemental_files.zip › Ag13Au5.cif]

data_au13ag5
_audit_creation_method 'Olex2 1.2

(compiled 2018.05.29 svn.r3508 for OlexSys, GUI svn.r5506)

'
_audit_creation_date	2024-08-23
_audit_update_record	2024-08-23
_chemical_formula_sum	'C170 H106 Ag13 Au5 Cl6 F50 P8 S10'
_chemical_formula_weight	6266.740
_refine_ls_R_factor_all	0.177
_cell_length_a	31.3885(10)
_cell_length_b	21.8910(6)
_cell_length_c	30.1592(8)
_cell_angle_alpha	90.000
_cell_angle_beta	107.210(3)
_cell_angle_gamma	90.000
_cell_volume	19795.3(10)
_cell_formula_units_Z	4
_symmetry_int_tables_number	14
_symmetry_space_group_name_H-M	'P 1 21/c 1'
_symmetry_space_group_name_Hall	'-P_2ybc'

loop_
_symmetry_equiv_pos_site_id
_symmetry_equiv_pos_as_xyz
1 x,y,z
2 -x,1/2+y,1/2-z
3 -x,-y,-z
4 x,1/2-y,1/2+z

loop_
_atom_type_symbol
_atom_type_oxidation_number
_atom_type_radius_bond
Au	?	1.200
Ag	?	1.200
S	?	1.000
P	?	1.200
F	?	1.200
C	?	1.200
H	?	1.200
Cl	?	1.200


loop_
_atom_site_label
_atom_site_type_symbol
_atom_site_fract_x
_atom_site_fract_y
_atom_site_fract_z
_atom_site_occupancy
_atom_site_symmetry_multiplicity
_atom_site_Wyckoff_symbol
_atom_site_attached_hydrogens
_atom_site_calc_flag
_atom_site_thermal_displace_type
_atom_site_u_iso_or_equiv
Au1 Au  0.7316(0)  0.5178(0)  0.3544(0)  1.000 4 e ? d Uani  0.02603(11)
Au2 Au  0.7326(0)  0.4592(0)  0.2758(0)  1.000 4 e ? d Uani  0.03341(13)
Au3 Au  0.671()  0.4262(0)  0.3252(0)  1.000 4 e ? d Uani  0.03470(13)
Au4 Au  0.7267(0)  0.5737(0)  0.4337(0)  1.000 4 e ? d Uani  0.03342(13)
Au5 Au  0.7903(0)  0.6097(0)  0.3884(0)  1.000 4 e ? d Uani  0.03247(13)
Ag1 Ag  0.7685(0)  0.4001(0)  0.3639(0)  1.000 4 e ? d Uani  0.0362(2)
Ag2 Ag  0.8023(0)  0.492()  0.4327(0)  1.000 4 e ? d Uani  0.0334(2)
Ag3 Ag  0.7131(0)  0.4442(0)  0.4216(0)  1.000 4 e ? d Uani  0.0354(2)
Ag4 Ag  0.8153(0)  0.5046(0)  0.3406(0)  1.000 4 e ? d Uani  0.0323(2)
Ag5 Ag  0.6473(0)  0.535()  0.3661(0)  1.000 4 e ? d Uani  0.0360(2)
Ag6 Ag  0.7529(0)  0.5912(0)  0.2879(0)  1.000 4 e ? d Uani  0.0329(2)
Ag7 Ag  0.6984(0)  0.6368(0)  0.3435(0)  1.000 4 e ? d Uani  0.0347(2)
Ag8 Ag  0.6624(0)  0.5447(0)  0.2755(0)  1.000 4 e ? d Uani  0.0344(2)
Ag9 Ag  0.8008(0)  0.3528(0)  0.4664(0)  1.000 4 e ? d Uani  0.0579(3)
Ag10 Ag  0.8216(0)  0.3637(0)  0.5711(0)  1.000 4 e ? d Uani  0.0633(3)
Ag11 Ag  0.5961(0)  0.6477(1)  0.2919(0)  1.000 4 e ? d Uani  0.0599(3)
Ag12 Ag  0.5063(0)  0.5893(1)  0.2585(1)  1.000 4 e ? d Uani  0.0854(5)
Ag13 Ag  0.8748(0)  0.6062(0)  0.2424(0)  1.000 4 e ? d Uani  0.0410(3)
S1 S  0.8486(1)  0.4548(2)  0.5074(1)  1.000 4 e ? d Uani  0.0399(8)
S2 S  0.7879(1)  0.6309(2)  0.2321(1)  1.000 4 e ? d Uani  0.0394(8)
S3 S  0.5936(1)  0.5764(2)  0.2194(1)  1.000 4 e ? d Uani  0.0419(8)
S4 S  0.8791(1)  0.5375(1)  0.3172(1)  1.000 4 e ? d Uani  0.0405(8)
S5 S  0.7314(1)  0.3880(2)  0.4944(1)  1.000 4 e ? d Uani  0.0488(9)
S6 S  0.6518(1)  0.7258(2)  0.3375(1)  1.000 4 e ? d Uani  0.0501(10)
S7 S  0.5678(1)  0.5522(2)  0.3483(1)  1.000 4 e ? d Uani  0.0567(10)
S8 S  0.7884(1)  0.2963(2)  0.3902(1)  1.000 4 e ? d Uani  0.0525(10)
S9 S  0.5152(1)  0.6994(2)  0.2640(1)  1.000 4 e ? d Uani  0.0597(11)
S10 S  0.8494(2)  0.2793(2)  0.5357(2)  1.000 4 e ? d Uani  0.0980(15)
P1 P  0.7295(1)  0.4071(2)  0.2085(1)  1.000 4 e ? d Uani  0.0364(8)
P2 P  0.8674(1)  0.5419(2)  0.1736(1)  1.000 4 e ? d Uani  0.0404(9)
P3 P  0.6191(1)  0.3491(2)  0.3021(1)  1.000 4 e ? d Uani  0.0387(9)
P4 P  0.4741(1)  0.4948(2)  0.2271(1)  1.000 4 e ? d Uani  0.0524(10)
P5 P  0.7252(1)  0.6199(2)  0.5018(1)  1.000 4 e ? d Uani  0.0340(8)
P6 P  0.8117(1)  0.4367(2)  0.6252(1)  1.000 4 e ? d Uani  0.0465(10)
P7 P  0.8413(1)  0.6841(2)  0.4230(1)  1.000 4 e ? d Uani  0.0324(8)
P8 P  0.9233(1)  0.6912(2)  0.2810(1)  1.000 4 e ? d Uani  0.0358(8)
F1 F  0.7787(3)  0.7226(3)  0.3062(2)  1.000 4 e ? d Uani  0.0443(19)
F2 F  0.9202(3)  0.3886(4)  0.5764(3)  1.000 4 e ? d Uani  0.070(3)
F3 F  0.6748(3)  0.5658(4)  0.1825(3)  1.000 4 e ? d Uani  0.066(2)
F4 F  0.8534(3)  0.4062(3)  0.2887(3)  1.000 4 e ? d Uani  0.051(2)
F5 F  0.6711(3)  0.7006(4)  0.2451(3)  1.000 4 e ? d Uani  0.065(2)
F6 F  0.8939(2)  0.4961(4)  0.4347(2)  1.000 4 e ? d Uani  0.054(2)
F7 F  0.8725(3)  0.3755(4)  0.4048(3)  1.000 4 e ? d Uani  0.063(2)
F8 F  0.6054(3)  0.6652(4)  0.4042(3)  1.000 4 e ? d Uani  0.075(3)
F9 F  0.6925(3)  0.6336(5)  0.1175(3)  1.000 4 e ? d Uani  0.092(3)
F10 F  0.9762(3)  0.4704(5)  0.4341(3)  1.000 4 e ? d Uani  0.082(3)
F11 F  0.7888(3)  0.7102(4)  0.1530(2)  1.000 4 e ? d Uani  0.082(3)
F12 F  0.9785(3)  0.5350(3)  0.3447(3)  1.000 4 e ? d Uani  0.057(2)
F13 F  1.0321(3)  0.4419(4)  0.3444(3)  1.000 4 e ? d Uani  0.070(2)
F14 F  0.7802(3)  0.8432(4)  0.3020(3)  1.000 4 e ? d Uani  0.069(2)
F15 F  0.9085(3)  0.3127(4)  0.2870(3)  1.000 4 e ? d Uani  0.071(3)
F16 F  0.5453(4)  0.6843(5)  0.1688(3)  1.000 4 e ? d Uani  0.095(4)
F17 F  0.7833(3)  0.9001(4)  0.2220(4)  1.000 4 e ? d Uani  0.088(3)
F18 F  0.9990(3)  0.3296(4)  0.3153(3)  1.000 4 e ? d Uani  0.081(3)
F19 F  0.8176(4)  0.1735(4)  0.3685(4)  1.000 4 e ? d Uani  0.103(4)
F20 F  0.6832(3)  0.7836(5)  0.1856(3)  1.000 4 e ? d Uani  0.097(3)
F21 F  0.6543(3)  0.8589(4)  0.3454(3)  1.000 4 e ? d Uani  0.079(3)
F22 F  0.5646(5)  0.7513(5)  0.1036(4)  1.000 4 e ? d Uani  0.126(4)
F23 F  0.5554(3)  0.8007(4)  0.3288(3)  1.000 4 e ? d Uani  0.079(3)
F24 F  0.4806(4)  0.7655(5)  0.4400(4)  1.000 4 e ? d Uani  0.115(4)
F25 F  1.0307(3)  0.4018(5)  0.5030(3)  1.000 4 e ? d Uani  0.097(3)
F26 F  0.5044(3)  0.5044(5)  0.3964(3)  1.000 4 e ? d Uani  0.093(3)
F27 F  0.4517(3)  0.6403(5)  0.3113(4)  1.000 4 e ? d Uani  0.090(3)
F28 F  0.4824(4)  0.5527(6)  0.4680(4)  1.000 4 e ? d Uani  0.121(4)
F29 F  0.5829(4)  0.7113(4)  0.4760(3)  1.000 4 e ? d Uani  0.093(3)
F30 F  1.0021(3)  0.3624(5)  0.5735(3)  1.000 4 e ? d Uani  0.096(3)
F31 F  0.9538(4)  0.3370(6)  0.4059(4)  1.000 4 e ? d Uani  0.108(4)
F32 F  0.7216(5)  0.2617(6)  0.4485(4)  1.000 4 e ? d Uani  0.139(5)
F33 F  0.6832(4)  0.9053(5)  0.2057(5)  1.000 4 e ? d Uani  0.128(4)
F34 F  0.6563(4)  0.3922(6)  0.5323(5)  1.000 4 e ? d Uani  0.125(4)
F35 F  0.5379(4)  0.8286(5)  0.4064(4)  1.000 4 e ? d Uani  0.110(4)
F36 F  0.7845(4)  0.8329(5)  0.1489(3)  1.000 4 e ? d Uani  0.109(4)
F37 F  0.5216(4)  0.6556(5)  0.5088(3)  1.000 4 e ? d Uani  0.111(4)
F38 F  0.4359(4)  0.6717(5)  0.3879(4)  1.000 4 e ? d Uani  0.115(4)
F39 F  0.6383(5)  0.7264(5)  0.0773(4)  1.000 4 e ? d Uani  0.129(5)
F40 F  0.6704(4)  0.9425(4)  0.2853(5)  1.000 4 e ? d Uani  0.128(4)
F41 F  0.8985(5)  0.1394(6)  0.3656(4)  1.000 4 e ? d Uani  0.142(5)
F42 F  0.9670(4)  0.2201(6)  0.3843(4)  1.000 4 e ? d Uani  0.129(5)
F43 F  0.5980(5)  0.1977(7)  0.4918(5)  1.000 4 e ? d Uani  0.169(6)
F44 F  0.5957(4)  0.3067(6)  0.5331(5)  1.000 4 e ? d Uani  0.148(5)
F45 F  0.6655(7)  0.1745(8)  0.4534(6)  1.000 4 e ? d Uani  0.203(7)
F46 F  0.7748(4)  0.2485(5)  0.5794(3)  1.000 4 e ? d Uani  0.136(3)
F47 F  0.8571(4)  0.1718(5)  0.4785(3)  1.000 4 e ? d Uani  0.160(3)
F48 F  0.8085(5)  0.0671(5)  0.4674(4)  1.000 4 e ? d Uani  0.189(3)
F49 F  0.7271(4)  0.1474(6)  0.5669(4)  1.000 4 e ? d Uani  0.174(3)
F50 F  0.7429(5)  0.0538(5)  0.5122(4)  1.000 4 e ? d Uani  0.190(3)
C1 C  0.7729(4)  0.5973(5)  0.5500(4)  1.000 4 e ? d Uani  0.036(3)
H1A H  0.8006  0.6084  0.5426  1.000 4 e ? calc Uiso  0.04400
H1B H  0.7723  0.6207  0.5779  1.000 4 e ? calc Uiso  0.04400
C2 C  0.5738(4)  0.3682(6)  0.2495(4)  1.000 4 e ? d Uani  0.045(4)
H2A H  0.5857  0.3693  0.2225  1.000 4 e ? calc Uiso  0.05400
H2B H  0.5506  0.3360  0.2437  1.000 4 e ? calc Uiso  0.05400
C3 C  0.5530(4)  0.4284(6)  0.2537(4)  1.000 4 e ? d Uani  0.043(3)
H3A H  0.5756  0.4611  0.2569  1.000 4 e ? calc Uiso  0.05100
H3B H  0.5434  0.4285  0.2821  1.000 4 e ? calc Uiso  0.05100
C4 C  0.6734(5)  0.3869(6)  0.1748(4)  1.000 4 e ? d Uani  0.044(4)
C5 C  0.8102(5)  0.5144(6)  0.6052(4)  1.000 4 e ? d Uani  0.051(4)
H5A H  0.8068  0.5415  0.6302  1.000 4 e ? calc Uiso  0.06100
H5B H  0.8394  0.5238  0.6006  1.000 4 e ? calc Uiso  0.06100
C6 C  0.7496(4)  0.4526(6)  0.1681(4)  1.000 4 e ? d Uani  0.040(3)
H6A H  0.7479  0.4275  0.1403  1.000 4 e ? calc Uiso  0.04800
H6B H  0.7294  0.4880  0.1579  1.000 4 e ? calc Uiso  0.04800
C7 C  0.6399(5)  0.4278(7)  0.1705(4)  1.000 4 e ? d Uani  0.047(4)
H7 H  0.6461  0.4639  0.1887  1.000 4 e ? calc Uiso  0.05700
C8 C  0.9189(4)  0.4630(7)  0.4701(4)  1.000 4 e ? d Uani  0.044(3)
C9 C  0.9326(5)  0.4086(7)  0.5396(5)  1.000 4 e ? d Uani  0.052(4)
C10 C  0.6091(5)  0.6225(5)  0.1788(4)  1.000 4 e ? d Uani  0.035(3)
C11 C  0.5903(5)  0.3313(6)  0.3444(5)  1.000 4 e ? d Uani  0.048(4)
C12 C  0.6458(5)  0.6111(6)  0.1636(5)  1.000 4 e ? d Uani  0.047(4)
C13 C  0.8232(5)  0.7629(5)  0.4160(4)  1.000 4 e ? d Uani  0.034(3)
C14 C  0.7741(4)  0.5308(6)  0.5609(4)  1.000 4 e ? d Uani  0.039(3)
H14A H  0.7792  0.5075  0.5347  1.000 4 e ? calc Uiso  0.04700
H14B H  0.7448  0.5183  0.5639  1.000 4 e ? calc Uiso  0.04700
C15 C  0.8997(5)  0.6093(7)  0.5504(5)  1.000 4 e ? d Uani  0.055(4)
H15 H  0.9121  0.5706  0.5614  1.000 4 e ? calc Uiso  0.06600
C16 C  0.7855(4)  0.7101(6)  0.2310(4)  1.000 4 e ? d Uani  0.037(3)
C17 C  0.5865(5)  0.3743(7)  0.3768(4)  1.000 4 e ? d Uani  0.053(4)
H17 H  0.6014  0.4125  0.3785  1.000 4 e ? calc Uiso  0.06400
C18 C  0.6770(4)  0.5969(6)  0.5210(4)  1.000 4 e ? d Uani  0.038(3)
C19 C  0.9615(5)  0.4503(7)  0.4689(5)  1.000 4 e ? d Uani  0.056(4)
C20 C  0.8788(5)  0.6178(6)  0.5038(5)  1.000 4 e ? d Uani  0.049(4)
H20 H  0.8749  0.5835  0.4837  1.000 4 e ? calc Uiso  0.05900
C21 C  0.8104(5)  0.5154(6)  0.1513(4)  1.000 4 e ? d Uani  0.044(4)
H21A H  0.7901  0.5509  0.1428  1.000 4 e ? calc Uiso  0.05300
H21B H  0.8072  0.4907  0.1230  1.000 4 e ? calc Uiso  0.05300
C22 C  0.9033(4)  0.4417(6)  0.5052(4)  1.000 4 e ? d Uani  0.040(3)
C23 C  0.7976(4)  0.4764(6)  0.1880(4)  1.000 4 e ? d Uani  0.045(4)
H23A H  0.8184  0.4415  0.1972  1.000 4 e ? calc Uiso  0.05400
H23B H  0.8000  0.5014  0.2160  1.000 4 e ? calc Uiso  0.05400
C24 C  0.8915(4)  0.6794(6)  0.4049(4)  1.000 4 e ? d Uani  0.036(3)
H24A H  0.9138  0.7088  0.4233  1.000 4 e ? calc Uiso  0.04300
H24B H  0.9043  0.6379  0.4117  1.000 4 e ? calc Uiso  0.04300
C25 C  0.5974(5)  0.4197(8)  0.1413(5)  1.000 4 e ? d Uani  0.067(5)
H25 H  0.5746  0.4489  0.1396  1.000 4 e ? calc Uiso  0.08000
C26 C  0.8632(4)  0.6734(6)  0.4850(4)  1.000 4 e ? d Uani  0.042(3)
C27 C  0.6738(6)  0.2497(7)  0.3257(6)  1.000 4 e ? d Uani  0.072(5)
H27 H  0.6835  0.2703  0.3547  1.000 4 e ? calc Uiso  0.08600
C28 C  0.5133(4)  0.4421(6)  0.2121(4)  1.000 4 e ? d Uani  0.046(4)
H28A H  0.4977  0.4035  0.2001  1.000 4 e ? calc Uiso  0.05500
H28B H  0.5238  0.4604  0.1872  1.000 4 e ? calc Uiso  0.05500
C29 C  0.8976(4)  0.4170(6)  0.3018(4)  1.000 4 e ? d Uani  0.039(3)
C30 C  0.5556(5)  0.5829(7)  0.3974(5)  1.000 4 e ? d Uani  0.049(4)
C31 C  0.7826(4)  0.7462(7)  0.2671(4)  1.000 4 e ? d Uani  0.045(4)
C32 C  0.6640(6)  0.3337(8)  0.1477(6)  1.000 4 e ? d Uani  0.077(5)
H32 H  0.6860  0.3032  0.1498  1.000 4 e ? calc Uiso  0.09200
C33 C  0.8830(4)  0.6928(5)  0.3537(4)  1.000 4 e ? d Uani  0.033(3)
H33A H  0.8705  0.7345  0.3464  1.000 4 e ? calc Uiso  0.04000
H33B H  0.8612  0.6632  0.3348  1.000 4 e ? calc Uiso  0.04000
C34 C  0.8997(5)  0.4744(6)  0.1791(5)  1.000 4 e ? d Uani  0.048(4)
C35 C  0.6415(5)  0.2760(7)  0.2900(6)  1.000 4 e ? d Uani  0.064(4)
C36 C  0.8767(6)  0.3153(8)  0.3957(4)  1.000 4 e ? d Uani  0.056(4)
C37 C  0.9279(4)  0.6878(6)  0.3422(4)  1.000 4 e ? d Uani  0.038(3)
H37A H  0.9423  0.6487  0.3548  1.000 4 e ? calc Uiso  0.04500
H37B H  0.9477  0.7213  0.3583  1.000 4 e ? calc Uiso  0.04500
C38 C  0.5891(6)  0.3661(9)  0.1140(6)  1.000 4 e ? d Uani  0.071(5)
H38 H  0.5604  0.3581  0.0930  1.000 4 e ? calc Uiso  0.08500
C39 C  0.7257(5)  0.7033(6)  0.5027(5)  1.000 4 e ? d Uani  0.046(4)
C40 C  0.9134(5)  0.4751(6)  0.3170(4)  1.000 4 e ? d Uani  0.040(3)
C41 C  0.9757(5)  0.3944(8)  0.5387(4)  1.000 4 e ? d Uani  0.062(5)
C42 C  0.5837(6)  0.6702(7)  0.1576(5)  1.000 4 e ? d Uani  0.066(5)
C43 C  0.7789(6)  0.7759(7)  0.4097(5)  1.000 4 e ? d Uani  0.062(4)
H43 H  0.7579  0.7436  0.4061  1.000 4 e ? calc Uiso  0.07400
C44 C  0.8530(6)  0.8103(6)  0.4187(4)  1.000 4 e ? d Uani  0.055(4)
H44 H  0.8836  0.8028  0.4223  1.000 4 e ? calc Uiso  0.06700
C45 C  0.7575(5)  0.3005(6)  0.2533(5)  1.000 4 e ? d Uani  0.056(4)
H45 H  0.7405  0.3134  0.2729  1.000 4 e ? calc Uiso  0.06800
C46 C  0.8417(5)  0.2759(6)  0.3875(4)  1.000 4 e ? d Uani  0.045(4)
C47 C  0.9604(5)  0.4813(6)  0.3318(4)  1.000 4 e ? d Uani  0.039(3)
C49 C  0.5750(5)  0.6362(8)  0.4196(5)  1.000 4 e ? d Uani  0.060(4)
C50 C  0.8570(5)  0.4402(6)  0.6797(4)  1.000 4 e ? d Uani  0.044(4)
C51 C  0.7603(4)  0.3367(6)  0.2178(4)  1.000 4 e ? d Uani  0.040(3)
C53 C  1.0170(5)  0.6942(6)  0.3200(5)  1.000 4 e ? d Uani  0.055(4)
H53 H  1.0117  0.6924  0.3494  1.000 4 e ? calc Uiso  0.06600
C54 C  0.8619(6)  0.7196(8)  0.5166(5)  1.000 4 e ? d Uani  0.078(5)
H54 H  0.8477  0.7574  0.5058  1.000 4 e ? calc Uiso  0.09300
C55 C  0.5612(6)  0.3624(9)  0.4071(5)  1.000 4 e ? d Uani  0.075(5)
H55 H  0.5579  0.3927  0.4284  1.000 4 e ? calc Uiso  0.08900
C56 C  0.7604(5)  0.4285(7)  0.6397(4)  1.000 4 e ? d Uani  0.053(4)
C57 C  0.6542(4)  0.5457(6)  0.5043(5)  1.000 4 e ? d Uani  0.046(4)
H57 H  0.6614  0.5228  0.4807  1.000 4 e ? calc Uiso  0.05500
C58 C  0.4556(5)  0.3855(8)  0.2669(5)  1.000 4 e ? d Uani  0.064(5)
H58 H  0.4681  0.3646  0.2461  1.000 4 e ? calc Uiso  0.07700
C60 C  0.9817(5)  0.6924(6)  0.2805(4)  1.000 4 e ? d Uani  0.042(3)
C61 C  0.6202(5)  0.5264(7)  0.5214(5)  1.000 4 e ? d Uani  0.053(4)
H61 H  0.6049  0.4894  0.5105  1.000 4 e ? calc Uiso  0.06400
C62 C  0.6561(6)  0.6458(8)  0.1299(5)  1.000 4 e ? d Uani  0.061(4)
C63 C  0.9708(5)  0.3749(6)  0.3152(5)  1.000 4 e ? d Uani  0.051(4)
C64 C  0.7646(7)  0.8367(9)  0.4086(6)  1.000 4 e ? d Uani  0.085(6)
H64 H  0.7346  0.8451  0.4073  1.000 4 e ? calc Uiso  0.10300
C65 C  0.9448(5)  0.4758(7)  0.2091(5)  1.000 4 e ? d Uani  0.055(4)
H65 H  0.9550  0.5119  0.2266  1.000 4 e ? calc Uiso  0.06600
C66 C  0.5685(5)  0.2751(7)  0.3441(5)  1.000 4 e ? d Uani  0.065(5)
H66 H  0.5694  0.2447  0.3219  1.000 4 e ? calc Uiso  0.07800
C68 C  0.7366(6)  0.4735(7)  0.6513(5)  1.000 4 e ? d Uani  0.064(5)
H68 H  0.7487  0.5136  0.6546  1.000 4 e ? calc Uiso  0.07700
C69 C  0.6221(6)  0.3276(8)  0.1184(6)  1.000 4 e ? d Uani  0.077(5)
H69 H  0.6162  0.2922  0.0994  1.000 4 e ? calc Uiso  0.09300
C70 C  0.6649(5)  0.6326(7)  0.5541(5)  1.000 4 e ? d Uani  0.062(4)
H70 H  0.6803  0.6696  0.5650  1.000 4 e ? calc Uiso  0.07400
C71 C  0.7820(5)  0.8114(6)  0.2653(5)  1.000 4 e ? d Uani  0.046(4)
C72 C  0.4515(5)  0.4473(8)  0.2662(5)  1.000 4 e ? d Uani  0.052(4)
C73 C  0.9910(5)  0.6941(7)  0.2396(5)  1.000 4 e ? d Uani  0.063(5)
H73 H  0.9674  0.6904  0.2115  1.000 4 e ? calc Uiso  0.07500
C74 C  0.7458(7)  0.8035(8)  0.5348(6)  1.000 4 e ? d Uani  0.076(5)
H74 H  0.7646  0.8290  0.5578  1.000 4 e ? calc Uiso  0.09200
C75 C  0.8876(6)  0.4210(7)  0.1545(6)  1.000 4 e ? d Uani  0.068(5)
H75 H  0.8587  0.4175  0.1331  1.000 4 e ? calc Uiso  0.08200
C76 C  0.7849(5)  0.8393(6)  0.2264(6)  1.000 4 e ? d Uani  0.060(4)
C77 C  0.9264(5)  0.3682(7)  0.3023(5)  1.000 4 e ? d Uani  0.052(4)
C78 C  1.0674(6)  0.7030(7)  0.2766(7)  1.000 4 e ? d Uani  0.067(5)
H78 H  1.0969  0.7075  0.2748  1.000 4 e ? calc Uiso  0.08100
C79 C  0.9871(5)  0.4342(7)  0.3304(4)  1.000 4 e ? d Uani  0.049(4)
C80 C  0.7524(6)  0.7390(7)  0.5378(5)  1.000 4 e ? d Uani  0.070(5)
H80 H  0.7744  0.7211  0.5631  1.000 4 e ? calc Uiso  0.08400
C82 C  0.9079(5)  0.7696(6)  0.2632(5)  1.000 4 e ? d Uani  0.043(3)
C83 C  0.6962(7)  0.4655(9)  0.6587(6)  1.000 4 e ? d Uani  0.083(6)
H83 H  0.6810  0.4994  0.6665  1.000 4 e ? calc Uiso  0.10000
C84 C  0.7149(8)  0.8278(9)  0.5016(7)  1.000 4 e ? d Uani  0.090(6)
H84 H  0.7112  0.8709  0.5016  1.000 4 e ? calc Uiso  0.10800
C85 C  0.8481(6)  0.4391(6)  0.7222(5)  1.000 4 e ? d Uani  0.060(4)
H85 H  0.8187  0.4360  0.7244  1.000 4 e ? calc Uiso  0.07300
C86 C  0.9743(6)  0.4273(8)  0.2140(6)  1.000 4 e ? d Uani  0.069(5)
H86 H  1.0042  0.4312  0.2331  1.000 4 e ? calc Uiso  0.08300
C87 C  0.4348(5)  0.4787(9)  0.2964(6)  1.000 4 e ? d Uani  0.074(5)
H87 H  0.4335  0.5220  0.2954  1.000 4 e ? calc Uiso  0.08800
C88 C  0.7799(6)  0.2440(7)  0.2613(6)  1.000 4 e ? d Uani  0.072(5)
H88 H  0.7766  0.2184  0.2855  1.000 4 e ? calc Uiso  0.08700
C89 C  0.9365(6)  0.4524(6)  0.7167(5)  1.000 4 e ? d Uani  0.062(4)
H89 H  0.9658  0.4574  0.7144  1.000 4 e ? calc Uiso  0.07500
C90 C  0.9026(6)  0.6554(8)  0.5801(5)  1.000 4 e ? d Uani  0.079(6)
H90 H  0.9191  0.6502  0.6118  1.000 4 e ? calc Uiso  0.09400
C91 C  0.9891(5)  0.4145(9)  0.5038(6)  1.000 4 e ? d Uani  0.076(5)
C92 C  0.8860(6)  0.4431(7)  0.7623(5)  1.000 4 e ? d Uani  0.067(4)
H92 H  0.8820  0.4414  0.7923  1.000 4 e ? calc Uiso  0.08000
C93 C  0.5128(6)  0.5797(10)  0.4523(6)  1.000 4 e ? d Uani  0.071(5)
C94 C  0.8085(6)  0.2620(7)  0.1975(6)  1.000 4 e ? d Uani  0.075(5)
H94 H  0.8253  0.2485  0.1778  1.000 4 e ? calc Uiso  0.09100
C95 C  1.0343(7)  0.7011(7)  0.2376(6)  1.000 4 e ? d Uani  0.070(5)
H95 H  1.0401  0.7046  0.2086  1.000 4 e ? calc Uiso  0.08400
C96 C  0.7857(5)  0.7421(8)  0.1905(5)  1.000 4 e ? d Uani  0.064(5)
C97 C  0.9596(6)  0.3734(8)  0.1909(6)  1.000 4 e ? d Uani  0.073(5)
H97 H  0.9782  0.3383  0.1957  1.000 4 e ? calc Uiso  0.08800
C98 C  0.7917(8)  0.8814(9)  0.4095(5)  1.000 4 e ? d Uani  0.077(5)
H98 H  0.7808  0.9222  0.4055  1.000 4 e ? calc Uiso  0.09200
C99 C  0.6761(4)  0.8631(5)  0.2341(4)  1.000 4 e ? d Uani  0.076(5)
C123 C  0.6692(4)  0.8823(3)  0.2754(4)  1.000 4 e ? d Uani  0.081(5)
C117 C  0.6626(4)  0.8396(5)  0.3068(3)  1.000 4 e ? d Uani  0.070(5)
C52 C  0.6628(3)  0.7776(4)  0.2969(4)  1.000 4 e ? d Uani  0.057(4)
C48 C  0.6697(4)  0.7583(4)  0.2556(4)  1.000 4 e ? d Uani  0.062(5)
C81 C  0.6763(4)  0.8011(5)  0.2242(3)  1.000 4 e ? d Uani  0.073(5)
C100 C  0.9188(8)  0.2968(9)  0.3949(5)  1.000 4 e ? d Uani  0.080(6)
C101 C  0.8948(6)  0.7821(8)  0.2165(6)  1.000 4 e ? d Uani  0.071(5)
H101 H  0.8909  0.7500  0.1944  1.000 4 e ? calc Uiso  0.08600
C102 C  0.8054(6)  0.2257(7)  0.2360(6)  1.000 4 e ? d Uani  0.068(5)
H102 H  0.8217  0.1886  0.2432  1.000 4 e ? calc Uiso  0.08200
C103 C  0.6930(6)  0.7328(7)  0.4666(6)  1.000 4 e ? d Uani  0.075(5)
H103 H  0.6745  0.7094  0.4419  1.000 4 e ? calc Uiso  0.09000
C104 C  0.9287(6)  0.4493(7)  0.7581(6)  1.000 4 e ? d Uani  0.073(5)
H104 H  0.9533  0.4514  0.7855  1.000 4 e ? calc Uiso  0.08700
C105 C  0.8926(6)  0.8894(8)  0.2324(6)  1.000 4 e ? d Uani  0.073(5)
H105 H  0.8883  0.9303  0.2217  1.000 4 e ? calc Uiso  0.08800
C106 C  0.6276(7)  0.2505(10)  0.2459(7)  1.000 4 e ? d Uani  0.106(7)
H106 H  0.6055  0.2694  0.2211  1.000 4 e ? calc Uiso  0.12700
C107 C  0.5065(5)  0.7212(8)  0.3164(5)  1.000 4 e ? d Uani  0.058(4)
C108 C  0.8991(5)  0.4478(6)  0.6768(5)  1.000 4 e ? d Uani  0.054(4)
H108 H  0.9035  0.4501  0.6470  1.000 4 e ? calc Uiso  0.06500
C109 C  0.5244(6)  0.5553(8)  0.4152(6)  1.000 4 e ? d Uani  0.064(4)
C110 C  0.9167(7)  0.3722(8)  0.1605(6)  1.000 4 e ? d Uani  0.085(5)
H110 H  0.9069  0.3362  0.1429  1.000 4 e ? calc Uiso  0.10200
C111 C  0.9132(5)  0.8179(6)  0.2943(5)  1.000 4 e ? d Uani  0.058(4)
H111 H  0.9231  0.8107  0.3268  1.000 4 e ? calc Uiso  0.07000
C112 C  0.5646(6)  0.6591(8)  0.4572(5)  1.000 4 e ? d Uani  0.068(5)
C113 C  0.7397(7)  0.3715(9)  0.6339(6)  1.000 4 e ? d Uani  0.092(6)
H113 H  0.7541  0.3382  0.6240  1.000 4 e ? calc Uiso  0.11000
C114 C  0.6906(5)  0.3324(7)  0.4906(4)  1.000 4 e ? d Uani  0.054(4)
C115 C  0.8502(7)  0.2165(9)  0.3763(5)  1.000 4 e ? d Uani  0.077(5)
C116 C  0.4404(5)  0.3538(8)  0.3001(5)  1.000 4 e ? d Uani  0.069(5)
H116 H  0.4407  0.3104  0.3004  1.000 4 e ? calc Uiso  0.08300
C119 C  0.6926(6)  0.1944(8)  0.3207(8)  1.000 4 e ? d Uani  0.091(6)
H119 H  0.7147  0.1759  0.3456  1.000 4 e ? calc Uiso  0.10900
C120 C  0.6878(7)  0.7956(9)  0.4672(8)  1.000 4 e ? d Uani  0.097(7)
H120 H  0.6653  0.8154  0.4434  1.000 4 e ? calc Uiso  0.11700
C121 C  1.0615(5)  0.6988(7)  0.3177(7)  1.000 4 e ? d Uani  0.064(4)
H121 H  1.0861  0.6989  0.3451  1.000 4 e ? calc Uiso  0.07700
C122 C  0.5926(7)  0.7061(7)  0.1234(5)  1.000 4 e ? d Uani  0.074(5)
C124 C  0.6588(6)  0.3396(9)  0.5120(6)  1.000 4 e ? d Uani  0.068(5)
C125 C  0.7842(6)  0.8047(8)  0.1879(5)  1.000 4 e ? d Uani  0.068(5)
C126 C  0.7862(5)  0.3174(7)  0.1899(5)  1.000 4 e ? d Uani  0.057(4)
H126 H  0.7886  0.3428  0.1652  1.000 4 e ? calc Uiso  0.06800
C127 C  0.8360(8)  0.8699(7)  0.4161(6)  1.000 4 e ? d Uani  0.074(5)
H127 H  0.8560  0.9034  0.4189  1.000 4 e ? calc Uiso  0.08900
C128 C  0.8874(6)  0.8434(9)  0.2021(6)  1.000 4 e ? d Uani  0.084(5)
H128 H  0.8785  0.8524  0.1698  1.000 4 e ? calc Uiso  0.10000
C129 C  0.5175(7)  0.7829(8)  0.3825(6)  1.000 4 e ? d Uani  0.079(6)
C131 C  0.9272(7)  0.2381(10)  0.3850(6)  1.000 4 e ? d Uani  0.081(5)
C132 C  0.6321(6)  0.6145(8)  0.5699(6)  1.000 4 e ? d Uani  0.074(5)
H132 H  0.6243  0.6385  0.5926  1.000 4 e ? calc Uiso  0.08900
C133 C  0.4750(6)  0.6882(9)  0.3334(6)  1.000 4 e ? d Uani  0.072(5)
C134 C  0.6771(7)  0.1660(9)  0.2760(8)  1.000 4 e ? d Uani  0.103(7)
H134 H  0.6873  0.1262  0.2716  1.000 4 e ? calc Uiso  0.12300
C135 C  0.8582(4)  0.6085(6)  0.0423(3)  1.000 4 e ? d Uani  0.123(8)
H135 H  0.8369  0.6103  0.0124  1.000 4 e ? calc Uiso  0.14700
C67 C  0.8468(3)  0.5816(5)  0.0790(4)  1.000 4 e ? d Uani  0.087(6)
H67 H  0.8178  0.5651  0.0742  1.000 4 e ? calc Uiso  0.10400
C59 C  0.8779(4)  0.5790(4)  0.1227(3)  1.000 4 e ? d Uani  0.052(4)
C130 C  0.9203(3)  0.6033(5)  0.1297(3)  1.000 4 e ? d Uani  0.083(5)
H130 H  0.9415  0.6015  0.1596  1.000 4 e ? calc Uiso  0.09900
C156 C  0.9316(4)  0.6301(5)  0.0930(5)  1.000 4 e ? d Uani  0.099(6)
H156 H  0.9606  0.6467  0.0978  1.000 4 e ? calc Uiso  0.11900
C139 C  0.9006(5)  0.6327(6)  0.0493(4)  1.000 4 e ? d Uani  0.108(7)
H139 H  0.9083  0.6511  0.0242  1.000 4 e ? calc Uiso  0.13000
C136 C  0.6086(5)  0.5608(7)  0.5541(5)  1.000 4 e ? d Uani  0.061(4)
H136 H  0.5850  0.5482  0.5658  1.000 4 e ? calc Uiso  0.07300
C137 C  0.4870(7)  0.7499(11)  0.3976(6)  1.000 4 e ? d Uani  0.074(6)
C138 C  0.5257(6)  0.7668(7)  0.3429(6)  1.000 4 e ? d Uani  0.065(5)
C140 C  0.5460(5)  0.2646(8)  0.3764(6)  1.000 4 e ? d Uani  0.072(5)
H140 H  0.5333  0.2255  0.3778  1.000 4 e ? calc Uiso  0.08600
C141 C  0.6296(7)  0.6941(8)  0.1109(5)  1.000 4 e ? d Uani  0.073(5)
C143 C  0.8822(7)  0.7098(9)  0.5654(6)  1.000 4 e ? d Uani  0.092(6)
H143 H  0.8814  0.7409  0.5871  1.000 4 e ? calc Uiso  0.11000
C144 C  0.5320(7)  0.6309(10)  0.4728(6)  1.000 4 e ? d Uani  0.075(5)
C145 C  0.8932(8)  0.2007(9)  0.3762(6)  1.000 4 e ? d Uani  0.082(5)
C146 C  0.5417(6)  0.3083(10)  0.4058(6)  1.000 4 e ? d Uani  0.077(6)
H146 H  0.5244  0.3005  0.4262  1.000 4 e ? calc Uiso  0.09200
C147 C  0.6899(6)  0.2769(9)  0.4697(6)  1.000 4 e ? d Uani  0.082(5)
C148 C  0.4650(7)  0.7039(10)  0.3730(8)  1.000 4 e ? d Uani  0.083(6)
C149 C  0.4258(7)  0.3839(11)  0.3309(6)  1.000 4 e ? d Uani  0.093(7)
H149 H  0.4192  0.3620  0.3553  1.000 4 e ? calc Uiso  0.11100
C151 C  0.6775(7)  0.4081(9)  0.6548(6)  1.000 4 e ? d Uani  0.088(6)
H151 H  0.6500  0.4017  0.6610  1.000 4 e ? calc Uiso  0.10600
C152 C  0.4199(7)  0.4472(12)  0.3283(6)  1.000 4 e ? d Uani  0.103(7)
H152 H  0.4060  0.4679  0.3480  1.000 4 e ? calc Uiso  0.12400
C153 C  0.9035(6)  0.8779(8)  0.2769(7)  1.000 4 e ? d Uani  0.086(6)
H153 H  0.9050  0.9107  0.2980  1.000 4 e ? calc Uiso  0.10400
C154 C  0.6989(7)  0.3612(10)  0.6419(7)  1.000 4 e ? d Uani  0.103(6)
H154 H  0.6862  0.3214  0.6384  1.000 4 e ? calc Uiso  0.12400
C155 C  0.6271(8)  0.2966(11)  0.5121(7)  1.000 4 e ? d Uani  0.101(6)
C157 C  0.6290(7)  0.2409(10)  0.4929(7)  1.000 4 e ? d Uani  0.095(6)
C159 C  0.6479(8)  0.1952(11)  0.2398(8)  1.000 4 e ? d Uani  0.125(8)
H159 H  0.6411  0.1779  0.2096  1.000 4 e ? calc Uiso  0.14900
C160 C  0.6586(9)  0.2307(12)  0.4710(8)  1.000 4 e ? d Uani  0.124(8)
C162 C  0.3719(5)  0.5748(5)  0.1287(5)  1.000 4 e ? d Uani  0.132(8)
H162 H  0.3595  0.6147  0.1232  1.000 4 e ? calc Uiso  0.15800
C142 C  0.4083(5)  0.5637(5)  0.1673(4)  1.000 4 e ? d Uani  0.108(7)
H142 H  0.4207  0.5959  0.1882  1.000 4 e ? calc Uiso  0.12900
C118 C  0.4265(3)  0.5054(6)  0.1752(3)  1.000 4 e ? d Uani  0.056(4)
C150 C  0.4084(4)  0.4583(4)  0.1446(4)  1.000 4 e ? d Uani  0.088(6)
H150 H  0.4209  0.4184  0.1500  1.000 4 e ? calc Uiso  0.10500
C158 C  0.3721(4)  0.4694(6)  0.1059(4)  1.000 4 e ? d Uani  0.111(7)
H158 H  0.3597  0.4372  0.0850  1.000 4 e ? calc Uiso  0.13300
C161 C  0.3538(4)  0.5277(7)  0.0980(4)  1.000 4 e ? d Uani  0.123(8)
H161 H  0.3290  0.5353  0.0716  1.000 4 e ? calc Uiso  0.14800
C164 C  0.7602(4)  0.1535(6)  0.5455(3)  1.000 4 e ? d Uani  0.161(3)
C165 C  0.7677(3)  0.1068(5)  0.5175(3)  1.000 4 e ? d Uani  0.168(3)
C166 C  0.8002(4)  0.1134(4)  0.4951(3)  1.000 4 e ? d Uani  0.167(3)
C167 C  0.8253(3)  0.1667(4)  0.5007(3)  1.000 4 e ? d Uani  0.156(3)
C168 C  0.8178(4)  0.2134(4)  0.5287(3)  1.000 4 e ? d Uani  0.147(3)
C169 C  0.7852(4)  0.2068(5)  0.5511(3)  1.000 4 e ? d Uani  0.150(3)
Cl1 Cl  0.7440(3)  0.0354(4)  0.3608(3)  1.000 4 e ? d Uiso  0.194(4)
Cl2 Cl  0.8289(5)  0.0102(6)  0.3498(4)  1.000 4 e ? d Uiso  0.271(6)
Cl3 Cl  0.7575(4)  0.0390(6)  0.2736(4)  1.000 4 e ? d Uiso  0.257(5)
C163 C  0.7700(6) -0.0109(17)  0.3247(5)  1.000 4 e ? d Uiso  0.218(15)
H163 H  0.7622 -0.0552  0.3201  1.000 4 e ? calc Uiso  0.26200
Cl4 Cl  0.9370(7)  0.2195(9)  0.5155(7)  0.515(9) 4 e ? d Uiso  0.205(5)
Cl5 Cl  1.0188(7)  0.2318(9)  0.4961(7)  0.515(9) 4 e ? d Uiso  0.191(5)
Cl6 Cl  1.0172(7)  0.1706(9)  0.5773(6)  0.515(9) 4 e ? d Uiso  0.191(5)
Cl7 Cl  0.9638(8)  0.1405(10)  0.4859(8)  0.485(9) 4 e ? d Uiso  0.221(5)
Cl8 Cl  0.9771(7)  0.2018(9)  0.5756(7)  0.485(9) 4 e ? d Uiso  0.194(5)
Cl9 Cl  1.0014(8)  0.2579(10)  0.5005(8)  0.485(9) 4 e ? d Uiso  0.198(5)
C0AA C  0.9882(8)  0.189(2)  0.5217(12)  0.515(9) 4 e ? d Uiso  0.215(4)
H0AA H  0.9827  0.1492  0.5043  0.515(9) 4 e ? calc Uiso  0.25700
C1AA C  0.970(2)  0.2055(16)  0.5177(11)  0.485(9) 4 e ? d Uiso  0.217(4)
H1AA H  0.9397  0.2239  0.5060  0.485(9) 4 e ? calc Uiso  0.26100


loop_
_atom_site_aniso_label
_atom_site_aniso_U_11
_atom_site_aniso_U_22
_atom_site_aniso_U_33
_atom_site_aniso_U_12
_atom_site_aniso_U_13
_atom_site_aniso_U_23
Au1  0.0261(3)  0.0272(3)  0.0263(2)  0.0007(2)  0.0101(2)  0.0002(2)
Au2  0.0347(3)  0.0357(3)  0.0316(3) -0.0016(2)  0.0126(2) -0.0035(2)
Au3  0.0321(3)  0.0350(3)  0.0380(3) -0.0032(2)  0.0120(2) -0.0011(2)
Au4  0.0370(3)  0.0365(3)  0.0295(2)  0.0021(2)  0.0141(2)  0.0001(2)
Au5  0.0349(3)  0.0328(3)  0.0316(3) -0.0027(2)  0.0126(2) -0.0015(2)
Ag1  0.0390(6)  0.0323(5)  0.0368(5)  0.0024(5)  0.0106(5)  0.0007(4)
Ag2  0.0308(5)  0.0359(5)  0.0314(5)  0.0026(5)  0.0061(4)  0.0025(4)
Ag3  0.0395(6)  0.0355(6)  0.0337(5) -0.0003(5)  0.0149(5)  0.0047(4)
Ag4  0.0295(5)  0.0361(6)  0.0333(5)  0.0007(5)  0.0124(4) -0.0012(4)
Ag5  0.0322(6)  0.0399(6)  0.0388(5)  0.0024(5)  0.0150(5) -0.0011(4)
Ag6  0.0367(6)  0.0327(5)  0.0319(5)  0.0005(5)  0.0141(5)  0.0034(4)
Ag7  0.0389(6)  0.0303(5)  0.0369(5)  0.0049(5)  0.0142(5)  0.0036(4)
Ag8  0.0322(6)  0.0388(6)  0.0313(5)  0.0031(5)  0.0078(4)  0.0038(4)
Ag9  0.0690(8)  0.0548(7)  0.0517(7)  0.0019(6)  0.0206(6)  0.0049(6)
Ag10  0.0801(9)  0.0526(7)  0.0532(7) -0.0007(7)  0.0136(7) -0.0136(6)
Ag11  0.0436(7)  0.0630(8)  0.0751(8)  0.0031(6)  0.0206(6) -0.0061(6)
Ag12  0.0745(10)  0.0719(9)  0.1237(12) -0.0137(8)  0.0507(10) -0.0276(9)
Ag13  0.0474(7)  0.0352(6)  0.0435(6) -0.0027(5)  0.0184(5) -0.0035(5)
S1  0.0334(19)  0.050(2)  0.0339(17)  0.0018(17)  0.0062(15)  0.0042(16)
S2  0.044(2)  0.040(2)  0.0390(18) -0.0021(17)  0.0205(17)  0.0042(15)
S3  0.035(2)  0.050(2)  0.0402(18)  0.0056(17)  0.0106(16)  0.0086(16)
S4  0.042(2)  0.0309(18)  0.057(2)  0.0077(16)  0.0269(18)  0.0132(16)
S5  0.053(2)  0.052(2)  0.0392(19) -0.007(2)  0.0114(18)  0.0102(17)
S6  0.053(2)  0.038(2)  0.058(2)  0.0141(19)  0.015(2)  0.0011(18)
S7  0.037(2)  0.077(3)  0.055(2)  0.010(2)  0.0111(19) -0.013(2)
S8  0.061(3)  0.037(2)  0.059(2)  0.0017(19)  0.016(2)  0.0030(18)
S9  0.052(3)  0.071(3)  0.055(2)  0.018(2)  0.015(2)  0.012(2)
S10  0.151(4)  0.057(2)  0.076(3)  0.009(3)  0.017(3) -0.016(2)
P1  0.039(2)  0.038(2)  0.0335(18) -0.0049(17)  0.0127(17) -0.0096(15)
P2  0.048(2)  0.036(2)  0.0420(19) -0.0018(18)  0.0203(18)  0.0008(16)
P3  0.034(2)  0.042(2)  0.0411(19) -0.0073(17)  0.0112(17) -0.0015(17)
P4  0.043(2)  0.071(3)  0.043(2) -0.001(2)  0.0129(19)  0.005(2)
P5  0.038(2)  0.038(2)  0.0317(17)  0.0007(17)  0.0184(16) -0.0001(15)
P6  0.055(3)  0.046(2)  0.0360(19)  0.000(2)  0.0109(19)  0.0027(17)
P7  0.037(2)  0.0348(19)  0.0251(16)  0.0002(16)  0.0082(15) -0.0033(14)
P8  0.040(2)  0.0322(19)  0.0375(18) -0.0037(17)  0.0155(17)  0.0021(15)
F1  0.069(5)  0.035(4)  0.034(4)  0.006(4)  0.022(4)  0.006(3)
F2  0.053(5)  0.108(7)  0.048(5)  0.027(5)  0.015(4)  0.029(5)
F3  0.054(6)  0.085(6)  0.066(5)  0.023(5)  0.029(5)  0.024(5)
F4  0.043(5)  0.047(5)  0.063(5) -0.006(4)  0.015(4) -0.004(4)
F5  0.089(7)  0.064(6)  0.049(5) -0.002(5)  0.031(5)  0.009(4)
F6  0.043(5)  0.074(6)  0.043(4)  0.010(4)  0.007(4)  0.023(4)
F7  0.050(5)  0.054(6)  0.084(6)  0.003(4)  0.019(5)  0.004(5)
F8  0.070(6)  0.090(7)  0.076(6) -0.024(6)  0.039(5) -0.011(5)
F9  0.080(7)  0.130(9)  0.080(6) -0.004(7)  0.045(6)  0.041(6)
F10  0.053(6)  0.144(9)  0.056(5)  0.003(6)  0.028(5)  0.025(6)
F11  0.135(9)  0.083(6)  0.034(4) -0.026(6)  0.038(5)  0.000(4)
F12  0.052(5)  0.038(5)  0.089(6) -0.010(4)  0.032(5) -0.005(4)
F13  0.038(5)  0.077(6)  0.091(6)  0.010(5)  0.015(5)  0.003(5)
F14  0.081(7)  0.045(5)  0.084(6)  0.001(5)  0.027(5) -0.013(5)
F15  0.079(7)  0.047(5)  0.091(6) -0.001(5)  0.030(6) -0.014(5)
F16  0.116(9)  0.107(8)  0.068(6)  0.075(7)  0.034(6)  0.030(6)
F17  0.087(7)  0.039(5)  0.127(8) -0.003(5)  0.013(6)  0.042(5)
F18  0.075(7)  0.049(5)  0.119(8)  0.025(5)  0.032(6)  0.002(5)
F19  0.127(9)  0.051(6)  0.103(7)  0.019(6) -0.008(7) -0.021(6)
F20  0.067(7)  0.142(9)  0.076(6) -0.020(7)  0.012(6)  0.047(7)
F21  0.075(6)  0.047(5)  0.106(7)  0.015(5)  0.011(6) -0.008(5)
F22  0.189(11)  0.100(8)  0.103(7)  0.074(8)  0.066(8)  0.062(6)
F23  0.079(7)  0.065(6)  0.093(7)  0.009(6)  0.027(6) -0.002(5)
F24  0.152(11)  0.126(9)  0.090(7)  0.074(8)  0.071(8)  0.029(7)
F25  0.047(6)  0.163(9)  0.086(6)  0.034(6)  0.030(5)  0.021(6)
F26  0.078(7)  0.099(8)  0.100(8) -0.033(7)  0.026(6)  0.001(6)
F27  0.070(7)  0.088(7)  0.129(9)  0.013(6)  0.053(7)  0.013(7)
F28  0.082(8)  0.170(11)  0.142(10)  0.003(8)  0.081(8)  0.054(9)
F29  0.113(9)  0.077(7)  0.094(7)  0.013(7)  0.041(7) -0.032(6)
F30  0.061(6)  0.145(9)  0.072(6)  0.040(7)  0.007(5)  0.042(6)
F31  0.087(8)  0.159(11)  0.081(7)  0.018(8)  0.032(7) -0.005(7)
F32  0.163(11)  0.144(10)  0.140(9) -0.057(8)  0.092(9) -0.082(8)
F33  0.094(8)  0.108(8)  0.172(10) -0.009(7)  0.025(8)  0.080(8)
F34  0.122(9)  0.097(8)  0.192(11)  0.024(7)  0.105(9)  0.014(8)
F35  0.154(11)  0.085(8)  0.091(7)  0.030(8)  0.036(8) -0.016(7)
F36  0.159(11)  0.088(7)  0.071(6) -0.024(7)  0.021(7)  0.048(6)
F37  0.129(10)  0.152(10)  0.077(7)  0.054(8)  0.067(7)  0.015(7)
F38  0.103(9)  0.131(10)  0.143(10)  0.029(8)  0.089(8)  0.036(8)
F39  0.206(14)  0.103(8)  0.106(8)  0.009(9)  0.091(9)  0.053(7)
F40  0.100(8)  0.050(6)  0.228(12)  0.007(6)  0.040(8)  0.020(7)
F41  0.181(12)  0.110(8)  0.116(8)  0.056(8)  0.012(8) -0.046(7)
F42  0.108(9)  0.194(11)  0.088(7)  0.080(8)  0.033(7) -0.013(7)
F43  0.156(11)  0.175(11)  0.180(11) -0.112(10)  0.057(9)  0.021(9)
F44  0.117(9)  0.170(11)  0.195(11) -0.008(8)  0.106(9)  0.035(9)
F45  0.249(15)  0.168(12)  0.211(13) -0.110(12)  0.099(12) -0.065(11)
F46  0.193(6)  0.102(5)  0.105(5) -0.034(5)  0.030(5)  0.000(4)
F47  0.227(6)  0.113(5)  0.126(5) -0.018(5)  0.029(5) -0.030(5)
F48  0.256(6)  0.132(5)  0.153(5) -0.026(5)  0.019(5) -0.029(5)
F49  0.230(6)  0.131(5)  0.135(5) -0.045(5)  0.017(5) -0.005(5)
F50  0.251(6)  0.134(5)  0.154(5) -0.044(5)  0.013(5) -0.021(5)
C1  0.047(9)  0.035(8)  0.025(6) -0.003(7)  0.007(6) -0.001(6)
C2  0.043(9)  0.049(9)  0.038(7) -0.012(7)  0.005(7) -0.002(7)
C3  0.045(9)  0.039(8)  0.040(7)  0.002(7)  0.007(7)  0.008(6)
C4  0.054(10)  0.039(8)  0.045(8)  0.002(8)  0.023(7) -0.015(7)
C5  0.063(10)  0.039(8)  0.046(8) -0.001(8)  0.010(8) -0.007(7)
C6  0.044(8)  0.048(8)  0.017(6)  0.012(7) -0.007(6) -0.004(6)
C7  0.041(9)  0.064(10)  0.043(8) -0.006(8)  0.022(7) -0.015(7)
C8  0.023(7)  0.067(10)  0.043(8) -0.003(7)  0.013(7) -0.003(7)
C9  0.041(9)  0.061(10)  0.049(9) -0.013(8)  0.005(8)  0.007(8)
C10  0.049(9)  0.022(7)  0.028(6)  0.007(6)  0.001(6)  0.008(5)
C11  0.047(9)  0.051(9)  0.054(9) -0.004(8)  0.026(8)  0.015(8)
C12  0.05(1)  0.044(9)  0.054(9) -0.008(8)  0.027(8)  0.004(7)
C13  0.042(8)  0.030(7)  0.033(7) -0.005(7)  0.019(7)  0.007(6)
C14  0.038(8)  0.041(8)  0.032(7)  0.000(7)  0.002(6) -0.003(6)
C15  0.049(10)  0.069(11)  0.051(9)  0.017(9)  0.021(8)  0.013(9)
C16  0.027(7)  0.057(9)  0.032(7)  0.009(7)  0.017(6)  0.011(6)
C17  0.049(10)  0.067(10)  0.036(8) -0.010(8)  0.000(7) -0.004(8)
C18  0.047(9)  0.042(8)  0.029(7)  0.011(7)  0.019(7)  0.010(6)
C19  0.05(1)  0.069(11)  0.046(9) -0.005(9)  0.011(8)  0.012(8)
C20  0.058(10)  0.038(9)  0.051(9) -0.010(8)  0.014(8)  0.001(7)
C21  0.064(10)  0.042(8)  0.034(7)  0.001(7)  0.025(7) -0.003(6)
C22  0.031(8)  0.057(9)  0.025(6)  0.003(7) -0.003(6)  0.006(6)
C23  0.034(8)  0.060(9)  0.039(7)  0.001(7)  0.006(7) -0.014(7)
C24  0.043(8)  0.039(8)  0.028(6)  0.015(7)  0.016(6)  0.012(6)
C25  0.04(1)  0.089(13)  0.070(11) -0.005(10)  0.014(9) -0.002(10)
C26  0.044(9)  0.055(9)  0.027(7) -0.015(7)  0.012(6) -0.015(7)
C27  0.072(13)  0.049(11)  0.096(13)  0.011(10)  0.028(11) -0.006(10)
C28  0.038(8)  0.058(9)  0.043(8)  0.005(7)  0.013(7)  0.013(7)
C29  0.033(8)  0.032(8)  0.050(8)  0.016(7)  0.010(7)  0.011(7)
C30  0.051(10)  0.048(9)  0.053(9)  0.011(8)  0.026(8)  0.007(8)
C31  0.036(8)  0.070(11)  0.031(7) -0.001(8)  0.013(7)  0.005(7)
C32  0.047(11)  0.092(14)  0.083(12)  0.001(10)  0.005(10) -0.025(11)
C33  0.031(7)  0.027(7)  0.042(7) -0.010(6)  0.011(6) -0.013(6)
C34  0.054(10)  0.049(9)  0.052(9) -0.005(8)  0.034(8)  0.000(7)
C35  0.041(10)  0.058(10)  0.094(13) -0.005(9)  0.021(10)  0.01(1)
C36  0.052(11)  0.083(13)  0.025(7)  0.024(11)  0.000(7)  0.013(8)
C37  0.029(7)  0.043(8)  0.041(7) -0.010(6)  0.010(6) -0.007(6)
C38  0.049(11)  0.088(14)  0.063(11) -0.024(11) -0.001(9)  0.008(11)
C39  0.043(9)  0.055(9)  0.045(8)  0.005(8)  0.020(7)  0.005(7)
C40  0.043(9)  0.041(8)  0.037(7) -0.001(7)  0.015(7)  0.006(6)
C41  0.037(9)  0.116(14)  0.022(7)  0.035(10) -0.005(7)  0.017(8)
C42  0.087(13)  0.064(11)  0.064(10)  0.036(10)  0.045(10)  0.007(9)
C43  0.078(13)  0.045(10)  0.064(10)  0.012(9)  0.021(10) -0.006(8)
C44  0.074(12)  0.043(9)  0.052(9) -0.010(9)  0.024(9) -0.007(7)
C45  0.091(13)  0.025(8)  0.061(9)  0.009(8)  0.034(9)  0.000(7)
C46  0.061(11)  0.038(8)  0.030(7)  0.004(8)  0.007(7) -0.009(6)
C47  0.040(9)  0.037(8)  0.045(8)  0.005(8)  0.021(7)  0.010(7)
C49  0.051(10)  0.080(12)  0.049(9)  0.033(10)  0.014(8)  0.025(9)
C50  0.061(11)  0.031(8)  0.041(8)  0.011(7)  0.016(8)  0.008(6)
C51  0.042(9)  0.029(7)  0.052(8) -0.007(7)  0.017(7) -0.003(7)
C53  0.063(11)  0.038(9)  0.074(11)  0.013(8)  0.037(10)  0.006(8)
C54  0.097(9)  0.074(8)  0.050(7)  0.004(7)  0.002(7) -0.001(7)
C55  0.081(14)  0.094(14)  0.058(10) -0.004(12)  0.034(10)  0.002(10)
C56  0.062(11)  0.048(9)  0.038(8) -0.006(9)  0.001(8)  0.003(7)
C57  0.039(8)  0.050(9)  0.055(9)  0.001(8)  0.023(8) -0.008(7)
C58  0.055(11)  0.079(13)  0.062(10)  0.006(10)  0.026(9)  0.025(9)
C60  0.040(9)  0.048(9)  0.039(8)  0.004(7)  0.015(7)  0.013(7)
C61  0.036(9)  0.059(10)  0.062(9) -0.009(8)  0.010(8)  0.020(8)
C62  0.064(11)  0.080(12)  0.044(9)  0.012(10)  0.022(9)  0.030(9)
C63  0.054(11)  0.038(9)  0.074(10)  0.026(8)  0.038(9)  0.012(8)
C64  0.088(9)  0.085(9)  0.081(9)  0.020(8)  0.021(8) -0.008(8)
C65  0.062(11)  0.048(9)  0.058(9)  0.003(9)  0.021(9) -0.011(8)
C66  0.062(11)  0.058(10)  0.068(10) -0.032(9)  0.010(9) -0.010(8)
C68  0.068(12)  0.044(10)  0.086(12)  0.000(9)  0.032(10) -0.018(9)
C69  0.068(13)  0.073(12)  0.073(12) -0.019(11) -0.007(11) -0.03(1)
C70  0.076(12)  0.072(11)  0.048(9) -0.012(10)  0.035(9) -0.007(8)
C71  0.045(9)  0.040(9)  0.044(8) -0.014(7) -0.001(7)  0.000(8)
C72  0.038(9)  0.079(12)  0.041(8)  0.004(9)  0.014(7)  0.006(8)
C73  0.056(11)  0.090(12)  0.058(9)  0.010(9)  0.040(9)  0.021(9)
C74  0.094(9)  0.057(8)  0.069(8) -0.007(7)  0.009(7) -0.014(7)
C75  0.067(12)  0.049(10)  0.077(11)  0.024(9)  0.003(10)  0.007(9)
C76  0.056(11)  0.026(8)  0.086(12)  0.001(7)  0.001(9)  0.027(9)
C77  0.051(10)  0.051(10)  0.053(9) -0.021(9)  0.013(8) -0.003(8)
C78  0.060(12)  0.049(10)  0.107(15)  0.012(9)  0.044(12)  0.010(11)
C79  0.033(9)  0.075(12)  0.043(8)  0.006(9)  0.018(7)  0.009(8)
C80  0.092(9)  0.053(8)  0.057(7) -0.015(7)  0.008(7)  0.009(6)
C82  0.052(9)  0.036(8)  0.048(8)  0.001(7)  0.025(8)  0.010(7)
C83  0.084(15)  0.089(15)  0.088(13) -0.010(12)  0.043(12) -0.015(11)
C84  0.13(2)  0.063(13)  0.085(14)  0.014(14)  0.037(14) -0.008(12)
C85  0.072(12)  0.055(10)  0.047(9)  0.002(9)  0.006(9)  0.018(8)
C86  0.061(11)  0.073(12)  0.077(11)  0.029(10)  0.025(10)  0.007(10)
C87  0.055(11)  0.097(14)  0.075(11) -0.025(10)  0.027(10) -0.019(11)
C88  0.085(14)  0.050(11)  0.086(12)  0.003(10)  0.031(11)  0.004(9)
C89  0.088(13)  0.032(8)  0.065(11)  0.009(9)  0.02(1)  0.014(8)
C90  0.118(17)  0.074(12)  0.040(9)  0.020(12)  0.017(10)  0.009(9)
C91  0.041(10)  0.133(17)  0.057(10)  0.011(11)  0.017(9)  0.018(11)
C92  0.088(9)  0.069(8)  0.042(7)  0.004(7)  0.017(7)  0.013(6)
C93  0.054(12)  0.101(15)  0.068(12)  0.024(11)  0.033(10)  0.030(11)
C94  0.086(14)  0.050(11)  0.100(14)  0.017(10)  0.043(12) -0.017(10)
C95  0.091(15)  0.070(12)  0.068(11)  0.024(11)  0.054(12)  0.025(10)
C96  0.052(10)  0.097(14)  0.040(9)  0.002(10)  0.011(8)  0.015(9)
C97  0.071(9)  0.068(8)  0.080(8)  0.021(7)  0.023(7)  0.005(7)
C98  0.108(17)  0.073(13)  0.053(10)  0.007(13)  0.027(12)  0.006(9)
C99  0.062(8)  0.068(8)  0.092(9) -0.009(7)  0.013(7)  0.026(7)
C123  0.067(9)  0.064(8)  0.101(9) -0.007(7)  0.007(7)  0.005(8)
C117  0.060(8)  0.058(8)  0.087(8)  0.003(7)  0.013(7)  0.011(7)
C52  0.036(9)  0.028(8)  0.102(13)  0.004(7)  0.013(9)  0.020(8)
C48  0.040(9)  0.070(12)  0.079(12)  0.005(9)  0.023(9)  0.036(10)
C81  0.058(8)  0.074(8)  0.080(8) -0.005(7)  0.007(7)  0.019(7)
C100  0.109(18)  0.084(14)  0.043(9) -0.009(14)  0.015(11) -0.024(9)
C101  0.080(13)  0.065(11)  0.088(12)  0.02(1)  0.053(11)  0.023(10)
C102  0.075(13)  0.034(9)  0.090(13)  0.007(9)  0.014(11) -0.013(9)
C103  0.059(12)  0.046(10)  0.111(14)  0.001(9)  0.011(11)  0.00(1)
C104  0.087(14)  0.048(10)  0.064(11) -0.018(10) -0.009(10)  0.012(9)
C105  0.072(9)  0.054(8)  0.092(9) -0.010(7)  0.023(7)  0.022(7)
C106  0.096(10)  0.10(1)  0.11(1)  0.011(8)  0.014(8) -0.033(8)
C107  0.054(11)  0.060(11)  0.066(10)  0.035(9)  0.028(9)  0.019(9)
C108  0.066(11)  0.038(8)  0.046(9)  0.021(8)  0.000(9)  0.006(7)
C109  0.057(11)  0.063(11)  0.065(11) -0.002(10)  0.01(1)  0.014(9)
C110  0.093(9)  0.074(9)  0.091(9) -0.004(8)  0.032(8) -0.008(7)
C111  0.068(8)  0.037(7)  0.065(7) -0.005(6)  0.012(6) -0.005(6)
C112  0.071(12)  0.073(12)  0.046(9)  0.029(10) -0.004(9) -0.028(9)
C113  0.091(9)  0.091(10)  0.103(9)  0.007(8)  0.045(8)  0.013(8)
C114  0.062(11)  0.071(11)  0.036(7) -0.007(9)  0.028(8)  0.012(7)
C115  0.075(14)  0.079(14)  0.057(10)  0.037(12) -0.011(10) -0.004(10)
C116  0.062(11)  0.082(12)  0.069(11) -0.01(1)  0.03(1)  0.018(10)
C119  0.070(13)  0.059(12)  0.142(18)  0.014(10)  0.029(13)  0.022(12)
C120  0.089(16)  0.063(14)  0.14(2)  0.026(12)  0.034(15)  0.040(14)
C121  0.041(10)  0.049(10)  0.105(14)  0.003(8)  0.026(10)  0.015(9)
C122  0.114(16)  0.057(11)  0.056(10)  0.034(11)  0.031(11)  0.041(9)
C124  0.059(11)  0.074(12)  0.080(12)  0.002(10)  0.033(10)  0.03(1)
C125  0.092(14)  0.048(10)  0.053(10) -0.002(10)  0.003(10)  0.040(9)
C126  0.058(10)  0.058(10)  0.050(9)  0.013(9)  0.011(8) -0.001(8)
C127  0.128(18)  0.031(10)  0.074(12) -0.023(11)  0.047(13)  0.000(8)
C128  0.090(9)  0.091(9)  0.078(8)  0.004(8)  0.037(7)  0.024(7)
C129  0.098(16)  0.053(12)  0.073(12)  0.026(11)  0.004(12) -0.031(10)
C131  0.079(9)  0.098(9)  0.071(8)  0.021(8)  0.029(7) -0.014(7)
C132  0.087(9)  0.074(9)  0.075(8) -0.006(7)  0.042(7) -0.007(7)
C133  0.058(12)  0.076(13)  0.063(11)  0.016(11) -0.013(10) -0.014(10)
C134  0.106(10)  0.078(9)  0.119(10)  0.015(8)  0.025(8) -0.023(8)
C135  0.120(11)  0.133(11)  0.114(10) -0.012(9)  0.034(9)  0.026(8)
C67  0.075(9)  0.106(9)  0.076(8) -0.019(8)  0.019(7)  0.009(8)
C59  0.057(10)  0.042(9)  0.063(10)  0.013(8)  0.027(9)  0.007(7)
C130  0.079(9)  0.093(9)  0.084(8) -0.017(7)  0.038(7)  0.016(7)
C156  0.10(1)  0.104(10)  0.101(9) -0.008(8)  0.043(8)  0.011(8)
C139  0.117(11)  0.11(1)  0.099(10) -0.009(8)  0.034(8)  0.018(8)
C136  0.057(8)  0.078(8)  0.061(7)  0.003(7)  0.040(7)  0.007(7)
C137  0.061(13)  0.102(17)  0.061(12)  0.048(12)  0.020(11)  0.017(12)
C138  0.098(15)  0.030(9)  0.060(11)  0.016(10)  0.010(11) -0.004(8)
C140  0.053(11)  0.067(11)  0.107(14) -0.036(9)  0.040(11)  0.004(11)
C141  0.115(16)  0.071(12)  0.050(9) -0.015(12)  0.050(11)  0.020(9)
C143  0.118(10)  0.091(9)  0.068(8)  0.009(8)  0.029(8) -0.019(7)
C144  0.067(13)  0.100(16)  0.071(12)  0.035(12)  0.042(11)  0.016(12)
C145  0.097(10)  0.070(9)  0.070(8)  0.016(8)  0.013(7) -0.017(7)
C146  0.067(13)  0.120(17)  0.054(10)  0.010(13)  0.034(10)  0.021(11)
C147  0.082(9)  0.095(9)  0.079(8) -0.022(8)  0.037(7) -0.015(7)
C148  0.071(14)  0.082(15)  0.108(17)  0.013(12)  0.043(14)  0.046(13)
C149  0.098(16)  0.14(2)  0.044(10) -0.011(16)  0.030(11)  0.019(12)
C151  0.082(9)  0.091(9)  0.102(9)  0.002(8)  0.044(8)  0.012(8)
C152  0.097(17)  0.17(2)  0.065(12) -0.016(17)  0.052(12) -0.028(15)
C153  0.080(9)  0.070(9)  0.103(9) -0.001(7)  0.017(8) -0.003(8)
C154  0.102(10)  0.097(10)  0.124(10) -0.017(8)  0.054(8)  0.016(8)
C155  0.103(10)  0.106(10)  0.099(9)  0.004(8)  0.040(8)  0.013(8)
C157  0.088(10)  0.106(10)  0.095(9) -0.024(8)  0.032(8)  0.008(8)
C159  0.121(11)  0.121(11)  0.127(11)  0.004(9)  0.028(9) -0.028(9)
C160  0.134(12)  0.122(11)  0.121(11) -0.018(9)  0.045(9) -0.009(9)
C162  0.133(12)  0.122(11)  0.131(11)  0.028(9)  0.025(9) -0.006(9)
C142  0.116(11)  0.096(10)  0.104(10)  0.011(8)  0.021(8) -0.016(8)
C118  0.071(11)  0.057(10)  0.048(8)  0.014(9)  0.027(8)  0.017(8)
C150  0.081(9)  0.080(9)  0.090(9) -0.005(8)  0.006(7)  0.021(8)
C158  0.111(11)  0.112(10)  0.104(10) -0.007(8)  0.022(8) -0.002(8)
C161  0.116(11)  0.129(11)  0.121(11)  0.005(9)  0.029(8)  0.013(9)
C164  0.225(6)  0.117(5)  0.125(5) -0.034(5)  0.025(5) -0.017(5)
C165  0.232(6)  0.118(5)  0.135(5) -0.036(5)  0.023(5) -0.021(5)
C166  0.232(6)  0.117(5)  0.133(5) -0.030(5)  0.025(5) -0.029(5)
C167  0.220(6)  0.108(5)  0.124(5) -0.026(5)  0.026(5) -0.023(4)
C168  0.211(6)  0.100(5)  0.114(5) -0.024(5)  0.025(5) -0.021(4)
C169  0.213(6)  0.104(5)  0.117(5) -0.029(5)  0.022(5) -0.015(4)

loop_
_geom_bond_atom_site_label_1
_geom_bond_atom_site_label_2
_geom_bond_site_symmetry_1
_geom_bond_site_symmetry_2
_geom_bond_distance
_geom_bond_publ_flag
Au1 Au2 . .  2.7049(6) no
Au1 Au3 . .  2.7239(7) no
Au1 Au4 . .  2.7300(6) no
Au1 Au5 . .  2.7151(7) no
Au1 Ag1 . .  2.8042(10) no
Au1 Ag2 . .  2.7783(10) no
Au1 Ag3 . .  2.782(1) no
Au1 Ag4 . .  2.7946(10) no
Au1 Ag5 . .  2.798(1) no
Au1 Ag6 . .  2.7993(9) no
Au1 Ag7 . .  2.7879(10) no
Au1 Ag8 . .  2.7686(10) no
Au2 Au3 . .  2.8624(7) no
Au2 Ag1 . .  2.8697(10) no
Au2 Ag4 . .  2.9243(11) no
Au2 Ag6 . .  2.9582(10) no
Au2 Ag8 . .  2.8886(11) no
Au2 P1 . .  2.304(3) no
Au3 Ag1 . .  2.9885(11) no
Au3 Ag3 . .  2.8426(10) no
Au3 Ag5 . .  2.8784(10) no
Au3 Ag8 . .  2.9682(10) no
Au3 P3 . .  2.307(3) no
Au4 Au5 . .  2.8434(7) no
Au4 Ag2 . .  2.9768(10) no
Au4 Ag3 . .  2.8725(11) no
Au4 Ag5 . .  2.8432(11) no
Au4 Ag7 . .  2.9428(10) no
Au4 P5 . .  2.302(3) no
Au5 Ag2 . .  2.8767(10) no
Au5 Ag4 . .  2.9417(10) no
Au5 Ag6 . .  2.9348(10) no
Au5 Ag7 . .  2.8627(11) no
Au5 P7 . .  2.305(3) no
Ag1 Ag2 . .  2.8590(13) no
Ag1 Ag3 . .  2.9625(13) no
Ag1 Ag4 . .  2.9145(13) no
Ag1 Ag9 . .  3.1306(14) no
Ag1 S8 . .  2.428(4) no
Ag2 Ag3 . .  2.9113(13) no
Ag2 Ag4 . .  2.9385(12) no
Ag2 Ag9 . .  3.2159(14) no
Ag2 S1 . .  2.431(3) no
Ag3 Ag5 . .  2.9952(13) no
Ag3 Ag9 . .  3.3481(16) no
Ag3 S5 . .  2.431(3) no
Ag4 Ag6 . .  2.8508(13) no
Ag4 S4 . .  2.420(3) no
Ag5 Ag7 . .  2.9420(13) no
Ag5 Ag8 . .  2.9174(12) no
Ag5 S7 . .  2.420(4) no
Ag6 Ag7 . .  2.9022(12) no
Ag6 Ag8 . .  2.9331(13) no
Ag6 S2 . .  2.429(3) no
Ag7 Ag8 . .  2.8590(13) no
Ag7 Ag11 . .  3.1368(15) no
Ag7 S6 . .  2.411(3) no
Ag8 Ag11 . .  3.2047(15) no
Ag8 S3 . .  2.418(3) no
Ag9 Ag10 . .  3.0391(15) no
Ag9 S1 . .  2.768(4) no
Ag9 S5 . .  2.672(4) no
Ag9 S8 . .  2.534(4) no
Ag9 S10 . .  2.719(5) no
Ag10 S10 . .  2.421(5) no
Ag10 P6 . .  2.368(4) no
Ag11 Ag12 . .  2.9851(19) no
Ag11 S3 . .  2.667(3) no
Ag11 S6 . .  2.540(4) no
Ag11 S9 . .  2.676(4) no
Ag12 S7 . .  2.937(4) no
Ag12 S9 . .  2.425(4) no
Ag12 P4 . .  2.374(4) no
Ag13 S2 . .  2.706(4) no
Ag13 S4 . .  2.682(3) no
Ag13 P2 . .  2.461(3) no
Ag13 P8 . .  2.468(3) no
S1 C22 . .  1.761(13) no
S2 C16 . .  1.735(13) no
S3 C10 . .  1.765(12) no
S4 C40 . .  1.741(13) no
S5 C114 . .  1.748(15) no
S6 C52 . .  1.777(8) no
S7 C30 . .  1.770(14) no
S8 C46 . .  1.756(15) no
S9 C107 . .  1.749(15) no
S10 C168 . .  1.727(11) no
P1 C4 . .  1.807(15) no
P1 C6 . .  1.825(12) no
P1 C51 . .  1.798(13) no
P2 C21 . .  1.810(14) no
P2 C34 . .  1.771(15) no
P2 C59 . .  1.849(9) no
P3 C2 . .  1.839(13) no
P3 C11 . .  1.813(13) no
P3 C35 . .  1.828(16) no
P4 C28 . .  1.838(13) no
P4 C72 . .  1.863(14) no
P4 C118 . .  1.829(10) no
P5 C1 . .  1.819(12) no
P5 C18 . .  1.845(13) no
P5 C39 . .  1.827(14) no
P6 C5 . .  1.800(13) no
P6 C50 . .  1.829(14) no
P6 C56 . .  1.800(16) no
P7 C13 . .  1.807(13) no
P7 C24 . .  1.818(12) no
P7 C26 . .  1.807(12) no
P8 C37 . .  1.810(11) no
P8 C60 . .  1.838(14) no
P8 C82 . .  1.820(13) no
F1 C31 . .  1.325(13) no
F2 C9 . .  1.354(15) no
F3 C12 . .  1.354(16) no
F4 C29 . .  1.346(14) no
F5 C48 . .  1.308(11) no
F6 C8 . .  1.336(14) no
F7 C36 . .  1.360(18) no
F8 C49 . .  1.338(17) no
F9 C62 . .  1.332(17) no
F10 C19 . .  1.341(15) no
F11 C96 . .  1.356(16) no
F12 C47 . .  1.313(14) no
F13 C79 . .  1.360(15) no
F14 C71 . .  1.321(15) no
F15 C77 . .  1.362(15) no
F16 C42 . .  1.380(17) no
F17 C76 . .  1.339(15) no
F18 C63 . .  1.328(14) no
F19 C115 . .  1.36(2) no
F20 C81 . .  1.304(12) no
F21 C117 . .  1.334(12) no
F22 C122 . .  1.341(17) no
F23 C138 . .  1.354(19) no
F24 C137 . .  1.394(18) no
F25 C91 . .  1.345(17) no
F26 C109 . .  1.323(18) no
F27 C133 . .  1.339(19) no
F28 C93 . .  1.326(18) no
F29 C112 . .  1.328(18) no
F30 C41 . .  1.330(15) no
F31 C100 . .  1.37(2) no
F32 C147 . .  1.372(19) no
F33 C99 . .  1.324(12) no
F34 C124 . .  1.317(19) no
F35 C129 . .  1.288(19) no
F36 C125 . .  1.331(15) no
F37 C144 . .  1.338(18) no
F38 C148 . .  1.333(19) no
F39 C141 . .  1.326(15) no
F40 C123 . .  1.350(12) no
F41 C145 . .  1.399(19) no
F42 C131 . .  1.32(2) no
F43 C157 . .  1.35(2) no
F44 C155 . .  1.34(2) no
F45 C160 . .  1.38(3) no
F46 C169 . .  1.355(11) no
F47 C167 . .  1.363(10) no
F48 C166 . .  1.386(10) no
F49 C164 . .  1.381(13) no
F50 C165 . .  1.378(11) no
C1 C14 . .  1.492(16) no
C2 C3 . .  1.491(17) no
C3 C28 . .  1.514(17) no
C4 C7 . .  1.359(18) no
C4 C32 . .  1.403(19) no
C5 C14 . .  1.518(17) no
C6 C23 . .  1.539(17) no
C7 C25 . .  1.374(19) no
C8 C19 . .  1.377(18) no
C8 C22 . .  1.372(16) no
C9 C22 . .  1.371(18) no
C9 C41 . .  1.394(19) no
C10 C12 . .  1.380(17) no
C10 C42 . .  1.354(18) no
C11 C17 . .  1.386(18) no
C11 C66 . .  1.406(19) no
C12 C62 . .  1.382(18) no
C13 C43 . .  1.378(19) no
C13 C44 . .  1.382(18) no
C15 C20 . .  1.378(18) no
C15 C90 . .  1.33(2) no
C16 C31 . .  1.369(17) no
C16 C96 . .  1.411(17) no
C17 C55 . .  1.402(19) no
C18 C57 . .  1.345(18) no
C18 C70 . .  1.406(17) no
C19 C91 . .  1.39(2) no
C20 C26 . .  1.371(18) no
C21 C23 . .  1.543(17) no
C24 C33 . .  1.518(15) no
C25 C38 . .  1.41(2) no
C26 C54 . .  1.397(19) no
C27 C35 . .  1.37(2) no
C27 C119 . .  1.37(2) no
C29 C40 . .  1.391(17) no
C29 C77 . .  1.397(19) no
C30 C49 . .  1.39(2) no
C30 C109 . .  1.39(2) no
C31 C71 . .  1.429(18) no
C32 C69 . .  1.35(2) no
C33 C37 . .  1.553(16) no
C34 C65 . .  1.437(19) no
C34 C75 . .  1.377(19) no
C35 C106 . .  1.39(2) no
C36 C46 . .  1.36(2) no
C36 C100 . .  1.39(2) no
C38 C69 . .  1.31(2) no
C39 C80 . .  1.380(19) no
C39 C103 . .  1.41(2) no
C40 C47 . .  1.415(18) no
C41 C91 . .  1.318(19) no
C42 C122 . .  1.39(2) no
C43 C64 . .  1.40(2) no
C44 C127 . .  1.40(2) no
C45 C51 . .  1.356(17) no
C45 C88 . .  1.41(2) no
C46 C115 . .  1.39(2) no
C47 C79 . .  1.337(18) no
C49 C112 . .  1.366(19) no
C50 C85 . .  1.390(17) no
C50 C108 . .  1.360(19) no
C51 C126 . .  1.398(17) no
C53 C60 . .  1.367(18) no
C53 C121 . .  1.422(19) no
C54 C143 . .  1.44(2) no
C55 C146 . .  1.33(2) no
C56 C68 . .  1.344(19) no
C56 C113 . .  1.39(2) no
C57 C61 . .  1.381(17) no
C58 C72 . .  1.36(2) no
C58 C116 . .  1.411(19) no
C60 C73 . .  1.350(16) no
C61 C136 . .  1.374(19) no
C62 C141 . .  1.36(2) no
C63 C77 . .  1.339(19) no
C63 C79 . .  1.42(2) no
C64 C98 . .  1.29(2) no
C65 C86 . .  1.388(19) no
C66 C140 . .  1.38(2) no
C68 C83 . .  1.36(2) no
C70 C132 . .  1.32(2) no
C71 C76 . .  1.351(19) no
C72 C87 . .  1.36(2) no
C73 C95 . .  1.39(2) no
C74 C80 . .  1.43(2) no
C74 C84 . .  1.28(2) no
C75 C110 . .  1.38(2) no
C76 C125 . .  1.38(2) no
C78 C95 . .  1.32(2) no
C78 C121 . .  1.31(2) no
C82 C101 . .  1.374(19) no
C82 C111 . .  1.390(18) no
C83 C151 . .  1.38(2) no
C84 C120 . .  1.33(3) no
C85 C92 . .  1.43(2) no
C86 C97 . .  1.38(2) no
C87 C152 . .  1.37(2) no
C88 C102 . .  1.32(2) no
C89 C104 . .  1.34(2) no
C89 C108 . .  1.42(2) no
C90 C143 . .  1.36(2) no
C92 C104 . .  1.39(2) no
C93 C109 . .  1.38(2) no
C93 C144 . .  1.34(2) no
C94 C102 . .  1.43(2) no
C94 C126 . .  1.38(2) no
C96 C125 . .  1.37(2) no
C97 C110 . .  1.39(2) no
C98 C127 . .  1.37(2) no
C99 C123 . .  1.3900 no
C99 C81 . .  1.3900 no
C123 C117 . .  1.3900 no
C117 C52 . .  1.3900 no
C52 C48 . .  1.3900 no
C48 C81 . .  1.3900 no
C100 C131 . .  1.36(2) no
C101 C128 . .  1.41(2) no
C103 C120 . .  1.39(2) no
C105 C128 . .  1.34(2) no
C105 C153 . .  1.31(2) no
C106 C159 . .  1.40(3) no
C107 C133 . .  1.43(2) no
C107 C138 . .  1.31(2) no
C111 C153 . .  1.41(2) no
C112 C144 . .  1.39(2) no
C113 C154 . .  1.39(2) no
C114 C124 . .  1.350(19) no
C114 C147 . .  1.37(2) no
C115 C145 . .  1.40(2) no
C116 C149 . .  1.33(2) no
C119 C134 . .  1.43(2) no
C122 C141 . .  1.35(2) no
C124 C155 . .  1.37(3) no
C129 C137 . .  1.38(3) no
C129 C138 . .  1.34(2) no
C131 C145 . .  1.31(2) no
C132 C136 . .  1.40(2) no
C133 C148 . .  1.37(2) no
C134 C159 . .  1.36(3) no
C135 C67 . .  1.3900 no
C135 C139 . .  1.3900 no
C67 C59 . .  1.3900 no
C59 C130 . .  1.3900 no
C130 C156 . .  1.3900 no
C156 C139 . .  1.3900 no
C137 C148 . .  1.32(3) no
C140 C146 . .  1.34(2) no
C147 C160 . .  1.42(3) no
C149 C152 . .  1.40(3) no
C151 C154 . .  1.34(2) no
C155 C157 . .  1.36(3) no
C157 C160 . .  1.31(3) no
C162 C142 . .  1.3900 no
C162 C161 . .  1.3900 no
C142 C118 . .  1.3900 no
C118 C150 . .  1.3900 no
C150 C158 . .  1.3900 no
C158 C161 . .  1.3900 no
C164 C165 . .  1.3900 no
C164 C169 . .  1.3900 no
C165 C166 . .  1.3900 no
C166 C167 . .  1.3900 no
C167 C168 . .  1.3900 no
C168 C169 . .  1.3900 no
Cl1 C163 . .  1.847(18) no
Cl2 C163 . .  1.837(19) no
Cl3 C163 . .  1.834(19) no
Cl4 C0AA . .  1.699(19) no
Cl5 C0AA . .  1.688(18) no
Cl6 C0AA . .  1.700(18) no
Cl7 C1AA . .  1.695(19) no
Cl8 C1AA . .  1.698(18) no
Cl9 C1AA . .  1.685(18) no
Ag5 Ag11 . .  3.3998(15) no

loop_
_geom_angle_atom_site_label_1
_geom_angle_atom_site_label_2
_geom_angle_atom_site_label_3
_geom_angle_site_symmetry_1
_geom_angle_site_symmetry_2
_geom_angle_site_symmetry_3
_geom_angle
_geom_angle_publ_flag
Au2 Au1 Au3 . . . 63.64(2) no
Au2 Au1 Au4 . . . 177.05(2) no
Au2 Au1 Au5 . . . 119.97(2) no
Au2 Au1 Ag1 . . . 62.76(2) no
Au2 Au1 Ag2 . . . 115.82(3) no
Au2 Au1 Ag3 . . . 115.07(3) no
Au2 Au1 Ag4 . . . 64.22(2) no
Au2 Au1 Ag5 . . . 115.55(3) no
Au2 Au1 Ag6 . . . 64.99(2) no
Au2 Au1 Ag7 . . . 116.15(3) no
Au2 Au1 Ag8 . . . 63.69(2) no
Au3 Au1 Au4 . . . 113.44(2) no
Au3 Au1 Ag1 . . . 65.43(3) no
Au3 Au1 Ag2 . . . 115.45(3) no
Au3 Au1 Ag3 . . . 62.15(2) no
Au3 Au1 Ag4 . . . 118.24(3) no
Au3 Au1 Ag5 . . . 62.82(2) no
Au3 Au1 Ag6 . . . 118.87(3) no
Au3 Au1 Ag7 . . . 116.65(3) no
Au3 Au1 Ag8 . . . 65.42(2) no
Au4 Au1 Ag1 . . . 116.78(3) no
Au4 Au1 Ag2 . . . 65.42(2) no
Au4 Au1 Ag3 . . . 62.81(2) no
Au4 Au1 Ag4 . . . 118.39(3) no
Au4 Au1 Ag5 . . . 61.89(2) no
Au4 Au1 Ag6 . . . 117.19(3) no
Au4 Au1 Ag7 . . . 64.45(2) no
Au4 Au1 Ag8 . . . 115.12(3) no
Au5 Au1 Au3 . . . 176.37(2) no
Au5 Au1 Au4 . . . 62.96(2) no
Au5 Au1 Ag1 . . . 115.38(3) no
Au5 Au1 Ag2 . . . 63.15(2) no
Au5 Au1 Ag3 . . . 114.73(3) no
Au5 Au1 Ag4 . . . 64.52(2) no
Au5 Au1 Ag5 . . . 114.51(3) no
Au5 Au1 Ag6 . . . 64.29(2) no
Au5 Au1 Ag7 . . . 62.68(3) no
Au5 Au1 Ag8 . . . 116.04(3) no
Ag2 Au1 Ag1 . . . 61.61(3) no
Ag2 Au1 Ag3 . . . 63.15(3) no
Ag2 Au1 Ag4 . . . 63.65(3) no
Ag2 Au1 Ag5 . . . 117.83(3) no
Ag2 Au1 Ag6 . . . 115.25(3) no
Ag2 Au1 Ag7 . . . 117.84(3) no
Ag3 Au1 Ag1 . . . 64.05(3) no
Ag3 Au1 Ag4 . . . 117.15(3) no
Ag3 Au1 Ag5 . . . 64.93(3) no
Ag3 Au1 Ag6 . . . 178.34(3) no
Ag3 Au1 Ag7 . . . 118.36(3) no
Ag4 Au1 Ag1 . . . 62.74(3) no
Ag4 Au1 Ag5 . . . 177.88(3) no
Ag4 Au1 Ag6 . . . 61.28(3) no
Ag5 Au1 Ag1 . . . 119.18(3) no
Ag5 Au1 Ag6 . . . 116.64(3) no
Ag6 Au1 Ag1 . . . 114.96(3) no
Ag7 Au1 Ag1 . . . 177.23(3) no
Ag7 Au1 Ag4 . . . 114.51(3) no
Ag7 Au1 Ag5 . . . 63.56(3) no
Ag7 Au1 Ag6 . . . 62.59(3) no
Ag8 Au1 Ag1 . . . 118.56(3) no
Ag8 Au1 Ag2 . . . 178.82(3) no
Ag8 Au1 Ag3 . . . 118.03(3) no
Ag8 Au1 Ag4 . . . 115.30(3) no
Ag8 Au1 Ag5 . . . 63.21(3) no
Ag8 Au1 Ag6 . . . 63.58(3) no
Ag8 Au1 Ag7 . . . 61.93(3) no
Au1 Au2 Au3 . . . 58.50(2) no
Au1 Au2 Ag1 . . . 60.31(2) no
Au1 Au2 Ag4 . . . 59.38(2) no
Au1 Au2 Ag6 . . . 59.04(2) no
Au1 Au2 Ag8 . . . 59.23(2) no
Au3 Au2 Ag1 . . . 62.85(2) no
Au3 Au2 Ag4 . . . 109.86(2) no
Au3 Au2 Ag6 . . . 109.58(2) no
Au3 Au2 Ag8 . . . 62.14(2) no
Ag1 Au2 Ag4 . . . 60.39(3) no
Ag1 Au2 Ag6 . . . 108.32(3) no
Ag1 Au2 Ag8 . . . 112.60(3) no
Ag4 Au2 Ag6 . . . 57.97(3) no
Ag8 Au2 Ag4 . . . 107.90(3) no
Ag8 Au2 Ag6 . . . 60.21(3) no
P1 Au2 Au1 . . . 176.71(9) no
P1 Au2 Au3 . . . 118.33(9) no
P1 Au2 Ag1 . . . 119.66(9) no
P1 Au2 Ag4 . . . 123.74(9) no
P1 Au2 Ag6 . . . 123.02(9) no
P1 Au2 Ag8 . . . 119.00(9) no
Au1 Au3 Au2 . . . 57.86(2) no
Au1 Au3 Ag1 . . . 58.58(2) no
Au1 Au3 Ag3 . . . 59.93(2) no
Au1 Au3 Ag5 . . . 59.85(2) no
Au1 Au3 Ag8 . . . 58.02(2) no
Au2 Au3 Ag1 . . . 58.70(2) no
Au2 Au3 Ag5 . . . 108.38(3) no
Au2 Au3 Ag8 . . . 59.36(2) no
Ag3 Au3 Au2 . . . 108.48(3) no
Ag3 Au3 Ag1 . . . 61.01(3) no
Ag3 Au3 Ag5 . . . 63.14(3) no
Ag3 Au3 Ag8 . . . 109.93(3) no
Ag5 Au3 Ag1 . . . 110.86(3) no
Ag5 Au3 Ag8 . . . 59.84(3) no
Ag8 Au3 Ag1 . . . 107.08(3) no
P3 Au3 Au1 . . . 178.62(9) no
P3 Au3 Au2 . . . 123.53(8) no
P3 Au3 Ag1 . . . 121.88(9) no
P3 Au3 Ag3 . . . 118.97(9) no
P3 Au3 Ag5 . . . 119.05(9) no
P3 Au3 Ag8 . . . 122.41(9) no
Au1 Au4 Au5 . . . 58.26(2) no
Au1 Au4 Ag2 . . . 58.07(2) no
Au1 Au4 Ag3 . . . 59.48(2) no
Au1 Au4 Ag5 . . . 60.23(2) no
Au1 Au4 Ag7 . . . 58.73(2) no
Au5 Au4 Ag2 . . . 59.19(2) no
Au5 Au4 Ag3 . . . 108.17(3) no
Au5 Au4 Ag5 . . . 109.26(2) no
Au5 Au4 Ag7 . . . 59.28(2) no
Ag3 Au4 Ag2 . . . 59.67(3) no
Ag3 Au4 Ag7 . . . 110.68(3) no
Ag5 Au4 Ag2 . . . 110.25(3) no
Ag5 Au4 Ag3 . . . 63.20(3) no
Ag5 Au4 Ag7 . . . 61.09(3) no
Ag7 Au4 Ag2 . . . 107.28(3) no
P5 Au4 Au1 . . . 177.94(9) no
P5 Au4 Au5 . . . 120.63(9) no
P5 Au4 Ag2 . . . 119.92(9) no
P5 Au4 Ag3 . . . 120.29(8) no
P5 Au4 Ag5 . . . 121.69(9) no
P5 Au4 Ag7 . . . 122.54(9) no
Au1 Au5 Au4 . . . 58.78(2) no
Au1 Au5 Ag2 . . . 59.50(2) no
Au1 Au5 Ag4 . . . 59.05(2) no
Au1 Au5 Ag6 . . . 59.25(2) no
Au1 Au5 Ag7 . . . 59.91(2) no
Au4 Au5 Ag2 . . . 62.72(2) no
Au4 Au5 Ag4 . . . 110.21(3) no
Au4 Au5 Ag6 . . . 109.52(3) no
Au4 Au5 Ag7 . . . 62.09(2) no
Ag2 Au5 Ag4 . . . 60.66(3) no
Ag2 Au5 Ag6 . . . 108.30(3) no
Ag6 Au5 Ag4 . . . 58.04(3) no
Ag7 Au5 Ag2 . . . 112.32(3) no
Ag7 Au5 Ag4 . . . 107.97(3) no
Ag7 Au5 Ag6 . . . 60.06(3) no
P7 Au5 Au1 . . . 175.39(8) no
P7 Au5 Au4 . . . 118.00(8) no
P7 Au5 Ag2 . . . 116.41(8) no
P7 Au5 Ag4 . . . 121.65(8) no
P7 Au5 Ag6 . . . 125.27(8) no
P7 Au5 Ag7 . . . 122.32(9) no
Au1 Ag1 Au2 . . . 56.93(2) no
Au1 Ag1 Au3 . . . 55.99(2) no
Au1 Ag1 Ag2 . . . 58.75(3) no
Au1 Ag1 Ag3 . . . 57.61(3) no
Au1 Ag1 Ag4 . . . 58.47(3) no
Au1 Ag1 Ag9 . . . 114.11(4) no
Au2 Ag1 Au3 . . . 58.46(2) no
Au2 Ag1 Ag3 . . . 105.07(4) no
Au2 Ag1 Ag4 . . . 60.73(3) no
Au2 Ag1 Ag9 . . . 170.91(4) no
Au3 Ag1 Ag9 . . . 116.35(4) no
Ag2 Ag1 Au2 . . . 108.37(4) no
Ag2 Ag1 Au3 . . . 105.40(4) no
Ag2 Ag1 Ag3 . . . 59.98(3) no
Ag2 Ag1 Ag4 . . . 61.18(3) no
Ag2 Ag1 Ag9 . . . 64.76(3) no
Ag3 Ag1 Au3 . . . 57.06(3) no
Ag3 Ag1 Ag9 . . . 66.60(3) no
Ag4 Ag1 Au3 . . . 106.70(4) no
Ag4 Ag1 Ag3 . . . 108.13(4) no
Ag4 Ag1 Ag9 . . . 117.26(4) no
S8 Ag1 Au1 . . . 162.19(10) no
S8 Ag1 Au2 . . . 135.87(10) no
S8 Ag1 Au3 . . . 116.2(1) no
S8 Ag1 Ag2 . . . 114.6(1) no
S8 Ag1 Ag3 . . . 104.59(9) no
S8 Ag1 Ag4 . . . 135.54(10) no
S8 Ag1 Ag9 . . . 52.40(9) no
Au1 Ag2 Au4 . . . 56.51(2) no
Au1 Ag2 Au5 . . . 57.35(2) no
Au1 Ag2 Ag1 . . . 59.64(3) no
Au1 Ag2 Ag3 . . . 58.49(3) no
Au1 Ag2 Ag4 . . . 58.45(3) no
Au1 Ag2 Ag9 . . . 112.28(4) no
Au4 Ag2 Ag9 . . . 118.74(4) no
Au5 Ag2 Au4 . . . 58.09(2) no
Au5 Ag2 Ag3 . . . 106.22(4) no
Au5 Ag2 Ag4 . . . 60.77(3) no
Au5 Ag2 Ag9 . . . 169.56(4) no
Ag1 Ag2 Au4 . . . 107.72(4) no
Ag1 Ag2 Au5 . . . 108.84(3) no
Ag1 Ag2 Ag3 . . . 61.77(3) no
Ag1 Ag2 Ag4 . . . 60.34(3) no
Ag1 Ag2 Ag9 . . . 61.71(3) no
Ag3 Ag2 Au4 . . . 58.39(3) no
Ag3 Ag2 Ag4 . . . 108.87(4) no
Ag3 Ag2 Ag9 . . . 66.03(3) no
Ag4 Ag2 Au4 . . . 106.68(3) no
Ag4 Ag2 Ag9 . . . 113.96(4) no
S1 Ag2 Au1 . . . 164.58(9) no
S1 Ag2 Au4 . . . 116.89(8) no
S1 Ag2 Au5 . . . 133.70(9) no
S1 Ag2 Ag1 . . . 115.38(9) no
S1 Ag2 Ag3 . . . 106.10(9) no
S1 Ag2 Ag4 . . . 133.98(9) no
S1 Ag2 Ag9 . . . 56.69(9) no
Au1 Ag3 Au3 . . . 57.92(2) no
Au1 Ag3 Au4 . . . 57.71(2) no
Au1 Ag3 Ag1 . . . 58.34(3) no
Au1 Ag3 Ag2 . . . 58.36(3) no
Au1 Ag3 Ag5 . . . 57.79(3) no
Au1 Ag3 Ag9 . . . 108.42(4) no
Au3 Ag3 Au4 . . . 105.84(3) no
Au3 Ag3 Ag1 . . . 61.93(3) no
Au3 Ag3 Ag2 . . . 107.90(3) no
Au3 Ag3 Ag5 . . . 59.01(3) no
Au3 Ag3 Ag9 . . . 114.02(4) no
Au4 Ag3 Ag1 . . . 107.75(3) no
Au4 Ag3 Ag2 . . . 61.95(3) no
Au4 Ag3 Ag5 . . . 57.92(3) no
Au4 Ag3 Ag9 . . . 117.73(4) no
Ag1 Ag3 Ag5 . . . 108.38(4) no
Ag1 Ag3 Ag9 . . . 59.11(3) no
Ag2 Ag3 Ag1 . . . 58.24(3) no
Ag2 Ag3 Ag5 . . . 107.89(4) no
Ag2 Ag3 Ag9 . . . 61.36(3) no
Ag5 Ag3 Ag9 . . . 166.14(4) no
S5 Ag3 Au1 . . . 154.97(10) no
S5 Ag3 Au3 . . . 140.08(10) no
S5 Ag3 Au4 . . . 113.49(9) no
S5 Ag3 Ag1 . . . 110.01(10) no
S5 Ag3 Ag2 . . . 96.61(10) no
S5 Ag3 Ag5 . . . 141.24(10) no
S5 Ag3 Ag9 . . . 52.19(9) no
Au1 Ag4 Au2 . . . 56.40(2) no
Au1 Ag4 Au5 . . . 56.43(2) no
Au1 Ag4 Ag1 . . . 58.79(3) no
Au1 Ag4 Ag2 . . . 57.91(3) no
Au1 Ag4 Ag6 . . . 59.44(3) no
Au2 Ag4 Au5 . . . 106.27(3) no
Au2 Ag4 Ag2 . . . 104.82(3) no
Ag1 Ag4 Au2 . . . 58.88(3) no
Ag1 Ag4 Au5 . . . 105.61(3) no
Ag1 Ag4 Ag2 . . . 58.48(3) no
Ag2 Ag4 Au5 . . . 58.58(3) no
Ag6 Ag4 Au2 . . . 61.61(3) no
Ag6 Ag4 Au5 . . . 60.86(3) no
Ag6 Ag4 Ag1 . . . 110.07(4) no
Ag6 Ag4 Ag2 . . . 108.90(4) no
S4 Ag4 Au1 . . . 155.17(8) no
S4 Ag4 Au2 . . . 123.54(9) no
S4 Ag4 Au5 . . . 105.90(8) no
S4 Ag4 Ag1 . . . 145.42(8) no
S4 Ag4 Ag2 . . . 131.53(9) no
S4 Ag4 Ag6 . . . 97.53(8) no
Au1 Ag5 Au3 . . . 57.33(2) no
Au1 Ag5 Au4 . . . 57.88(2) no
Au1 Ag5 Ag3 . . . 57.28(3) no
Au1 Ag5 Ag7 . . . 58.05(3) no
Au1 Ag5 Ag8 . . . 57.90(3) no
Au3 Ag5 Ag3 . . . 57.85(3) no
Au3 Ag5 Ag7 . . . 107.40(3) no
Au3 Ag5 Ag8 . . . 61.61(3) no
Au4 Ag5 Au3 . . . 105.66(3) no
Au4 Ag5 Ag3 . . . 58.87(3) no
Au4 Ag5 Ag7 . . . 61.12(3) no
Au4 Ag5 Ag8 . . . 107.32(4) no
Ag7 Ag5 Ag3 . . . 107.35(4) no
Ag8 Ag5 Ag3 . . . 107.17(4) no
Ag8 Ag5 Ag7 . . . 58.41(3) no
S7 Ag5 Au1 . . . 160.76(10) no
S7 Ag5 Au3 . . . 114.46(10) no
S7 Ag5 Au4 . . . 137.79(10) no
S7 Ag5 Ag3 . . . 136.28(11) no
S7 Ag5 Ag7 . . . 115.32(11) no
S7 Ag5 Ag8 . . . 102.92(9) no
Au1 Ag6 Au2 . . . 55.96(2) no
Au1 Ag6 Au5 . . . 56.46(2) no
Au1 Ag6 Ag4 . . . 59.28(3) no
Au1 Ag6 Ag7 . . . 58.51(3) no
Au1 Ag6 Ag8 . . . 57.70(3) no
Au5 Ag6 Au2 . . . 105.57(3) no
Ag4 Ag6 Au2 . . . 60.42(3) no
Ag4 Ag6 Au5 . . . 61.10(3) no
Ag4 Ag6 Ag7 . . . 109.40(4) no
Ag4 Ag6 Ag8 . . . 108.68(4) no
Ag7 Ag6 Au2 . . . 105.41(3) no
Ag7 Ag6 Au5 . . . 58.74(3) no
Ag7 Ag6 Ag8 . . . 58.67(3) no
Ag8 Ag6 Au2 . . . 58.72(3) no
Ag8 Ag6 Au5 . . . 104.87(3) no
S2 Ag6 Au1 . . . 162.69(9) no
S2 Ag6 Au2 . . . 112.82(8) no
S2 Ag6 Au5 . . . 122.77(9) no
S2 Ag6 Ag4 . . . 104.27(9) no
S2 Ag6 Ag7 . . . 137.98(9) no
S2 Ag6 Ag8 . . . 130.94(9) no
Au1 Ag7 Au4 . . . 56.82(2) no
Au1 Ag7 Au5 . . . 57.42(2) no
Au1 Ag7 Ag5 . . . 58.38(3) no
Au1 Ag7 Ag6 . . . 58.90(3) no
Au1 Ag7 Ag8 . . . 58.70(3) no
Au1 Ag7 Ag11 . . . 114.95(4) no
Au4 Ag7 Ag11 . . . 118.68(4) no
Au5 Ag7 Au4 . . . 58.63(2) no
Au5 Ag7 Ag5 . . . 106.04(4) no
Au5 Ag7 Ag6 . . . 61.20(3) no
Au5 Ag7 Ag11 . . . 172.35(4) no
Ag5 Ag7 Au4 . . . 57.78(3) no
Ag5 Ag7 Ag11 . . . 67.93(4) no
Ag6 Ag7 Au4 . . . 107.69(4) no
Ag6 Ag7 Ag5 . . . 109.18(4) no
Ag6 Ag7 Ag11 . . . 115.51(4) no
Ag8 Ag7 Au4 . . . 106.22(3) no
Ag8 Ag7 Au5 . . . 108.77(4) no
Ag8 Ag7 Ag5 . . . 60.37(3) no
Ag8 Ag7 Ag6 . . . 61.20(3) no
Ag8 Ag7 Ag11 . . . 64.42(3) no
S6 Ag7 Au1 . . . 163.98(10) no
S6 Ag7 Au4 . . . 117.37(9) no
S6 Ag7 Au5 . . . 135.02(10) no
S6 Ag7 Ag5 . . . 105.62(10) no
S6 Ag7 Ag6 . . . 133.01(9) no
S6 Ag7 Ag8 . . . 114.43(10) no
S6 Ag7 Ag11 . . . 52.53(10) no
Au1 Ag8 Au2 . . . 57.08(2) no
Au1 Ag8 Au3 . . . 56.57(2) no
Au1 Ag8 Ag5 . . . 58.89(3) no
Au1 Ag8 Ag6 . . . 58.72(3) no
Au1 Ag8 Ag7 . . . 59.37(3) no
Au1 Ag8 Ag11 . . . 113.42(4) no
Au2 Ag8 Au3 . . . 58.50(2) no
Au2 Ag8 Ag5 . . . 106.61(3) no
Au2 Ag8 Ag6 . . . 61.07(3) no
Au2 Ag8 Ag11 . . . 170.10(4) no
Au3 Ag8 Ag11 . . . 120.19(4) no
Ag5 Ag8 Au3 . . . 58.55(3) no
Ag5 Ag8 Ag6 . . . 109.00(4) no
Ag5 Ag8 Ag11 . . . 67.28(3) no
Ag6 Ag8 Au3 . . . 107.40(4) no
Ag6 Ag8 Ag11 . . . 112.61(4) no
Ag7 Ag8 Au2 . . . 108.42(4) no
Ag7 Ag8 Au3 . . . 107.20(3) no
Ag7 Ag8 Ag5 . . . 61.23(3) no
Ag7 Ag8 Ag6 . . . 60.12(3) no
Ag7 Ag8 Ag11 . . . 61.99(3) no
S3 Ag8 Au1 . . . 166.73(8) no
S3 Ag8 Au2 . . . 135.27(9) no
S3 Ag8 Au3 . . . 122.20(9) no
S3 Ag8 Ag5 . . . 108.45(8) no
S3 Ag8 Ag6 . . . 128.34(9) no
S3 Ag8 Ag7 . . . 112.40(9) no
S3 Ag8 Ag11 . . . 54.48(8) no
Ag1 Ag9 Ag2 . . . 53.53(3) no
Ag1 Ag9 Ag3 . . . 54.30(3) no
Ag2 Ag9 Ag3 . . . 52.61(3) no
Ag10 Ag9 Ag1 . . . 155.09(5) no
Ag10 Ag9 Ag2 . . . 103.56(4) no
Ag10 Ag9 Ag3 . . . 105.63(4) no
S1 Ag9 Ag1 . . . 98.56(7) no
S1 Ag9 Ag2 . . . 47.21(7) no
S1 Ag9 Ag3 . . . 88.26(8) no
S1 Ag9 Ag10 . . . 63.31(7) no
S5 Ag9 Ag1 . . . 99.19(8) no
S5 Ag9 Ag2 . . . 85.10(8) no
S5 Ag9 Ag3 . . . 45.95(7) no
S5 Ag9 Ag10 . . . 65.99(8) no
S5 Ag9 S1 . . . 90.56(11) no
S5 Ag9 S10 . . . 104.57(15) no
S8 Ag9 Ag1 . . . 49.40(8) no
S8 Ag9 Ag2 . . . 100.92(9) no
S8 Ag9 Ag3 . . . 92.25(9) no
S8 Ag9 Ag10 . . . 155.22(9) no
S8 Ag9 S1 . . . 135.74(11) no
S8 Ag9 S5 . . . 120.41(13) no
S8 Ag9 S10 . . . 107.99(13) no
S10 Ag9 Ag1 . . . 154.05(12) no
S10 Ag9 Ag2 . . . 138.25(12) no
S10 Ag9 Ag3 . . . 150.50(13) no
S10 Ag9 Ag10 . . . 49.35(10) no
S10 Ag9 S1 . . . 91.56(13) no
S10 Ag10 Ag9 . . . 58.42(12) no
P6 Ag10 Ag9 . . . 137.49(10) no
P6 Ag10 S10 . . . 162.92(16) no
Ag7 Ag11 Ag8 . . . 53.58(3) no
Ag12 Ag11 Ag7 . . . 149.40(6) no
Ag12 Ag11 Ag8 . . . 103.84(5) no
S3 Ag11 Ag7 . . . 98.03(8) no
S3 Ag11 Ag8 . . . 47.56(8) no
S3 Ag11 Ag12 . . . 71.22(8) no
S3 Ag11 S9 . . . 101.28(12) no
S6 Ag11 Ag7 . . . 48.89(8) no
S6 Ag11 Ag8 . . . 100.51(9) no
S6 Ag11 Ag12 . . . 154.23(10) no
S6 Ag11 S3 . . . 133.35(12) no
S6 Ag11 S9 . . . 108.78(13) no
S9 Ag11 Ag7 . . . 157.57(11) no
S9 Ag11 Ag8 . . . 148.02(10) no
S9 Ag11 Ag12 . . . 50.37(10) no
S7 Ag12 Ag11 . . . 60.69(9) no
S9 Ag12 Ag11 . . . 58.2(1) no
S9 Ag12 S7 . . . 100.41(13) no
P4 Ag12 Ag11 . . . 139.08(11) no
P4 Ag12 S7 . . . 102.27(13) no
P4 Ag12 S9 . . . 156.97(15) no
S4 Ag13 S2 . . . 90.4(1) no
P2 Ag13 S2 . . . 100.24(12) no
P2 Ag13 S4 . . . 110.90(11) no
P2 Ag13 P8 . . . 136.04(12) no
P8 Ag13 S2 . . . 111.35(11) no
P8 Ag13 S4 . . . 98.97(11) no
Ag2 S1 Ag9 . . . 76.10(9) no
C22 S1 Ag2 . . . 110.1(4) no
C22 S1 Ag9 . . . 104.9(5) no
Ag6 S2 Ag13 . . . 119.79(13) no
C16 S2 Ag6 . . . 110.1(4) no
C16 S2 Ag13 . . . 103.8(4) no
Ag8 S3 Ag11 . . . 77.97(10) no
C10 S3 Ag8 . . . 106.1(5) no
C10 S3 Ag11 . . . 106.7(4) no
Ag4 S4 Ag13 . . . 124.92(14) no
C40 S4 Ag4 . . . 109.5(4) no
C40 S4 Ag13 . . . 108.3(4) no
Ag3 S5 Ag9 . . . 81.86(10) no
C114 S5 Ag3 . . . 108.7(5) no
C114 S5 Ag9 . . . 115.4(5) no
Ag7 S6 Ag11 . . . 78.57(11) no
C52 S6 Ag7 . . . 109.2(4) no
C52 S6 Ag11 . . . 107.4(4) no
Ag5 S7 Ag12 . . . 126.96(15) no
C30 S7 Ag5 . . . 109.8(5) no
C30 S7 Ag12 . . . 114.8(5) no
Ag1 S8 Ag9 . . . 78.19(11) no
C46 S8 Ag1 . . . 112.3(5) no
C46 S8 Ag9 . . . 105.9(4) no
Ag12 S9 Ag11 . . . 71.43(11) no
C107 S9 Ag11 . . . 102.7(5) no
C107 S9 Ag12 . . . 106.7(6) no
Ag10 S10 Ag9 . . . 72.23(14) no
C168 S10 Ag9 . . . 103.3(3) no
C168 S10 Ag10 . . . 115.0(5) no
C4 P1 Au2 . . . 113.4(4) no
C4 P1 C6 . . . 103.3(6) no
C6 P1 Au2 . . . 112.6(4) no
C51 P1 Au2 . . . 114.0(4) no
C51 P1 C4 . . . 105.5(6) no
C51 P1 C6 . . . 107.2(6) no
C21 P2 Ag13 . . . 109.4(4) no
C21 P2 C59 . . . 103.4(5) no
C34 P2 Ag13 . . . 119.3(5) no
C34 P2 C21 . . . 104.0(7) no
C34 P2 C59 . . . 102.0(5) no
C59 P2 Ag13 . . . 116.9(4) no
C2 P3 Au3 . . . 113.1(4) no
C11 P3 Au3 . . . 113.5(5) no
C11 P3 C2 . . . 103.7(6) no
C11 P3 C35 . . . 104.7(7) no
C35 P3 Au3 . . . 115.0(5) no
C35 P3 C2 . . . 105.8(7) no
C28 P4 Ag12 . . . 114.1(5) no
C28 P4 C72 . . . 102.4(7) no
C72 P4 Ag12 . . . 115.5(5) no
C118 P4 Ag12 . . . 112.0(4) no
C118 P4 C28 . . . 107.8(6) no
C118 P4 C72 . . . 104.2(6) no
C1 P5 Au4 . . . 111.4(4) no
C1 P5 C18 . . . 103.5(5) no
C1 P5 C39 . . . 104.9(6) no
C18 P5 Au4 . . . 113.3(4) no
C39 P5 Au4 . . . 116.8(4) no
C39 P5 C18 . . . 105.8(6) no
C5 P6 Ag10 . . . 113.8(4) no
C5 P6 C50 . . . 101.4(6) no
C5 P6 C56 . . . 103.8(7) no
C50 P6 Ag10 . . . 115.0(5) no
C56 P6 Ag10 . . . 114.2(5) no
C56 P6 C50 . . . 107.3(6) no
C13 P7 Au5 . . . 118.0(5) no
C13 P7 C24 . . . 106.8(6) no
C13 P7 C26 . . . 104.8(6) no
C24 P7 Au5 . . . 111.8(4) no
C26 P7 Au5 . . . 112.3(4) no
C26 P7 C24 . . . 101.8(6) no
C37 P8 Ag13 . . . 107.5(4) no
C37 P8 C60 . . . 103.3(6) no
C37 P8 C82 . . . 105.8(6) no
C60 P8 Ag13 . . . 119.0(4) no
C82 P8 Ag13 . . . 119.9(5) no
C82 P8 C60 . . . 99.5(6) no
C14 C1 P5 . . . 113.7(9) no
C3 C2 P3 . . . 111.9(9) no
C2 C3 C28 . . . 112.2(11) no
C7 C4 P1 . . . 119.4(10) no
C7 C4 C32 . . . 117.8(14) no
C32 C4 P1 . . . 122.2(11) no
C14 C5 P6 . . . 117.1(9) no
C23 C6 P1 . . . 114.6(8) no
C4 C7 C25 . . . 123.7(14) no
F6 C8 C19 . . . 115.6(11) no
F6 C8 C22 . . . 122.9(11) no
C22 C8 C19 . . . 121.5(13) no
F2 C9 C22 . . . 119.9(13) no
F2 C9 C41 . . . 117.4(13) no
C22 C9 C41 . . . 122.8(13) no
C12 C10 S3 . . . 123.7(10) no
C42 C10 S3 . . . 121.6(11) no
C42 C10 C12 . . . 114.6(12) no
C17 C11 P3 . . . 121.0(11) no
C17 C11 C66 . . . 117.2(13) no
C66 C11 P3 . . . 121.6(12) no
F3 C12 C10 . . . 121.1(11) no
F3 C12 C62 . . . 116.0(13) no
C10 C12 C62 . . . 122.9(14) no
C43 C13 P7 . . . 118.8(10) no
C43 C13 C44 . . . 119.4(13) no
C44 C13 P7 . . . 121.8(11) no
C1 C14 C5 . . . 112.8(10) no
C90 C15 C20 . . . 120.0(14) no
C31 C16 S2 . . . 125.1(9) no
C31 C16 C96 . . . 114.9(13) no
C96 C16 S2 . . . 120.1(11) no
C11 C17 C55 . . . 121.0(15) no
C57 C18 P5 . . . 120.3(9) no
C57 C18 C70 . . . 120.3(13) no
C70 C18 P5 . . . 119.4(11) no
F10 C19 C8 . . . 121.2(13) no
F10 C19 C91 . . . 119.7(14) no
C8 C19 C91 . . . 119.1(13) no
C26 C20 C15 . . . 123.1(13) no
C23 C21 P2 . . . 110.5(9) no
C8 C22 S1 . . . 123.1(10) no
C9 C22 S1 . . . 120.1(10) no
C9 C22 C8 . . . 116.7(13) no
C6 C23 C21 . . . 109.9(10) no
C33 C24 P7 . . . 112.8(8) no
C7 C25 C38 . . . 117.2(15) no
C20 C26 P7 . . . 121.5(10) no
C20 C26 C54 . . . 116.1(12) no
C54 C26 P7 . . . 122.2(12) no
C35 C27 C119 . . . 121.7(18) no
C3 C28 P4 . . . 111.6(9) no
F4 C29 C40 . . . 119.6(11) no
F4 C29 C77 . . . 118.4(12) no
C40 C29 C77 . . . 121.9(13) no
C49 C30 S7 . . . 123.2(11) no
C109 C30 S7 . . . 120.8(13) no
C109 C30 C49 . . . 116.0(14) no
F1 C31 C16 . . . 121.9(12) no
F1 C31 C71 . . . 114.7(11) no
C16 C31 C71 . . . 123.4(12) no
C69 C32 C4 . . . 117.3(16) no
C24 C33 C37 . . . 108.3(10) no
C65 C34 P2 . . . 118.1(11) no
C75 C34 P2 . . . 126.8(12) no
C75 C34 C65 . . . 114.9(14) no
C27 C35 P3 . . . 116.7(13) no
C27 C35 C106 . . . 122.3(17) no
C106 C35 P3 . . . 120.9(15) no
F7 C36 C46 . . . 121.9(14) no
F7 C36 C100 . . . 115.9(16) no
C46 C36 C100 . . . 122.2(17) no
C33 C37 P8 . . . 114.9(8) no
C69 C38 C25 . . . 118.0(16) no
C80 C39 P5 . . . 125.3(11) no
C80 C39 C103 . . . 117.9(14) no
C103 C39 P5 . . . 116.4(11) no
C29 C40 S4 . . . 123.8(11) no
C29 C40 C47 . . . 115.4(12) no
C47 C40 S4 . . . 120.7(10) no
F30 C41 C9 . . . 119.0(13) no
C91 C41 F30 . . . 122.3(14) no
C91 C41 C9 . . . 118.7(14) no
F16 C42 C122 . . . 115.9(14) no
C10 C42 F16 . . . 119.5(13) no
C10 C42 C122 . . . 124.5(15) no
C13 C43 C64 . . . 120.1(17) no
C13 C44 C127 . . . 117.2(16) no
C51 C45 C88 . . . 120.2(14) no
C36 C46 S8 . . . 124.0(11) no
C36 C46 C115 . . . 115.8(16) no
C115 C46 S8 . . . 120.2(14) no
F12 C47 C40 . . . 120.0(12) no
F12 C47 C79 . . . 118.5(13) no
C79 C47 C40 . . . 121.3(13) no
F8 C49 C30 . . . 119.2(13) no
F8 C49 C112 . . . 118.9(17) no
C112 C49 C30 . . . 121.9(16) no
C85 C50 P6 . . . 121.0(12) no
C108 C50 P6 . . . 117.3(10) no
C108 C50 C85 . . . 121.6(14) no
C45 C51 P1 . . . 117.8(10) no
C45 C51 C126 . . . 119.0(13) no
C126 C51 P1 . . . 123.2(10) no
C60 C53 C121 . . . 120.9(14) no
C26 C54 C143 . . . 119.8(16) no
C146 C55 C17 . . . 119.5(16) no
C68 C56 P6 . . . 126.7(12) no
C68 C56 C113 . . . 114.5(16) no
C113 C56 P6 . . . 118.4(13) no
C18 C57 C61 . . . 119.9(13) no
C72 C58 C116 . . . 116.7(15) no
C53 C60 P8 . . . 123.1(10) no
C73 C60 P8 . . . 119.6(11) no
C73 C60 C53 . . . 117.3(13) no
C136 C61 C57 . . . 120.0(14) no
F9 C62 C12 . . . 120.2(14) no
F9 C62 C141 . . . 120.3(14) no
C141 C62 C12 . . . 119.4(15) no
F18 C63 C77 . . . 123.6(15) no
F18 C63 C79 . . . 120.4(14) no
C77 C63 C79 . . . 115.9(13) no
C98 C64 C43 . . . 121.1(19) no
C86 C65 C34 . . . 123.5(14) no
C140 C66 C11 . . . 119.2(15) no
C56 C68 C83 . . . 124.3(16) no
C38 C69 C32 . . . 126.0(17) no
C132 C70 C18 . . . 119.5(15) no
F14 C71 C31 . . . 119.9(12) no
F14 C71 C76 . . . 121.3(13) no
C76 C71 C31 . . . 118.7(13) no
C58 C72 P4 . . . 120.9(11) no
C58 C72 C87 . . . 123.1(15) no
C87 C72 P4 . . . 115.8(13) no
C60 C73 C95 . . . 121.4(15) no
C84 C74 C80 . . . 121.4(18) no
C34 C75 C110 . . . 121.3(16) no
F17 C76 C71 . . . 121.7(16) no
F17 C76 C125 . . . 118.2(14) no
C71 C76 C125 . . . 119.7(13) no
F15 C77 C29 . . . 118.6(13) no
C63 C77 F15 . . . 119.1(14) no
C63 C77 C29 . . . 122.3(13) no
C121 C78 C95 . . . 123.2(17) no
F13 C79 C63 . . . 117.0(13) no
C47 C79 F13 . . . 120.0(14) no
C47 C79 C63 . . . 123.1(13) no
C39 C80 C74 . . . 117.9(16) no
C101 C82 P8 . . . 117.5(11) no
C101 C82 C111 . . . 118.8(13) no
C111 C82 P8 . . . 123.4(11) no
C68 C83 C151 . . . 119.8(18) no
C74 C84 C120 . . . 123.(2) no
C50 C85 C92 . . . 115.9(15) no
C97 C86 C65 . . . 119.3(16) no
C72 C87 C152 . . . 119.5(18) no
C102 C88 C45 . . . 121.6(16) no
C104 C89 C108 . . . 117.0(17) no
C15 C90 C143 . . . 120.7(16) no
F25 C91 C19 . . . 119.6(14) no
C41 C91 F25 . . . 119.2(15) no
C41 C91 C19 . . . 121.2(15) no
C104 C92 C85 . . . 121.0(14) no
F28 C93 C109 . . . 121.(2) no
F28 C93 C144 . . . 118.8(18) no
C144 C93 C109 . . . 120.6(17) no
C126 C94 C102 . . . 118.0(15) no
C78 C95 C73 . . . 119.2(14) no
F11 C96 C16 . . . 119.1(14) no
F11 C96 C125 . . . 118.5(13) no
C125 C96 C16 . . . 122.4(14) no
C86 C97 C110 . . . 117.6(16) no
C64 C98 C127 . . . 119.8(19) no
F33 C99 C123 . . . 117.9(11) no
F33 C99 C81 . . . 122.1(11) no
C123 C99 C81 . . . 120.00 no
F40 C123 C99 . . . 119.6(10) no
F40 C123 C117 . . . 120.4(10) no
C117 C123 C99 . . . 120.00 no
F21 C117 C123 . . . 119.3(9) no
F21 C117 C52 . . . 120.7(9) no
C123 C117 C52 . . . 120.00 no
C117 C52 S6 . . . 117.4(7) no
C117 C52 C48 . . . 120.00 no
C48 C52 S6 . . . 122.5(7) no
F5 C48 C52 . . . 122.4(9) no
F5 C48 C81 . . . 117.6(9) no
C81 C48 C52 . . . 120.00 no
F20 C81 C99 . . . 119.3(9) no
F20 C81 C48 . . . 120.6(9) no
C48 C81 C99 . . . 120.00 no
F31 C100 C36 . . . 120.5(17) no
C131 C100 F31 . . . 118.(2) no
C131 C100 C36 . . . 122.(2) no
C82 C101 C128 . . . 118.5(16) no
C88 C102 C94 . . . 119.8(15) no
C120 C103 C39 . . . 120.5(18) no
C89 C104 C92 . . . 122.3(16) no
C153 C105 C128 . . . 120.0(17) no
C35 C106 C159 . . . 116.(2) no
C133 C107 S9 . . . 119.6(14) no
C138 C107 S9 . . . 126.2(15) no
C138 C107 C133 . . . 114.2(15) no
C50 C108 C89 . . . 122.2(14) no
F26 C109 C30 . . . 120.0(15) no
F26 C109 C93 . . . 118.0(17) no
C93 C109 C30 . . . 122.0(17) no
C75 C110 C97 . . . 123.1(17) no
C82 C111 C153 . . . 119.1(15) no
F29 C112 C49 . . . 119.4(18) no
F29 C112 C144 . . . 120.5(16) no
C49 C112 C144 . . . 119.8(17) no
C154 C113 C56 . . . 122.8(19) no
C124 C114 S5 . . . 121.4(13) no
C124 C114 C147 . . . 114.3(16) no
C147 C114 S5 . . . 124.0(12) no
F19 C115 C46 . . . 120.2(16) no
F19 C115 C145 . . . 120.4(17) no
C46 C115 C145 . . . 119.3(19) no
C149 C116 C58 . . . 120.8(17) no
C27 C119 C134 . . . 116.6(19) no
C84 C120 C103 . . . 119.(2) no
C78 C121 C53 . . . 117.9(17) no
F22 C122 C42 . . . 119.9(16) no
F22 C122 C141 . . . 121.6(15) no
C141 C122 C42 . . . 118.5(15) no
F34 C124 C114 . . . 118.5(16) no
F34 C124 C155 . . . 117.3(17) no
C114 C124 C155 . . . 124.1(19) no
F36 C125 C76 . . . 119.1(14) no
F36 C125 C96 . . . 120.3(16) no
C96 C125 C76 . . . 120.5(13) no
C94 C126 C51 . . . 121.3(14) no
C98 C127 C44 . . . 122.1(17) no
C105 C128 C101 . . . 122.0(17) no
F35 C129 C137 . . . 120.0(19) no
F35 C129 C138 . . . 121.(2) no
C138 C129 C137 . . . 119.4(18) no
F42 C131 C100 . . . 122.(2) no
C145 C131 F42 . . . 122.(2) no
C145 C131 C100 . . . 116.(2) no
C70 C132 C136 . . . 121.5(15) no
F27 C133 C107 . . . 123.4(17) no
F27 C133 C148 . . . 113.(2) no
C148 C133 C107 . . . 123.1(18) no
C159 C134 C119 . . . 120.8(19) no
C67 C135 C139 . . . 120.00 no
C135 C67 C59 . . . 120.00 no
C67 C59 P2 . . . 123.9(7) no
C130 C59 P2 . . . 116.0(7) no
C130 C59 C67 . . . 120.00 no
C59 C130 C156 . . . 120.00 no
C139 C156 C130 . . . 120.00 no
C156 C139 C135 . . . 120.00 no
C61 C136 C132 . . . 118.7(14) no
C129 C137 F24 . . . 119.(2) no
C148 C137 F24 . . . 120.(2) no
C148 C137 C129 . . . 120.9(17) no
C107 C138 F23 . . . 117.6(15) no
C107 C138 C129 . . . 125.(2) no
C129 C138 F23 . . . 117.8(17) no
C146 C140 C66 . . . 121.4(15) no
F39 C141 C62 . . . 119.9(17) no
F39 C141 C122 . . . 119.9(17) no
C122 C141 C62 . . . 120.0(13) no
C90 C143 C54 . . . 119.1(16) no
F37 C144 C112 . . . 118.(2) no
C93 C144 F37 . . . 122.1(19) no
C93 C144 C112 . . . 119.5(16) no
C115 C145 F41 . . . 114.7(19) no
C131 C145 F41 . . . 120.(2) no
C131 C145 C115 . . . 125.0(19) no
C55 C146 C140 . . . 121.5(16) no
F32 C147 C160 . . . 116.4(19) no
C114 C147 F32 . . . 121.0(16) no
C114 C147 C160 . . . 122.4(19) no
F38 C148 C133 . . . 121.(2) no
C137 C148 F38 . . . 121.(2) no
C137 C148 C133 . . . 117.7(19) no
C116 C149 C152 . . . 121.3(17) no
C154 C151 C83 . . . 119.1(19) no
C87 C152 C149 . . . 118.1(18) no
C105 C153 C111 . . . 121.4(18) no
C151 C154 C113 . . . 119.(2) no
F44 C155 C124 . . . 122.(2) no
F44 C155 C157 . . . 119.(2) no
C157 C155 C124 . . . 120.(2) no
F43 C157 C155 . . . 121.(2) no
C160 C157 F43 . . . 119.(2) no
C160 C157 C155 . . . 120.(2) no
C134 C159 C106 . . . 122.(2) no
F45 C160 C147 . . . 116.(2) no
C157 C160 F45 . . . 124.(3) no
C157 C160 C147 . . . 120.(2) no
C142 C162 C161 . . . 120.00 no
C162 C142 C118 . . . 120.00 no
C142 C118 P4 . . . 117.0(8) no
C150 C118 P4 . . . 123.0(8) no
C150 C118 C142 . . . 120.00 no
C158 C150 C118 . . . 120.00 no
C150 C158 C161 . . . 120.00 no
C158 C161 C162 . . . 120.00 no
F49 C164 C165 . . . 120.(1) no
F49 C164 C169 . . . 120.(1) no
C165 C164 C169 . . . 120.00 no
F50 C165 C164 . . . 120.0(7) no
F50 C165 C166 . . . 120.0(7) no
C166 C165 C164 . . . 120.00 no
F48 C166 C165 . . . 120.8(6) no
F48 C166 C167 . . . 119.2(6) no
C165 C166 C167 . . . 120.00 no
F47 C167 C166 . . . 118.7(6) no
F47 C167 C168 . . . 121.3(6) no
C168 C167 C166 . . . 120.00 no
C167 C168 S10 . . . 119.6(7) no
C167 C168 C169 . . . 120.00 no
C169 C168 S10 . . . 120.4(7) no
F46 C169 C164 . . . 114.1(10) no
F46 C169 C168 . . . 125.9(10) no
C168 C169 C164 . . . 120.00 no
Cl2 C163 Cl1 . . . 100.8(15) no
Cl3 C163 Cl1 . . . 98.4(14) no
Cl3 C163 Cl2 . . . 97.8(15) no
Cl5 C0AA Cl4 . . . 112.(2) no
Cl5 C0AA Cl6 . . . 112.(2) no
Cl6 C0AA Cl4 . . . 115.(2) no
Cl7 C1AA Cl8 . . . 120.(2) no
Cl9 C1AA Cl7 . . . 112.(2) no
Cl9 C1AA Cl8 . . . 116.(2) no

loop_
_geom_torsion_atom_site_label_1
_geom_torsion_atom_site_label_2
_geom_torsion_atom_site_label_3
_geom_torsion_atom_site_label_4
_geom_torsion_site_symmetry_1
_geom_torsion_site_symmetry_2
_geom_torsion_site_symmetry_3
_geom_torsion_site_symmetry_4
_geom_torsion
_geom_torsion_publ_flag
Au2 P1 C4 C7 . . . . 40.5(12) no
Au2 P1 C4 C32 . . . . -148.1(11) no
Au2 P1 C6 C23 . . . . 57.4(10) no
Au2 P1 C51 C45 . . . . 41.9(12) no
Au2 P1 C51 C126 . . . . -138.9(11) no
Au3 P3 C2 C3 . . . . -51.5(10) no
Au3 P3 C11 C17 . . . . 24.4(13) no
Au3 P3 C11 C66 . . . . -159.6(11) no
Au3 P3 C35 C27 . . . . 59.2(13) no
Au3 P3 C35 C106 . . . . -117.6(14) no
Au4 P5 C1 C14 . . . . -63.1(10) no
Au4 P5 C18 C57 . . . . 18.6(12) no
Au4 P5 C18 C70 . . . . -162.9(10) no
Au4 P5 C39 C80 . . . . -133.8(12) no
Au4 P5 C39 C103 . . . . 52.7(12) no
Au5 P7 C13 C43 . . . . 28.6(12) no
Au5 P7 C13 C44 . . . . -154.3(9) no
Au5 P7 C24 C33 . . . . 65.3(9) no
Au5 P7 C26 C20 . . . . 48.4(12) no
Au5 P7 C26 C54 . . . . -126.2(12) no
Ag1 S8 C46 C36 . . . . 34.8(13) no
Ag1 S8 C46 C115 . . . . -145.1(11) no
Ag2 S1 C22 C8 . . . . 13.7(13) no
Ag2 S1 C22 C9 . . . . -166.(1) no
Ag3 S5 C114 C124 . . . . -103.9(12) no
Ag3 S5 C114 C147 . . . . 81.6(15) no
Ag4 S4 C40 C29 . . . . 39.2(12) no
Ag4 S4 C40 C47 . . . . -142.1(9) no
Ag5 S7 C30 C49 . . . . 56.2(13) no
Ag5 S7 C30 C109 . . . . -125.7(12) no
Ag6 S2 C16 C31 . . . . 25.8(13) no
Ag6 S2 C16 C96 . . . . -153.3(10) no
Ag7 S6 C52 C117 . . . . -142.2(5) no
Ag7 S6 C52 C48 . . . . 40.4(7) no
Ag8 S3 C10 C12 . . . . 37.6(12) no
Ag8 S3 C10 C42 . . . . -147.1(11) no
Ag9 S1 C22 C8 . . . . 94.1(12) no
Ag9 S1 C22 C9 . . . . -85.7(11) no
Ag9 S5 C114 C124 . . . . 166.3(11) no
Ag9 S5 C114 C147 . . . . -8.1(16) no
Ag9 S8 C46 C36 . . . . -48.7(12) no
Ag9 S8 C46 C115 . . . . 131.4(11) no
Ag9 S10 C168 C167 . . . . 90.8(4) no
Ag9 S10 C168 C169 . . . . -89.6(4) no
Ag10 S10 C168 C167 . . . . 167.1(4) no
Ag10 S10 C168 C169 . . . . -13.2(5) no
Ag10 P6 C5 C14 . . . . 59.3(12) no
Ag10 P6 C50 C85 . . . . -130.9(10) no
Ag10 P6 C50 C108 . . . . 53.2(12) no
Ag10 P6 C56 C68 . . . . -148.7(12) no
Ag10 P6 C56 C113 . . . . 23.6(14) no
Ag11 S3 C10 C12 . . . . 119.6(11) no
Ag11 S3 C10 C42 . . . . -65.1(12) no
Ag11 S6 C52 C117 . . . . 134.1(5) no
Ag11 S6 C52 C48 . . . . -43.2(7) no
Ag11 S9 C107 C133 . . . . -107.6(11) no
Ag11 S9 C107 C138 . . . . 73.5(14) no
Ag12 S7 C30 C49 . . . . -94.2(13) no
Ag12 S7 C30 C109 . . . . 83.9(12) no
Ag12 S9 C107 C133 . . . . -33.5(13) no
Ag12 S9 C107 C138 . . . . 147.7(13) no
Ag12 P4 C28 C3 . . . . 57.4(10) no
Ag12 P4 C72 C58 . . . . -142.4(11) no
Ag12 P4 C72 C87 . . . . 31.7(13) no
Ag12 P4 C118 C142 . . . . -15.5(7) no
Ag12 P4 C118 C150 . . . . 164.9(6) no
Ag13 S2 C16 C31 . . . . -103.7(11) no
Ag13 S2 C16 C96 . . . . 77.3(11) no
Ag13 S4 C40 C29 . . . . -100.(1) no
Ag13 S4 C40 C47 . . . . 78.7(10) no
Ag13 P2 C21 C23 . . . . -61.2(9) no
Ag13 P2 C34 C65 . . . . -38.4(12) no
Ag13 P2 C34 C75 . . . . 147.5(11) no
Ag13 P2 C59 C67 . . . . -121.6(6) no
Ag13 P2 C59 C130 . . . . 60.8(6) no
Ag13 P8 C37 C33 . . . . -59.2(10) no
Ag13 P8 C60 C53 . . . . -122.8(11) no
Ag13 P8 C60 C73 . . . . 60.1(13) no
Ag13 P8 C82 C101 . . . . -47.5(13) no
Ag13 P8 C82 C111 . . . . 139.6(11) no
S2 C16 C31 F1 . . . . -4.1(19) no
S2 C16 C31 C71 . . . . 178.1(11) no
S2 C16 C96 F11 . . . . -1.4(19) no
S2 C16 C96 C125 . . . . -179.5(13) no
S3 C10 C12 F3 . . . . -5.9(19) no
S3 C10 C12 C62 . . . . 176.4(12) no
S3 C10 C42 F16 . . . .  2.(2) no
S3 C10 C42 C122 . . . . -176.1(14) no
S4 C40 C47 F12 . . . . -1.9(16) no
S4 C40 C47 C79 . . . . -177.8(10) no
S5 C114 C124 F34 . . . .  7.(2) no
S5 C114 C124 C155 . . . . -177.0(15) no
S5 C114 C147 F32 . . . . -2.(2) no
S5 C114 C147 C160 . . . . 174.1(16) no
S6 C52 C48 F5 . . . . -4.2(11) no
S6 C52 C48 C81 . . . . 177.3(8) no
S7 C30 C49 F8 . . . . -1.9(19) no
S7 C30 C49 C112 . . . . 179.4(11) no
S7 C30 C109 F26 . . . .  2.(2) no
S7 C30 C109 C93 . . . . -177.3(12) no
S8 C46 C115 F19 . . . . -2.(2) no
S8 C46 C115 C145 . . . . -177.4(12) no
S9 C107 C133 F27 . . . .  1.(2) no
S9 C107 C133 C148 . . . . -177.3(14) no
S9 C107 C138 F23 . . . .  0.(2) no
S9 C107 C138 C129 . . . . 178.6(13) no
S10 C168 C169 F46 . . . .  0.1(6) no
S10 C168 C169 C164 . . . . -179.6(6) no
P1 C4 C7 C25 . . . . 172.0(11) no
P1 C4 C32 C69 . . . . -170.2(13) no
P1 C6 C23 C21 . . . . -178.6(8) no
P1 C51 C126 C94 . . . . -178.2(12) no
P2 C21 C23 C6 . . . . -178.4(9) no
P2 C34 C65 C86 . . . . -175.7(11) no
P2 C34 C75 C110 . . . . 176.9(12) no
P2 C59 C130 C156 . . . . 177.7(7) no
P3 C2 C3 C28 . . . . -175.4(9) no
P3 C11 C17 C55 . . . . 174.7(12) no
P3 C11 C66 C140 . . . . -178.2(12) no
P3 C35 C106 C159 . . . . 177.9(15) no
P4 C72 C87 C152 . . . . -176.2(14) no
P4 C118 C150 C158 . . . . 179.6(8) no
P5 C1 C14 C5 . . . . -171.8(9) no
P5 C18 C57 C61 . . . . 175.2(10) no
P5 C18 C70 C132 . . . . -176.1(13) no
P5 C39 C80 C74 . . . . -174.8(12) no
P5 C39 C103 C120 . . . . 173.2(14) no
P6 C5 C14 C1 . . . . 174.3(9) no
P6 C50 C85 C92 . . . . -179.(1) no
P6 C50 C108 C89 . . . . 178.6(10) no
P6 C56 C68 C83 . . . . 174.9(13) no
P6 C56 C113 C154 . . . . -176.7(15) no
P7 C13 C43 C64 . . . . 173.8(11) no
P7 C13 C44 C127 . . . . -175.6(10) no
P7 C24 C33 C37 . . . . 179.8(8) no
P7 C26 C54 C143 . . . . -176.4(13) no
P8 C60 C73 C95 . . . . 173.5(12) no
P8 C82 C101 C128 . . . . -173.1(12) no
P8 C82 C111 C153 . . . . 174.9(12) no
F1 C31 C71 F14 . . . .  3.7(19) no
F1 C31 C71 C76 . . . . -178.8(13) no
F2 C9 C22 S1 . . . . -3.3(19) no
F2 C9 C22 C8 . . . . 176.9(12) no
F2 C9 C41 F30 . . . .  0.(2) no
F2 C9 C41 C91 . . . . -178.5(15) no
F3 C12 C62 F9 . . . .  0.(2) no
F3 C12 C62 C141 . . . . -177.0(14) no
F4 C29 C40 S4 . . . . -3.9(17) no
F4 C29 C40 C47 . . . . 177.4(10) no
F4 C29 C77 F15 . . . .  3.9(18) no
F4 C29 C77 C63 . . . . -179.5(13) no
F5 C48 C81 F20 . . . .  0.7(11) no
F5 C48 C81 C99 . . . . -178.6(10) no
F6 C8 C19 F10 . . . .  0.(2) no
F6 C8 C19 C91 . . . . -178.0(14) no
F6 C8 C22 S1 . . . .  0.7(19) no
F6 C8 C22 C9 . . . . -179.5(12) no
F7 C36 C46 S8 . . . . -2.9(18) no
F7 C36 C46 C115 . . . . 176.9(12) no
F7 C36 C100 F31 . . . .  4.(2) no
F7 C36 C100 C131 . . . . -178.4(14) no
F8 C49 C112 F29 . . . .  4.(2) no
F8 C49 C112 C144 . . . . 177.7(14) no
F9 C62 C141 F39 . . . .  5.(3) no
F9 C62 C141 C122 . . . . 179.6(16) no
F10 C19 C91 F25 . . . .  2.(3) no
F10 C19 C91 C41 . . . . 179.5(16) no
F11 C96 C125 F36 . . . .  2.(2) no
F11 C96 C125 C76 . . . . -174.4(15) no
F12 C47 C79 F13 . . . .  3.3(18) no
F12 C47 C79 C63 . . . . -177.4(12) no
F14 C71 C76 F17 . . . . -4.(2) no
F14 C71 C76 C125 . . . . -176.4(14) no
F16 C42 C122 F22 . . . .  0.(2) no
F16 C42 C122 C141 . . . . -179.8(16) no
F17 C76 C125 F36 . . . .  4.(2) no
F17 C76 C125 C96 . . . . -179.9(15) no
F18 C63 C77 F15 . . . . -2.(2) no
F18 C63 C77 C29 . . . . -178.8(12) no
F18 C63 C79 F13 . . . .  0.5(19) no
F18 C63 C79 C47 . . . . -178.9(12) no
F19 C115 C145 F41 . . . .  3.(2) no
F19 C115 C145 C131 . . . . -177.3(17) no
F21 C117 C52 S6 . . . .  0.(1) no
F21 C117 C52 C48 . . . . 177.4(11) no
F22 C122 C141 F39 . . . . -2.(3) no
F22 C122 C141 C62 . . . . -176.5(16) no
F24 C137 C148 F38 . . . .  0.(3) no
F24 C137 C148 C133 . . . . -175.5(14) no
F27 C133 C148 F38 . . . .  3.(2) no
F27 C133 C148 C137 . . . . 178.6(15) no
F28 C93 C109 F26 . . . .  0.(2) no
F28 C93 C109 C30 . . . . 178.9(14) no
F28 C93 C144 F37 . . . .  0.(3) no
F28 C93 C144 C112 . . . . 178.7(14) no
F29 C112 C144 F37 . . . . -4.(2) no
F29 C112 C144 C93 . . . . 177.5(15) no
F30 C41 C91 F25 . . . .  1.(3) no
F30 C41 C91 C19 . . . . -176.9(16) no
F31 C100 C131 F42 . . . . -2.(3) no
F31 C100 C131 C145 . . . . 177.7(16) no
F32 C147 C160 F45 . . . .  4.(3) no
F32 C147 C160 C157 . . . . 176.(2) no
F33 C99 C123 F40 . . . . -0.6(12) no
F33 C99 C123 C117 . . . . -178.6(11) no
F33 C99 C81 F20 . . . . -0.8(12) no
F33 C99 C81 C48 . . . . 178.5(12) no
F34 C124 C155 F44 . . . . -2.(3) no
F34 C124 C155 C157 . . . . -178.0(18) no
F35 C129 C137 F24 . . . . -3.(2) no
F35 C129 C137 C148 . . . . 178.2(16) no
F35 C129 C138 F23 . . . . -1.(2) no
F35 C129 C138 C107 . . . . -179.7(16) no
F40 C123 C117 F21 . . . .  4.6(11) no
F40 C123 C117 C52 . . . . -178.0(11) no
F42 C131 C145 F41 . . . .  0.(3) no
F42 C131 C145 C115 . . . . 179.8(16) no
F43 C157 C160 F45 . . . . -12.(4) no
F43 C157 C160 C147 . . . . 176.5(19) no
F44 C155 C157 F43 . . . .  5.(3) no
F44 C155 C157 C160 . . . . 178.(2) no
F47 C167 C168 S10 . . . . -0.1(6) no
F47 C167 C168 C169 . . . . -179.7(6) no
F48 C166 C167 F47 . . . .  0.4(7) no
F48 C166 C167 C168 . . . . -179.4(8) no
F49 C164 C165 F50 . . . . -1.8(9) no
F49 C164 C165 C166 . . . . 178.5(8) no
F49 C164 C169 F46 . . . .  1.8(7) no
F49 C164 C169 C168 . . . . -178.5(8) no
F50 C165 C166 F48 . . . . -0.4(9) no
F50 C165 C166 C167 . . . . -179.7(8) no
C1 P5 C18 C57 . . . . -102.2(11) no
C1 P5 C18 C70 . . . . 76.3(11) no
C1 P5 C39 C80 . . . . -9.9(14) no
C1 P5 C39 C103 . . . . 176.6(11) no
C2 P3 C11 C17 . . . . -98.7(13) no
C2 P3 C11 C66 . . . . 77.4(13) no
C2 P3 C35 C27 . . . . -175.2(12) no
C2 P3 C35 C106 . . . .  7.9(16) no
C2 C3 C28 P4 . . . . 154.5(9) no
C4 P1 C6 C23 . . . . -180.0(9) no
C4 P1 C51 C45 . . . . -83.1(12) no
C4 P1 C51 C126 . . . . 96.1(12) no
C4 C7 C25 C38 . . . . -1.(2) no
C4 C32 C69 C38 . . . . -2.(3) no
C5 P6 C50 C85 . . . . 105.8(12) no
C5 P6 C50 C108 . . . . -70.0(12) no
C5 P6 C56 C68 . . . . -24.3(15) no
C5 P6 C56 C113 . . . . 148.1(13) no
C6 P1 C4 C7 . . . . -81.6(11) no
C6 P1 C4 C32 . . . . 89.8(13) no
C6 P1 C51 C45 . . . . 167.3(11) no
C6 P1 C51 C126 . . . . -13.5(13) no
C7 C4 C32 C69 . . . .  1.(2) no
C7 C25 C38 C69 . . . .  0.(2) no
C8 C19 C91 F25 . . . . 180.0(15) no
C8 C19 C91 C41 . . . . -3.(3) no
C9 C41 C91 F25 . . . . 179.0(16) no
C9 C41 C91 C19 . . . .  2.(3) no
C10 C12 C62 F9 . . . . 178.3(13) no
C10 C12 C62 C141 . . . .  1.(2) no
C10 C42 C122 F22 . . . . 178.2(15) no
C10 C42 C122 C141 . . . . -2.(3) no
C11 P3 C2 C3 . . . . 71.9(11) no
C11 P3 C35 C27 . . . . -66.0(14) no
C11 P3 C35 C106 . . . . 117.1(15) no
C11 C17 C55 C146 . . . .  2.(2) no
C11 C66 C140 C146 . . . .  5.(3) no
C12 C10 C42 F16 . . . . 177.6(13) no
C12 C10 C42 C122 . . . .  0.(2) no
C12 C62 C141 F39 . . . . -177.5(15) no
C12 C62 C141 C122 . . . . -3.(3) no
C13 P7 C24 C33 . . . . -65.1(10) no
C13 P7 C26 C20 . . . . 177.7(11) no
C13 P7 C26 C54 . . . .  3.1(14) no
C13 C43 C64 C98 . . . .  6.(3) no
C13 C44 C127 C98 . . . . -2.(2) no
C15 C20 C26 P7 . . . . 173.4(11) no
C15 C20 C26 C54 . . . . -12.(2) no
C15 C90 C143 C54 . . . . -7.(3) no
C16 C31 C71 F14 . . . . -178.4(12) no
C16 C31 C71 C76 . . . . -1.(2) no
C16 C96 C125 F36 . . . . -180.0(14) no
C16 C96 C125 C76 . . . .  4.(3) no
C17 C11 C66 C140 . . . . -2.(2) no
C17 C55 C146 C140 . . . .  1.(3) no
C18 P5 C1 C14 . . . . 59.(1) no
C18 P5 C39 C80 . . . . 99.1(13) no
C18 P5 C39 C103 . . . . -74.4(12) no
C18 C57 C61 C136 . . . .  3.(2) no
C18 C70 C132 C136 . . . . -1.(3) no
C19 C8 C22 S1 . . . . -178.1(11) no
C19 C8 C22 C9 . . . .  2.(2) no
C20 C15 C90 C143 . . . .  5.(3) no
C20 C26 C54 C143 . . . .  9.(2) no
C21 P2 C34 C65 . . . . -160.6(10) no
C21 P2 C34 C75 . . . . 25.3(14) no
C21 P2 C59 C67 . . . . -1.4(8) no
C21 P2 C59 C130 . . . . -179.0(7) no
C22 C8 C19 F10 . . . . 178.8(13) no
C22 C8 C19 C91 . . . .  1.(2) no
C22 C9 C41 F30 . . . . 179.7(14) no
C22 C9 C41 C91 . . . .  1.(3) no
C24 P7 C13 C43 . . . . 155.4(10) no
C24 P7 C13 C44 . . . . -27.6(12) no
C24 P7 C26 C20 . . . . -71.2(12) no
C24 P7 C26 C54 . . . . 114.2(13) no
C24 C33 C37 P8 . . . . 171.3(8) no
C25 C38 C69 C32 . . . .  1.(3) no
C26 P7 C13 C43 . . . . -97.2(11) no
C26 P7 C13 C44 . . . . 79.9(11) no
C26 P7 C24 C33 . . . . -174.7(9) no
C26 C54 C143 C90 . . . .  0.(3) no
C27 C35 C106 C159 . . . .  1.(3) no
C27 C119 C134 C159 . . . .  5.(3) no
C28 P4 C72 C58 . . . . -17.8(14) no
C28 P4 C72 C87 . . . . 156.3(12) no
C28 P4 C118 C142 . . . . -141.8(7) no
C28 P4 C118 C150 . . . . 38.7(9) no
C29 C40 C47 F12 . . . . 176.8(11) no
C29 C40 C47 C79 . . . .  0.9(18) no
C30 C49 C112 F29 . . . . -177.5(13) no
C30 C49 C112 C144 . . . . -4.(2) no
C31 C16 C96 F11 . . . . 179.5(12) no
C31 C16 C96 C125 . . . .  1.(2) no
C31 C71 C76 F17 . . . . 178.2(13) no
C31 C71 C76 C125 . . . .  6.(2) no
C32 C4 C7 C25 . . . .  0.(2) no
C34 P2 C21 C23 . . . . 67.4(10) no
C34 P2 C59 C67 . . . . 106.4(8) no
C34 P2 C59 C130 . . . . -71.3(8) no
C34 C65 C86 C97 . . . . -3.(2) no
C34 C75 C110 C97 . . . .  0.(3) no
C35 P3 C2 C3 . . . . -178.2(10) no
C35 P3 C11 C17 . . . . 150.6(12) no
C35 P3 C11 C66 . . . . -33.4(14) no
C35 C27 C119 C134 . . . .  1.(3) no
C35 C106 C159 C134 . . . .  5.(3) no
C36 C46 C115 F19 . . . . 178.6(13) no
C36 C46 C115 C145 . . . .  3.(2) no
C36 C100 C131 F42 . . . . -179.7(15) no
C36 C100 C131 C145 . . . .  0.(3) no
C37 P8 C60 C53 . . . . -3.8(13) no
C37 P8 C60 C73 . . . . 179.1(12) no
C37 P8 C82 C101 . . . . -169.2(12) no
C37 P8 C82 C111 . . . . 18.0(14) no
C39 P5 C1 C14 . . . . 169.6(9) no
C39 P5 C18 C57 . . . . 147.8(11) no
C39 P5 C18 C70 . . . . -33.7(12) no
C39 C103 C120 C84 . . . .  2.(3) no
C40 C29 C77 F15 . . . . 179.9(11) no
C40 C29 C77 C63 . . . . -3.(2) no
C40 C47 C79 F13 . . . . 179.3(11) no
C40 C47 C79 C63 . . . . -1.(2) no
C41 C9 C22 S1 . . . . 177.1(12) no
C41 C9 C22 C8 . . . . -3.(2) no
C42 C10 C12 F3 . . . . 178.5(13) no
C42 C10 C12 C62 . . . .  1.(2) no
C42 C122 C141 F39 . . . . 177.9(16) no
C42 C122 C141 C62 . . . .  3.(3) no
C43 C13 C44 C127 . . . .  1.5(19) no
C43 C64 C98 C127 . . . . -7.(3) no
C44 C13 C43 C64 . . . . -3.(2) no
C45 C51 C126 C94 . . . .  1.(2) no
C45 C88 C102 C94 . . . . -4.(3) no
C46 C36 C100 F31 . . . . -176.2(13) no
C46 C36 C100 C131 . . . .  1.(2) no
C46 C115 C145 F41 . . . . 178.5(14) no
C46 C115 C145 C131 . . . . -1.(3) no
C49 C30 C109 F26 . . . . -179.8(13) no
C49 C30 C109 C93 . . . .  1.(2) no
C49 C112 C144 F37 . . . . -178.0(14) no
C49 C112 C144 C93 . . . .  4.(3) no
C50 P6 C5 C14 . . . . -176.7(10) no
C50 P6 C56 C68 . . . . 82.6(14) no
C50 P6 C56 C113 . . . . -105.0(13) no
C50 C85 C92 C104 . . . .  2.(2) no
C51 P1 C4 C7 . . . . 166.0(11) no
C51 P1 C4 C32 . . . . -22.6(14) no
C51 P1 C6 C23 . . . . -68.8(10) no
C51 C45 C88 C102 . . . .  3.(3) no
C53 C60 C73 C95 . . . . -4.(2) no
C56 P6 C5 C14 . . . . -65.4(11) no
C56 P6 C50 C85 . . . . -2.7(13) no
C56 P6 C50 C108 . . . . -178.6(11) no
C56 C68 C83 C151 . . . .  1.(3) no
C56 C113 C154 C151 . . . .  2.(3) no
C57 C18 C70 C132 . . . .  2.(2) no
C57 C61 C136 C132 . . . . -1.(2) no
C58 C72 C87 C152 . . . . -2.(3) no
C58 C116 C149 C152 . . . .  8.(3) no
C60 P8 C37 C33 . . . . 174.1(9) no
C60 P8 C82 C101 . . . . 84.0(13) no
C60 P8 C82 C111 . . . . -88.9(13) no
C60 C53 C121 C78 . . . .  2.(2) no
C60 C73 C95 C78 . . . .  4.(3) no
C64 C98 C127 C44 . . . .  5.(3) no
C65 C34 C75 C110 . . . .  3.(2) no
C65 C86 C97 C110 . . . .  6.(2) no
C66 C11 C17 C55 . . . . -2.(2) no
C66 C140 C146 C55 . . . . -4.(3) no
C68 C56 C113 C154 . . . . -3.(3) no
C68 C83 C151 C154 . . . . -3.(3) no
C70 C18 C57 C61 . . . . -3.(2) no
C70 C132 C136 C61 . . . .  0.(3) no
C71 C76 C125 F36 . . . . 176.1(15) no
C71 C76 C125 C96 . . . . -7.(3) no
C72 P4 C28 C3 . . . . -68.1(11) no
C72 P4 C118 C142 . . . . 110.0(8) no
C72 P4 C118 C150 . . . . -69.6(9) no
C72 C58 C116 C149 . . . . -4.(2) no
C72 C87 C152 C149 . . . .  5.(3) no
C74 C84 C120 C103 . . . .  0.(3) no
C75 C34 C65 C86 . . . . -1.(2) no
C77 C29 C40 S4 . . . . -179.9(10) no
C77 C29 C40 C47 . . . .  1.4(18) no
C77 C63 C79 F13 . . . . 178.8(12) no
C77 C63 C79 C47 . . . . -1.(2) no
C79 C63 C77 F15 . . . . 179.5(11) no
C79 C63 C77 C29 . . . .  3.(2) no
C80 C39 C103 C120 . . . . -1.(2) no
C80 C74 C84 C120 . . . . -2.(3) no
C82 P8 C37 C33 . . . . 70.1(10) no
C82 P8 C60 C53 . . . . 105.1(12) no
C82 P8 C60 C73 . . . . -72.0(13) no
C82 C101 C128 C105 . . . .  0.(3) no
C82 C111 C153 C105 . . . . -5.(3) no
C83 C151 C154 C113 . . . .  1.(3) no
C84 C74 C80 C39 . . . .  3.(3) no
C85 C50 C108 C89 . . . .  3.(2) no
C85 C92 C104 C89 . . . .  1.(3) no
C86 C97 C110 C75 . . . . -4.(3) no
C88 C45 C51 P1 . . . . 178.1(12) no
C88 C45 C51 C126 . . . . -1.(2) no
C90 C15 C20 C26 . . . .  5.(2) no
C95 C78 C121 C53 . . . . -2.(2) no
C96 C16 C31 F1 . . . . 175.0(12) no
C96 C16 C31 C71 . . . . -3.(2) no
C99 C123 C117 F21 . . . . -177.4(11) no
C99 C123 C117 C52 . . . .  0.00 no
C123 C99 C81 F20 . . . . -179.3(11) no
C123 C99 C81 C48 . . . .  0.00 no
C123 C117 C52 S6 . . . . -177.4(8) no
C123 C117 C52 C48 . . . .  0.00 no
C117 C52 C48 F5 . . . . 178.5(11) no
C117 C52 C48 C81 . . . .  0.00 no
C52 C48 C81 F20 . . . . 179.3(11) no
C52 C48 C81 C99 . . . .  0.00 no
C81 C99 C123 F40 . . . . 178.0(11) no
C81 C99 C123 C117 . . . .  0.00 no
C100 C36 C46 S8 . . . . 177.5(11) no
C100 C36 C46 C115 . . . . -3.(2) no
C100 C131 C145 F41 . . . . 180.0(15) no
C100 C131 C145 C115 . . . .  0.(3) no
C101 C82 C111 C153 . . . .  2.(2) no
C102 C94 C126 C51 . . . . -2.(2) no
C103 C39 C80 C74 . . . . -1.(2) no
C104 C89 C108 C50 . . . .  0.(2) no
C107 C133 C148 F38 . . . . -179.2(15) no
C107 C133 C148 C137 . . . . -3.(3) no
C108 C50 C85 C92 . . . . -3.(2) no
C108 C89 C104 C92 . . . . -1.(2) no
C109 C30 C49 F8 . . . . 179.9(12) no
C109 C30 C49 C112 . . . .  1.(2) no
C109 C93 C144 F37 . . . . -179.8(14) no
C109 C93 C144 C112 . . . . -2.(3) no
C111 C82 C101 C128 . . . .  0.(2) no
C113 C56 C68 C83 . . . .  2.(2) no
C114 C124 C155 F44 . . . . -178.5(16) no
C114 C124 C155 C157 . . . .  6.(3) no
C114 C147 C160 F45 . . . . -172.1(19) no
C114 C147 C160 C157 . . . .  0.(4) no
C116 C58 C72 P4 . . . . 175.4(11) no
C116 C58 C72 C87 . . . .  2.(2) no
C116 C149 C152 C87 . . . . -8.(3) no
C119 C27 C35 P3 . . . . 179.1(13) no
C119 C27 C35 C106 . . . . -4.(3) no
C119 C134 C159 C106 . . . . -8.(4) no
C121 C53 C60 P8 . . . . -176.1(10) no
C121 C53 C60 C73 . . . .  1.(2) no
C121 C78 C95 C73 . . . .  0.(3) no
C124 C114 C147 F32 . . . . -176.8(16) no
C124 C114 C147 C160 . . . . -1.(3) no
C124 C155 C157 F43 . . . . -179.1(18) no
C124 C155 C157 C160 . . . . -6.(3) no
C126 C94 C102 C88 . . . .  4.(2) no
C128 C105 C153 C111 . . . .  4.(3) no
C129 C137 C148 F38 . . . . 179.2(15) no
C129 C137 C148 C133 . . . .  3.(3) no
C133 C107 C138 F23 . . . . -178.9(13) no
C133 C107 C138 C129 . . . .  0.(2) no
C135 C67 C59 P2 . . . . -177.5(8) no
C135 C67 C59 C130 . . . .  0.00 no
C67 C135 C139 C156 . . . .  0.00 no
C67 C59 C130 C156 . . . .  0.00 no
C59 P2 C21 C23 . . . . 173.6(8) no
C59 P2 C34 C65 . . . . 92.1(11) no
C59 P2 C34 C75 . . . . -82.0(14) no
C59 C130 C156 C139 . . . .  0.00 no
C130 C156 C139 C135 . . . .  0.00 no
C139 C135 C67 C59 . . . .  0.00 no
C137 C129 C138 F23 . . . . 179.0(15) no
C137 C129 C138 C107 . . . .  0.(3) no
C138 C107 C133 F27 . . . . 179.8(14) no
C138 C107 C133 C148 . . . .  2.(2) no
C138 C129 C137 F24 . . . . 176.8(14) no
C138 C129 C137 C148 . . . . -2.(3) no
C144 C93 C109 F26 . . . . 179.9(16) no
C144 C93 C109 C30 . . . . -1.(3) no
C147 C114 C124 F34 . . . . -178.5(16) no
C147 C114 C124 C155 . . . . -2.(3) no
C153 C105 C128 C101 . . . . -2.(3) no
C155 C157 C160 F45 . . . . 175.(2) no
C155 C157 C160 C147 . . . .  3.(4) no
C162 C142 C118 P4 . . . . -179.6(8) no
C162 C142 C118 C150 . . . .  0.00 no
C142 C162 C161 C158 . . . .  0.00 no
C142 C118 C150 C158 . . . .  0.00 no
C118 P4 C28 C3 . . . . -177.6(9) no
C118 P4 C72 C58 . . . . 94.4(13) no
C118 P4 C72 C87 . . . . -91.5(12) no
C118 C150 C158 C161 . . . .  0.00 no
C150 C158 C161 C162 . . . .  0.00 no
C161 C162 C142 C118 . . . .  0.00 no
C164 C165 C166 F48 . . . . 179.4(8) no
C164 C165 C166 C167 . . . .  0.00 no
C165 C164 C169 F46 . . . . -179.7(6) no
C165 C164 C169 C168 . . . .  0.00 no
C165 C166 C167 F47 . . . . 179.7(6) no
C165 C166 C167 C168 . . . .  0.00 no
C166 C167 C168 S10 . . . . 179.6(6) no
C166 C167 C168 C169 . . . .  0.00 no
C167 C168 C169 F46 . . . . 179.7(7) no
C167 C168 C169 C164 . . . .  0.00 no
C169 C164 C165 F50 . . . . 179.7(8) no
C169 C164 C165 C166 . . . .  0.00 no
