# Supplementary material for: Atomically precise silver-based bimetallic clusters for electrocatalytic urea synthesis
Source: Natl Sci Rev. 2024 Nov 29;12(2):nwae440. doi: 10.1093/nsr/nwae440 (PMC11740507; doi:10.1093/nsr/nwae440)
Supplement: nwae440_Supplemental_Files [file nwae440_supplemental_files.zip › Au14Pd.cif]

data_hy1
_audit_creation_date               2024-08-24
_audit_creation_method
;
Olex2 1.2
(compiled 2018.05.29 svn.r3508 for OlexSys, GUI svn.r5506)
;
_shelx_SHELXL_version_number       '2016/4'
_audit_contact_author_address      ?
_audit_contact_author_email        ?
_audit_contact_author_name         ''
_audit_contact_author_phone        ?
_publ_contact_author_id_orcid      ?
_publ_section_references
;
Dolomanov, O.V., Bourhis, L.J., Gildea, R.J, Howard, J.A.K. & Puschmann, H.
 (2009), J. Appl. Cryst. 42, 339-341.

Sheldrick, G.M. (2015). Acta Cryst. A71, 3-8.

Sheldrick, G.M. (2015). Acta Cryst. C71, 3-8.
;
_chemical_name_common              ?
_chemical_name_systematic          ?
_chemical_formula_moiety           'C180 H120 Ag14 F30 P8 Pd S6, 2(C H Cl3)'
_chemical_formula_sum              'C182 H122 Ag14 Cl6 F30 P8 Pd S6'
_chemical_formula_weight           5148.19
_chemical_melting_point            ?
_chemical_oxdiff_usercomment       ' '
loop_
  _atom_type_symbol
  _atom_type_description
  _atom_type_scat_dispersion_real
  _atom_type_scat_dispersion_imag
  _atom_type_scat_source
 'C' 'C' 0.0033 0.0016 'International Tables Vol C Tables 4.2.6.8 and 6.1.1.4'
 'H' 'H' 0.0000 0.0000 'International Tables Vol C Tables 4.2.6.8 and 6.1.1.4'
 'Ag' 'Ag' -0.8971 1.1015
 'International Tables Vol C Tables 4.2.6.8 and 6.1.1.4'
 'Cl' 'Cl' 0.1484 0.1585 'International Tables Vol C Tables 4.2.6.8 and 6.1.1.4'
 'F' 'F' 0.0171 0.0103 'International Tables Vol C Tables 4.2.6.8 and 6.1.1.4'
 'P' 'P' 0.1023 0.0942 'International Tables Vol C Tables 4.2.6.8 and 6.1.1.4'
 'Pd' 'Pd' -0.9988 1.0072
 'International Tables Vol C Tables 4.2.6.8 and 6.1.1.4'
 'S' 'S' 0.1246 0.1234 'International Tables Vol C Tables 4.2.6.8 and 6.1.1.4'

_shelx_space_group_comment
;
The symmetry employed for this shelxl refinement is uniquely defined
by the following loop, which should always be used as a source of
symmetry information in preference to the above space-group names.
They are only intended as comments.
;
_space_group_crystal_system        'monoclinic'
_space_group_IT_number             15
_space_group_name_H-M_alt          'I 1 2/a 1'
_space_group_name_Hall             '-I 2ya'
loop_
  _space_group_symop_operation_xyz
 'x, y, z'
 '-x+1/2, y, -z'
 'x+1/2, y+1/2, z+1/2'
 '-x+1, y+1/2, -z+1/2'
 '-x, -y, -z'
 'x-1/2, -y, z'
 '-x+1/2, -y+1/2, -z+1/2'
 'x, -y+1/2, z+1/2'

_cell_length_a                     37.1610(8)
_cell_length_b                     32.0790(5)
_cell_length_c                     36.0970(7)
_cell_angle_alpha                  90
_cell_angle_beta                   100.481(2)
_cell_angle_gamma                  90
_cell_volume                       42312.8(14)
_cell_formula_units_Z              8
_cell_measurement_reflns_used      64005
_cell_measurement_temperature      200
_cell_measurement_theta_max        29.2840
_cell_measurement_theta_min        2.5610
_shelx_estimated_absorpt_T_max     0.855
_shelx_estimated_absorpt_T_min     0.739
_exptl_absorpt_coefficient_mu      1.612
_exptl_absorpt_correction_T_max    1.00000
_exptl_absorpt_correction_T_min    0.17024
_exptl_absorpt_correction_type     multi-scan
_exptl_absorpt_process_details
;
CrysAlisPro 1.171.42.72a (Rigaku Oxford Diffraction, 2022)
Empirical absorption correction using spherical harmonics,
implemented in SCALE3 ABSPACK scaling algorithm.
;
_exptl_absorpt_special_details     ?
_exptl_crystal_colour              red
_exptl_crystal_colour_primary      red
_exptl_crystal_density_diffrn      1.616
_exptl_crystal_density_meas        ?
_exptl_crystal_density_method      ?
_exptl_crystal_description         rhombohedral
_exptl_crystal_F_000               20048
_exptl_crystal_size_max            0.2
_exptl_crystal_size_mid            0.2
_exptl_crystal_size_min            0.1
_exptl_transmission_factor_max     ?
_exptl_transmission_factor_min     ?
_diffrn_reflns_av_R_equivalents    0.0581
_diffrn_reflns_av_unetI/netI       0.0572
_diffrn_reflns_Laue_measured_fraction_full  0.997
_diffrn_reflns_Laue_measured_fraction_max  0.887
_diffrn_reflns_limit_h_max         49
_diffrn_reflns_limit_h_min         -50
_diffrn_reflns_limit_k_max         43
_diffrn_reflns_limit_k_min         -43
_diffrn_reflns_limit_l_max         44
_diffrn_reflns_limit_l_min         -47
_diffrn_reflns_number              222951
_diffrn_reflns_point_group_measured_fraction_full  0.997
_diffrn_reflns_point_group_measured_fraction_max  0.887
_diffrn_reflns_theta_full          25.242
_diffrn_reflns_theta_max           29.409
_diffrn_reflns_theta_min           2.255
_diffrn_ambient_environment        N~2~
_diffrn_ambient_temperature        200
_diffrn_detector                   'Hybrid Pixel Array Detector'
_diffrn_detector_area_resol_mean   5.8140
_diffrn_measured_fraction_theta_full  0.997
_diffrn_measured_fraction_theta_max  0.887
_diffrn_measurement_details
;
List of Runs (angles in degrees, time in seconds):

  # Type    Start    End  Width  t~exp~   \w     \q     \k     \f   Frames
--------------------------------------------------------------------------
  1  \w    -11.00  23.00   0.50    8.00    --    1.10 -19.00-150.00   68
  2  \w    -30.00  33.00   0.50    8.00    --    1.10  77.00 -30.00  126
  3  \w     58.00  86.00   0.50    8.00    --    1.10  77.00 -30.00   56
  4  \w    -88.00 -47.00   0.50    8.00    --    1.10 -77.00 -90.00   82
  5  \w    -16.00   9.00   0.50    8.00    --    1.10 -77.00 -90.00   50
  6  \w    -80.00 -12.00   0.50    8.00    --    1.10 -77.00 -60.00  136
  7  \w    -61.00 -35.00   0.50    8.00    --    1.10 -19.00-150.00   52
;
_diffrn_measurement_device         'four-circle diffractometer'
_diffrn_measurement_device_type    'XtaLAB AFC12 (RINC): Kappa single'
_diffrn_measurement_method         '\w scans'
_diffrn_orient_matrix_type        
 'CrysAlisPro convention (1999,Acta A55,543-557)'
_diffrn_orient_matrix_UB_11        0.0139220000
_diffrn_orient_matrix_UB_12        -0.0148418000
_diffrn_orient_matrix_UB_13        0.0062339000
_diffrn_orient_matrix_UB_21        0.0133655000
_diffrn_orient_matrix_UB_22        0.0142826000
_diffrn_orient_matrix_UB_23        -0.0039649000
_diffrn_orient_matrix_UB_31        0.0019677000
_diffrn_orient_matrix_UB_32        0.0080339000
_diffrn_orient_matrix_UB_33        0.0185787000
_diffrn_radiation_monochromator    mirror
_diffrn_radiation_probe            x-ray
_diffrn_radiation_type             MoK\a
_diffrn_radiation_wavelength       0.71073
_diffrn_source                     'Rotating-anode X-ray tube (dual wavelength)'
_diffrn_source_type                'Rigaku (Mo) X-ray DW Source'
_reflns_Friedel_coverage           0.000
_reflns_Friedel_fraction_full      .
_reflns_Friedel_fraction_max       .
_reflns_number_gt                  31657
_reflns_number_total               51834
_reflns_odcompleteness_completeness  99.76
_reflns_odcompleteness_iscentric   1
_reflns_odcompleteness_theta       26.32
_reflns_special_details
;
 Reflections were merged by SHELXL according to the crystal
 class for the calculation of statistics and refinement.
 
 Structure factors included contributions from the .fab file.
 
 _reflns_Friedel_fraction is defined as the number of unique
 Friedel pairs measured divided by the number that would be
 possible theoretically, ignoring centric projections and
 systematic absences.
;
_reflns_threshold_expression       'I > 2\s(I)'
_computing_cell_refinement         'CrysAlisPro 1.171.42.72a (Rigaku OD, 2022)'
_computing_data_collection         'CrysAlisPro 1.171.42.72a (Rigaku OD, 2022)'
_computing_data_reduction          'CrysAlisPro 1.171.42.72a (Rigaku OD, 2022)'
_computing_molecular_graphics      'Olex2 (Dolomanov et al., 2009)'
_computing_publication_material    'Olex2 (Dolomanov et al., 2009)'
_computing_structure_refinement    'ShelXL (Sheldrick, 2015)'
_computing_structure_solution      'ShelXT (Sheldrick, 2015)'
_refine_diff_density_max           1.121
_refine_diff_density_min           -0.750
_refine_diff_density_rms           0.155
_refine_ls_extinction_coef         .
_refine_ls_extinction_method       none
_refine_ls_goodness_of_fit_ref     1.003
_refine_ls_hydrogen_treatment      constr
_refine_ls_matrix_type             full
_refine_ls_number_parameters       2224
_refine_ls_number_reflns           51834
_refine_ls_number_restraints       12
_refine_ls_R_factor_all            0.0957
_refine_ls_R_factor_gt             0.0497
_refine_ls_restrained_S_all        1.004
_refine_ls_shift/su_max            0.015
_refine_ls_shift/su_mean           0.000
_refine_ls_structure_factor_coef   Fsqd
_refine_ls_weighting_details      
 'w=1/[\s^2^(Fo^2^)+(0.0663P)^2^+394.6635P] where P=(Fo^2^+2Fc^2^)/3'
_refine_ls_weighting_scheme        calc
_refine_ls_wR_factor_gt            0.1217
_refine_ls_wR_factor_ref           0.1541
_refine_special_details            ?
_olex2_refinement_description
;
1. Fixed Uiso
 At 1.2 times of:
  All C(H) groups
2. Uiso/Uaniso restraints and constraints
Uanis(F28) \\sim Ueq: with sigma of 0.005 and sigma for terminal atoms of 0.01
Uanis(C181) \\sim Ueq: with sigma of 0.01 and sigma for terminal atoms of 0.02
3.a Ternary CH refined with riding coordinates:
 C136(H136), C150(H150)
3.b Aromatic/amide H refined with riding coordinates:
 C5(H5), C6(H6), C13(H13), C15(H15), C23(H23), C25(H25), C27(H27), C29(H29),
 C31(H31), C35(H35), C36(H36), C38(H38), C39(H39), C40(H40), C42(H42), C43(H43),
  C44(H44), C45(H45), C46(H46), C47(H47), C48(H48), C49(H49), C50(H50),
 C51(H51), C52(H52), C53(H53), C54(H54), C55(H55), C57(H57), C59(H59), C63(H63),
  C64(H64), C65(H65), C66(H66), C67(H67), C68(H68), C69(H69), C70(H70),
 C72(H72), C75(H75), C76(H76), C79(H79), C80(H80), C81(H81), C82(H82), C84(H84),
  C85(H85), C86(H86), C88(H88), C89(H89), C90(H90), C91(H91), C92(H92),
 C94(H94), C95(H95), C97(H97), C98(H98), C99(H99), C100(H100), C101(H101),
 C102(H102), C103(H103), C104(H104), C105(H105), C106(H106), C107(H107),
 C108(H108), C109(H109), C110(H110), C111(H111), C112(H112), C113(H113),
 C118(H118), C119(H119), C120(H120), C122(H122), C123(H123), C124(H124),
 C126(H126), C128(H128), C129(H129), C131(H131), C133(H133), C135(H135),
 C137(H137), C138(H138), C139(H139), C141(H141), C143(H143), C144(H144),
 C145(H145), C146(H146), C147(H147), C149(H149), C151(H151), C152(H152),
 C153(H153), C154(H154), C155(H155), C156(H156), C157(H157), C159(H159),
 C161(H161), C163(H163), C165(H165), C166(H166), C167(H167), C169(H169),
 C170(H170), C171(H171), C172(H172), C173(H173), C174(H174), C175(H175),
 C177(H177), C178(H178), C179(H179), C180(H180), C181(H181), C182(H182)
;
_atom_sites_solution_hydrogens     geom
_atom_sites_solution_primary       dual
_atom_sites_solution_secondary     ?
loop_
  _atom_site_label
  _atom_site_type_symbol
  _atom_site_fract_x
  _atom_site_fract_y
  _atom_site_fract_z
  _atom_site_U_iso_or_equiv
  _atom_site_adp_type
  _atom_site_occupancy
  _atom_site_site_symmetry_order
  _atom_site_calc_flag
  _atom_site_refinement_flags_posn
  _atom_site_refinement_flags_adp
  _atom_site_refinement_flags_occupancy
  _atom_site_disorder_assembly
  _atom_site_disorder_group
 Ag1 Ag 0.51730(2) 0.36528(2) 0.68230(2) 0.02972(9) Uani 1 1 d . . . . .
 Ag2 Ag 0.56637(2) 0.31874(2) 0.64475(2) 0.03129(10) Uani 1 1 d . . . . .
 Ag3 Ag 0.49823(2) 0.35319(2) 0.60181(2) 0.03037(10) Uani 1 1 d . . . . .
 Ag4 Ag 0.54979(2) 0.29020(2) 0.71715(2) 0.03064(10) Uani 1 1 d . . . . .
 Ag5 Ag 0.47409(2) 0.30560(2) 0.71594(2) 0.03107(10) Uani 1 1 d . . . . .
 Ag6 Ag 0.44567(2) 0.28640(2) 0.58530(2) 0.03141(10) Uani 1 1 d . . . . .
 Ag7 Ag 0.52361(2) 0.27173(2) 0.58485(2) 0.03265(10) Uani 1 1 d . . . . .
 Ag8 Ag 0.44219(2) 0.34445(2) 0.64669(2) 0.03232(10) Uani 1 1 d . . . . .
 Ag9 Ag 0.55470(2) 0.23180(2) 0.65476(2) 0.03409(10) Uani 1 1 d . . . . .
 Ag10 Ag 0.43106(2) 0.25692(2) 0.65737(2) 0.03389(10) Uani 1 1 d . . . . .
 Ag11 Ag 0.49871(2) 0.22174(2) 0.69865(2) 0.03334(10) Uani 1 1 d . . . . .
 Ag12 Ag 0.48012(2) 0.21146(2) 0.61759(2) 0.03455(10) Uani 1 1 d . . . . .
 Ag13 Ag 0.38480(2) 0.32048(2) 0.70407(2) 0.04162(12) Uani 1 1 d . . . . .
 Ag14 Ag 0.61138(2) 0.25411(2) 0.59997(2) 0.04194(12) Uani 1 1 d . . . . .
 Pd1 Pd 0.49851(2) 0.28808(2) 0.65056(2) 0.02397(8) Uani 1 1 d . . . . .
 S1 S 0.43568(4) 0.30152(5) 0.76383(4) 0.0357(3) Uani 1 1 d . . . . .
 S2 S 0.39719(5) 0.39034(5) 0.66849(5) 0.0394(3) Uani 1 1 d . . . . .
 S3 S 0.55839(5) 0.23955(5) 0.54051(4) 0.0392(4) Uani 1 1 d . . . . .
 S4 S 0.62187(5) 0.33398(5) 0.61910(5) 0.0404(4) Uani 1 1 d . . . . .
 S5 S 0.36504(5) 0.25659(5) 0.65795(4) 0.0399(4) Uani 1 1 d . . . . .
 S6 S 0.61677(5) 0.20403(6) 0.66010(5) 0.0471(4) Uani 1 1 d . . . . .
 P0I P 0.49742(5) 0.41291(5) 0.55939(4) 0.0340(3) Uani 1 1 d . . . . .
 P0L P 0.53611(5) 0.43549(5) 0.70660(4) 0.0352(3) Uani 1 1 d . . . . .
 P0M P 0.39939(5) 0.27713(5) 0.52657(4) 0.0363(3) Uani 1 1 d . . . . .
 P0N P 0.59141(5) 0.29176(5) 0.77961(4) 0.0371(4) Uani 1 1 d . . . . .
 P0P P 0.50195(5) 0.16196(5) 0.74201(4) 0.0375(4) Uani 1 1 d . . . . .
 P0R P 0.46071(6) 0.14448(6) 0.58528(5) 0.0481(4) Uani 1 1 d . . . . .
 P00S P 0.33029(5) 0.33827(6) 0.73452(5) 0.0456(4) Uani 1 1 d . . . . .
 P00T P 0.66812(5) 0.23512(7) 0.57417(6) 0.0523(5) Uani 1 1 d . . . . .
 F1 F 0.56669(11) 0.33429(12) 0.54384(10) 0.0463(9) Uani 1 1 d . . . . .
 F2 F 0.41653(13) 0.30452(14) 0.83944(11) 0.0592(11) Uani 1 1 d . . . . .
 F3 F 0.36176(13) 0.33317(14) 0.60374(12) 0.0588(11) Uani 1 1 d . . . . .
 F4 F 0.45175(13) 0.39302(13) 0.74744(11) 0.0557(11) Uani 1 1 d . . . . .
 F5 F 0.40680(13) 0.21702(13) 0.73006(13) 0.0611(12) Uani 1 1 d . . . . .
 F6 F 0.63598(13) 0.28956(15) 0.69562(12) 0.0608(12) Uani 1 1 d . . . . .
 F7 F 0.59361(14) 0.38347(14) 0.49591(14) 0.0666(13) Uani 1 1 d . . . . .
 F8 F 0.56550(16) 0.16218(15) 0.59553(14) 0.0743(14) Uani 1 1 d . . . . .
 F9 F 0.57740(16) 0.21824(15) 0.46643(12) 0.0718(14) Uani 1 1 d . . . . .
 F10 F 0.29402(12) 0.21221(18) 0.64575(14) 0.0768(15) Uani 1 1 d . . . . .
 F11 F 0.38127(17) 0.16235(16) 0.77461(14) 0.0793(15) Uani 1 1 d . . . . .
 F12 F 0.29808(14) 0.34351(18) 0.55778(14) 0.0756(14) Uani 1 1 d . . . . .
 F13 F 0.69271(16) 0.3746(2) 0.61719(19) 0.099(2) Uani 1 1 d . . . . .
 F14 F 0.60257(17) 0.2682(2) 0.41760(13) 0.0910(18) Uani 1 1 d . . . . .
 F15 F 0.44391(18) 0.45878(15) 0.79089(18) 0.0919(18) Uani 1 1 d . . . . .
 F16 F 0.40889(16) 0.3709(2) 0.88184(13) 0.0891(19) Uani 1 1 d . . . . .
 F17 F 0.61076(15) 0.35118(19) 0.43163(13) 0.0813(16) Uani 1 1 d . . . . .
 F18 F 0.34697(16) 0.46188(16) 0.6613(2) 0.099(2) Uani 1 1 d . . . . .
 F19 F 0.42297(18) 0.44845(18) 0.85855(18) 0.100(2) Uani 1 1 d . . . . .
 F20 F 0.69879(15) 0.2845(2) 0.74428(15) 0.0935(19) Uani 1 1 d . . . . .
 F21 F 0.27081(16) 0.1532(2) 0.6877(2) 0.102(2) Uani 1 1 d . . . . .
 F22 F 0.31416(19) 0.12786(18) 0.75319(19) 0.102(2) Uani 1 1 d . . . . .
 F23 F 0.67322(19) 0.1399(2) 0.6849(2) 0.115(2) Uani 1 1 d . . . . .
 F24 F 0.5729(2) 0.0877(2) 0.5659(2) 0.126(3) Uani 1 1 d . . . . .
 F25 F 0.75871(15) 0.3265(3) 0.73224(19) 0.121(3) Uani 1 1 d . . . . .
 F26 F 0.25862(17) 0.4140(2) 0.5608(2) 0.121(3) Uani 1 1 d . . . . .
 F27 F 0.75498(16) 0.3708(3) 0.6672(3) 0.143(3) Uani 1 1 d . . . . .
 F28 F 0.2828(2) 0.4720(2) 0.6136(3) 0.152(3) Uani 1 1 d . U . . .
 F29 F 0.6289(3) 0.0364(2) 0.5964(3) 0.194(5) Uani 1 1 d . . . . .
 F30 F 0.6780(3) 0.0631(3) 0.6551(3) 0.191(5) Uani 1 1 d . . . . .
 C1 C 0.5358(2) 0.4486(2) 0.56982(16) 0.0396(15) Uani 1 1 d . . . . .
 C2 C 0.49746(17) 0.39878(19) 0.51017(16) 0.0346(13) Uani 1 1 d . . . . .
 C3 C 0.45737(18) 0.44617(19) 0.55633(16) 0.0354(13) Uani 1 1 d . . . . .
 C4 C 0.58304(18) 0.44973(19) 0.70212(18) 0.0375(14) Uani 1 1 d . . . . .
 C5 C 0.4379(2) 0.4476(2) 0.5859(2) 0.0517(18) Uani 1 1 d . . . . .
 H5 H 0.445690 0.430352 0.607267 0.062 Uiso 1 1 calc R . . . .
 C6 C 0.5710(2) 0.4323(2) 0.5724(2) 0.0486(17) Uani 1 1 d . . . . .
 H6 H 0.574232 0.402982 0.571601 0.058 Uiso 1 1 calc R . . . .
 C7 C 0.43397(17) 0.3461(2) 0.79124(17) 0.0360(13) Uani 1 1 d . . . . .
 C8 C 0.5085(2) 0.47801(19) 0.68328(18) 0.0421(15) Uani 1 1 d . . . . .
 C9 C 0.50665(19) 0.17545(19) 0.79164(18) 0.0389(14) Uani 1 1 d . . . . .
 C10 C 0.35704(17) 0.3966(2) 0.63497(19) 0.0402(15) Uani 1 1 d . . . . .
 C11 C 0.46113(19) 0.12932(19) 0.73406(17) 0.0385(14) Uani 1 1 d . . . . .
 C12 C 0.5394(2) 0.1259(2) 0.74163(18) 0.0443(16) Uani 1 1 d . . . . .
 C13 C 0.6143(2) 0.2232(2) 0.8281(2) 0.0528(18) Uani 1 1 d . . . . .
 H13 H 0.600856 0.235364 0.845352 0.063 Uiso 1 1 calc R . . . .
 C14 C 0.42294(19) 0.3423(2) 0.82637(18) 0.0437(16) Uani 1 1 d . . . . .
 C15 C 0.5977(2) 0.4324(2) 0.6732(2) 0.0500(18) Uani 1 1 d . . . . .
 H15 H 0.584006 0.412401 0.657134 0.060 Uiso 1 1 calc R . . . .
 C16 C 0.37162(19) 0.3222(2) 0.51053(18) 0.0413(15) Uani 1 1 d . . . . .
 C17 C 0.57009(18) 0.3055(2) 0.81997(17) 0.0390(14) Uani 1 1 d . . . . .
 C18 C 0.53402(18) 0.44500(19) 0.75595(18) 0.0385(14) Uani 1 1 d . . . . .
 C19 C 0.62984(19) 0.3273(2) 0.78280(19) 0.0438(15) Uani 1 1 d . . . . .
 C20 C 0.35132(18) 0.2174(2) 0.68648(18) 0.0403(14) Uani 1 1 d . . . . .
 C21 C 0.61451(19) 0.2423(2) 0.79366(17) 0.0403(14) Uani 1 1 d . . . . .
 C22 C 0.66134(17) 0.3321(2) 0.6540(2) 0.0456(16) Uani 1 1 d . . . . .
 C23 C 0.4564(2) 0.2498(2) 0.49285(19) 0.0468(16) Uani 1 1 d . . . . .
 H23 H 0.469650 0.248804 0.517965 0.056 Uiso 1 1 calc R . . . .
 C24 C 0.4616(2) 0.1405(2) 0.53477(19) 0.0524(19) Uani 1 1 d . . . . .
 C25 C 0.5129(2) 0.1054(3) 0.6390(2) 0.057(2) Uani 1 1 d . . . . .
 H25 H 0.512313 0.130556 0.652763 0.069 Uiso 1 1 calc R . . . .
 C26 C 0.44135(19) 0.3864(2) 0.78081(18) 0.0414(15) Uani 1 1 d . . . . .
 C27 C 0.6280(2) 0.3602(2) 0.7579(2) 0.0524(18) Uani 1 1 d . . . . .
 H27 H 0.606468 0.364140 0.739441 0.063 Uiso 1 1 calc R . . . .
 C28 C 0.34327(19) 0.3680(2) 0.60720(19) 0.0442(16) Uani 1 1 d . . . . .
 C29 C 0.4160(2) 0.4984(2) 0.5256(2) 0.0477(17) Uani 1 1 d . . . . .
 H29 H 0.408187 0.516193 0.504714 0.057 Uiso 1 1 calc R . . . .
 C30 C 0.4907(2) 0.1012(2) 0.6038(2) 0.056(2) Uani 1 1 d . . . . .
 C31 C 0.6007(2) 0.4576(2) 0.5759(2) 0.0559(19) Uani 1 1 d . . . . .
 H31 H 0.624229 0.446000 0.576032 0.067 Uiso 1 1 calc R . . . .
 C32 C 0.3729(2) 0.2031(2) 0.71940(19) 0.0463(16) Uani 1 1 d . . . . .
 C33 C 0.57088(17) 0.2748(2) 0.50777(16) 0.0382(14) Uani 1 1 d . . . . .
 C34 C 0.42076(19) 0.2633(2) 0.48620(17) 0.0396(14) Uani 1 1 d . . . . .
 C35 C 0.4716(2) 0.4779(2) 0.6835(2) 0.0498(17) Uani 1 1 d . . . . .
 H35 H 0.461194 0.455077 0.694706 0.060 Uiso 1 1 calc R . . . .
 C36 C 0.4802(2) 0.2112(2) 0.8392(2) 0.0521(18) Uani 1 1 d . . . . .
 H36 H 0.461001 0.227378 0.846003 0.063 Uiso 1 1 calc R . . . .
 C37 C 0.57547(19) 0.3168(2) 0.51295(17) 0.0398(14) Uani 1 1 d . . . . .
 C38 C 0.4451(2) 0.4724(2) 0.52570(19) 0.0467(17) Uani 1 1 d . . . . .
 H38 H 0.457252 0.472230 0.504679 0.056 Uiso 1 1 calc R . . . .
 C39 C 0.5323(2) 0.4914(2) 0.57346(19) 0.0457(16) Uani 1 1 d . . . . .
 H39 H 0.508704 0.503236 0.572370 0.055 Uiso 1 1 calc R . . . .
 C40 C 0.53290(18) 0.2988(2) 0.81758(19) 0.0458(16) Uani 1 1 d . . . . .
 H40 H 0.518667 0.288710 0.794792 0.055 Uiso 1 1 calc R . . . .
 C41 C 0.3649(2) 0.2367(2) 0.52659(18) 0.0461(16) Uani 1 1 d . . . . .
 C42 C 0.3373(3) 0.2420(3) 0.8088(2) 0.061(2) Uani 1 1 d . . . . .
 H42 H 0.356639 0.225731 0.822373 0.073 Uiso 1 1 calc R . . . .
 C43 C 0.4082(2) 0.4726(3) 0.5855(2) 0.059(2) Uani 1 1 d . . . . .
 H43 H 0.394871 0.471759 0.605615 0.071 Uiso 1 1 calc R . . . .
 C44 C 0.5298(2) 0.4853(2) 0.76987(19) 0.0453(16) Uani 1 1 d . . . . .
 H44 H 0.527590 0.508485 0.753181 0.054 Uiso 1 1 calc R . . . .
 C45 C 0.4791(2) 0.2003(2) 0.8020(2) 0.0491(17) Uani 1 1 d . . . . .
 H45 H 0.459524 0.209829 0.783248 0.059 Uiso 1 1 calc R . . . .
 C46 C 0.5371(2) 0.4113(2) 0.78053(19) 0.0512(18) Uani 1 1 d . . . . .
 H46 H 0.540522 0.383928 0.771715 0.061 Uiso 1 1 calc R . . . .
 C47 C 0.4190(2) 0.2522(2) 0.41997(19) 0.0518(18) Uani 1 1 d . . . . .
 H47 H 0.406170 0.253195 0.394700 0.062 Uiso 1 1 calc R . . . .
 C48 C 0.4014(2) 0.2651(2) 0.44898(18) 0.0496(17) Uani 1 1 d . . . . .
 H48 H 0.376839 0.274829 0.443700 0.060 Uiso 1 1 calc R . . . .
 C49 C 0.3446(2) 0.2719(2) 0.7833(2) 0.0537(19) Uani 1 1 d . . . . .
 H49 H 0.368807 0.275151 0.778700 0.064 Uiso 1 1 calc R . . . .
 C50 C 0.4410(2) 0.1264(2) 0.6980(2) 0.0527(18) Uani 1 1 d . . . . .
 H50 H 0.448186 0.142185 0.678302 0.063 Uiso 1 1 calc R . . . .
 C51 C 0.51590(19) 0.4223(2) 0.48727(17) 0.0391(14) Uani 1 1 d . . . . .
 H51 H 0.529194 0.446326 0.497147 0.047 Uiso 1 1 calc R . . . .
 C52 C 0.3843(2) 0.3623(2) 0.5219(2) 0.0530(18) Uani 1 1 d . . . . .
 H52 H 0.407160 0.365176 0.538469 0.064 Uiso 1 1 calc R . . . .
 C53 C 0.6318(2) 0.4436(3) 0.6674(3) 0.063(2) Uani 1 1 d . . . . .
 H53 H 0.641766 0.431153 0.647637 0.075 Uiso 1 1 calc R . . . .
 C54 C 0.4950(3) 0.1463(3) 0.5236(2) 0.074(3) Uani 1 1 d . . . . .
 H54 H 0.515594 0.154455 0.541793 0.089 Uiso 1 1 calc R . . . .
 C55 C 0.3980(2) 0.4989(2) 0.5557(2) 0.0556(19) Uani 1 1 d . . . . .
 H55 H 0.378201 0.517684 0.555696 0.067 Uiso 1 1 calc R . . . .
 C56 C 0.6646(2) 0.3101(2) 0.6874(2) 0.0487(17) Uani 1 1 d . . . . .
 C57 C 0.5346(2) 0.1630(2) 0.81925(19) 0.0530(19) Uani 1 1 d . . . . .
 H57 H 0.553600 0.146261 0.812733 0.064 Uiso 1 1 calc R . . . .
 C58 C 0.4151(2) 0.1285(2) 0.5905(2) 0.0524(19) Uani 1 1 d . . . . .
 C59 C 0.5715(2) 0.1408(2) 0.7323(2) 0.0551(19) Uani 1 1 d . . . . .
 H59 H 0.573074 0.169170 0.725209 0.066 Uiso 1 1 calc R . . . .
 C60 C 0.3599(2) 0.1732(3) 0.7416(2) 0.057(2) Uani 1 1 d . . . . .
 C61 C 0.3171(2) 0.2967(2) 0.7647(2) 0.0507(18) Uani 1 1 d . . . . .
 C62 C 0.58899(19) 0.3432(2) 0.48879(19) 0.0457(16) Uani 1 1 d . . . . .
 C63 C 0.4788(2) 0.3629(2) 0.49602(19) 0.0507(18) Uani 1 1 d . . . . .
 H63 H 0.467142 0.345764 0.511811 0.061 Uiso 1 1 calc R . . . .
 C64 C 0.3914(2) 0.1584(3) 0.6002(2) 0.058(2) Uani 1 1 d . . . . .
 H64 H 0.399603 0.186380 0.604165 0.069 Uiso 1 1 calc R . . . .
 C65 C 0.3611(3) 0.2024(2) 0.5033(2) 0.061(2) Uani 1 1 d . . . . .
 H65 H 0.378432 0.197488 0.487465 0.073 Uiso 1 1 calc R . . . .
 C66 C 0.6332(2) 0.1872(3) 0.8375(2) 0.063(2) Uani 1 1 d . . . . .
 H66 H 0.632759 0.174145 0.861086 0.076 Uiso 1 1 calc R . . . .
 C67 C 0.6337(2) 0.2242(2) 0.7682(2) 0.0500(17) Uani 1 1 d . . . . .
 H67 H 0.632829 0.236231 0.744011 0.060 Uiso 1 1 calc R . . . .
 C68 C 0.5897(2) 0.3213(3) 0.8539(2) 0.058(2) Uani 1 1 d . . . . .
 H68 H 0.615236 0.326428 0.856200 0.069 Uiso 1 1 calc R . . . .
 C69 C 0.5365(2) 0.3219(2) 0.8811(2) 0.0547(19) Uani 1 1 d . . . . .
 H69 H 0.524932 0.327252 0.902014 0.066 Uiso 1 1 calc R . . . .
 C70 C 0.6516(2) 0.4728(3) 0.6904(3) 0.064(2) Uani 1 1 d . . . . .
 H70 H 0.675018 0.481076 0.686091 0.077 Uiso 1 1 calc R . . . .
 C71 C 0.3341(2) 0.3838(2) 0.7646(2) 0.0544(19) Uani 1 1 d . . . . .
 C72 C 0.6030(2) 0.4782(2) 0.7253(2) 0.0502(17) Uani 1 1 d . . . . .
 H72 H 0.593297 0.489798 0.745562 0.060 Uiso 1 1 calc R . . . .
 C73 C 0.3166(2) 0.2000(3) 0.6771(2) 0.057(2) Uani 1 1 d . . . . .
 C74 C 0.5936(3) 0.1389(2) 0.6106(3) 0.069(3) Uani 1 1 d . . . . .
 C75 C 0.4952(2) 0.3767(2) 0.43590(19) 0.0515(18) Uani 1 1 d . . . . .
 H75 H 0.493632 0.369506 0.410121 0.062 Uiso 1 1 calc R . . . .
 C76 C 0.4542(2) 0.2382(2) 0.42701(19) 0.0504(18) Uani 1 1 d . . . . .
 H76 H 0.465427 0.228993 0.406870 0.060 Uiso 1 1 calc R . . . .
 C77 C 0.5807(2) 0.2597(3) 0.47422(19) 0.0525(18) Uani 1 1 d . . . . .
 C78 C 0.3110(2) 0.3734(3) 0.5825(2) 0.059(2) Uani 1 1 d . . . . .
 C79 C 0.3379(2) 0.2448(3) 0.5493(2) 0.063(2) Uani 1 1 d . . . . .
 H79 H 0.339946 0.268330 0.565491 0.075 Uiso 1 1 calc R . . . .
 C80 C 0.5150(2) 0.4109(2) 0.45016(18) 0.0450(16) Uani 1 1 d . . . . .
 H80 H 0.528092 0.426676 0.434695 0.054 Uiso 1 1 calc R . . . .
 C81 C 0.5288(2) 0.4917(3) 0.8075(2) 0.061(2) Uani 1 1 d . . . . .
 H81 H 0.526125 0.518987 0.816763 0.073 Uiso 1 1 calc R . . . .
 C82 C 0.2545(2) 0.3350(3) 0.6384(3) 0.070(3) Uani 1 1 d . . . . .
 H82 H 0.251099 0.319037 0.615816 0.085 Uiso 1 1 calc R . . . .
 C83 C 0.6928(2) 0.3526(3) 0.6491(3) 0.070(2) Uani 1 1 d . . . . .
 C84 C 0.4734(2) 0.2375(3) 0.4635(2) 0.0541(19) Uani 1 1 d . . . . .
 H84 H 0.498195 0.228700 0.468502 0.065 Uiso 1 1 calc R . . . .
 C85 C 0.6623(2) 0.3225(2) 0.8099(2) 0.0532(18) Uani 1 1 d . . . . .
 H85 H 0.664606 0.299781 0.827067 0.064 Uiso 1 1 calc R . . . .
 C86 C 0.5377(2) 0.0839(2) 0.7514(2) 0.056(2) Uani 1 1 d . . . . .
 H86 H 0.515840 0.073000 0.757862 0.067 Uiso 1 1 calc R . . . .
 C87 C 0.7102(2) 0.2421(3) 0.6088(2) 0.0559(19) Uani 1 1 d . . . . .
 C88 C 0.5087(2) 0.1986(2) 0.86611(19) 0.0535(19) Uani 1 1 d . . . . .
 H88 H 0.509745 0.206615 0.891610 0.064 Uiso 1 1 calc R . . . .
 C89 C 0.4498(2) 0.1069(2) 0.76299(19) 0.0496(18) Uani 1 1 d . . . . .
 H89 H 0.463198 0.108715 0.787992 0.060 Uiso 1 1 calc R . . . .
 C90 C 0.5163(2) 0.3068(3) 0.8484(2) 0.060(2) Uani 1 1 d . . . . .
 H90 H 0.490922 0.301657 0.846810 0.072 Uiso 1 1 calc R . . . .
 C91 C 0.5351(3) 0.4180(3) 0.8178(2) 0.066(2) Uani 1 1 d . . . . .
 H91 H 0.535924 0.394907 0.834487 0.079 Uiso 1 1 calc R . . . .
 C92 C 0.5968(2) 0.5005(2) 0.5794(2) 0.056(2) Uani 1 1 d . . . . .
 H92 H 0.617617 0.518172 0.582327 0.067 Uiso 1 1 calc R . . . .
 C93 C 0.4377(2) 0.4207(2) 0.8029(3) 0.062(2) Uani 1 1 d . . . . .
 C94 C 0.5676(3) 0.0581(3) 0.7519(2) 0.071(3) Uani 1 1 d . . . . .
 H94 H 0.566163 0.029420 0.758120 0.085 Uiso 1 1 calc R . . . .
 C95 C 0.5991(3) 0.0739(3) 0.7433(3) 0.072(3) Uani 1 1 d . . . . .
 H95 H 0.619809 0.056181 0.744308 0.086 Uiso 1 1 calc R . . . .
 C96 C 0.6194(3) 0.1550(3) 0.6418(2) 0.063(2) Uani 1 1 d . . . . .
 C97 C 0.3562(3) 0.1484(3) 0.6044(2) 0.072(3) Uani 1 1 d . . . . .
 H97 H 0.340463 0.169018 0.611471 0.087 Uiso 1 1 calc R . . . .
 C98 C 0.5730(3) 0.3296(3) 0.8839(2) 0.064(2) Uani 1 1 d . . . . .
 H98 H 0.586704 0.340567 0.906532 0.077 Uiso 1 1 calc R . . . .
 C99 C 0.3374(2) 0.3191(3) 0.4868(2) 0.0526(18) Uani 1 1 d . . . . .
 H99 H 0.328047 0.292413 0.478704 0.063 Uiso 1 1 calc R . . . .
 C100 C 0.6528(3) 0.1699(3) 0.8127(3) 0.067(2) Uani 1 1 d . . . . .
 H100 H 0.665919 0.144667 0.818992 0.081 Uiso 1 1 calc R . . . .
 C101 C 0.5231(2) 0.5118(2) 0.66628(18) 0.0488(17) Uani 1 1 d . . . . .
 H101 H 0.548470 0.512559 0.665194 0.059 Uiso 1 1 calc R . . . .
 C102 C 0.4190(2) 0.0819(2) 0.7552(2) 0.057(2) Uani 1 1 d . . . . .
 H102 H 0.411139 0.066721 0.774881 0.068 Uiso 1 1 calc R . . . .
 C103 C 0.4493(3) 0.5100(3) 0.6680(2) 0.065(2) Uani 1 1 d . . . . .
 H103 H 0.423797 0.509335 0.668307 0.078 Uiso 1 1 calc R . . . .
 C104 C 0.6537(2) 0.1891(3) 0.7783(2) 0.066(2) Uani 1 1 d . . . . .
 H104 H 0.668375 0.177682 0.761815 0.079 Uiso 1 1 calc R . . . .
 C105 C 0.4000(2) 0.0789(2) 0.7194(2) 0.058(2) Uani 1 1 d . . . . .
 H105 H 0.378972 0.061485 0.714362 0.070 Uiso 1 1 calc R . . . .
 C106 C 0.2836(2) 0.3274(3) 0.6665(2) 0.060(2) Uani 1 1 d . . . . .
 H106 H 0.300746 0.306388 0.663084 0.072 Uiso 1 1 calc R . . . .
 C107 C 0.6900(2) 0.3504(3) 0.8115(3) 0.070(2) Uani 1 1 d . . . . .
 H107 H 0.711268 0.347659 0.830513 0.085 Uiso 1 1 calc R . . . .
 C108 C 0.4991(3) 0.1407(3) 0.4870(3) 0.087(3) Uani 1 1 d . . . . .
 H108 H 0.522420 0.143814 0.480104 0.104 Uiso 1 1 calc R . . . .
 C109 C 0.3241(3) 0.3851(3) 0.7998(3) 0.078(3) Uani 1 1 d . . . . .
 H109 H 0.314463 0.360846 0.809400 0.093 Uiso 1 1 calc R . . . .
 C110 C 0.6375(2) 0.4903(2) 0.7195(3) 0.064(2) Uani 1 1 d . . . . .
 H110 H 0.651181 0.510388 0.735554 0.077 Uiso 1 1 calc R . . . .
 C111 C 0.3444(3) 0.1079(4) 0.5980(3) 0.082(3) Uani 1 1 d . . . . .
 H111 H 0.320139 0.100856 0.600711 0.098 Uiso 1 1 calc R . . . .
 C112 C 0.6566(3) 0.3871(3) 0.7594(3) 0.073(3) Uani 1 1 d . . . . .
 H112 H 0.654868 0.409288 0.741715 0.087 Uiso 1 1 calc R . . . .
 C113 C 0.5361(3) 0.1741(3) 0.8563(2) 0.061(2) Uani 1 1 d . . . . .
 H113 H 0.555854 0.164939 0.875055 0.073 Uiso 1 1 calc R . . . .
 C114 C 0.28889(19) 0.3496(3) 0.6999(2) 0.0539(19) Uani 1 1 d . . . . .
 C115 C 0.6777(2) 0.2645(3) 0.5340(2) 0.064(2) Uani 1 1 d . . . . .
 C116 C 0.4200(2) 0.3762(3) 0.8489(2) 0.059(2) Uani 1 1 d . . . . .
 C117 C 0.5972(2) 0.3265(3) 0.4557(2) 0.061(2) Uani 1 1 d . . . . .
 C118 C 0.6878(3) 0.3828(3) 0.7858(3) 0.077(3) Uani 1 1 d . . . . .
 H118 H 0.707611 0.401656 0.786527 0.093 Uiso 1 1 calc R . . . .
 C119 C 0.5319(3) 0.4580(3) 0.8313(2) 0.077(3) Uani 1 1 d . . . . .
 H119 H 0.531787 0.462249 0.857372 0.092 Uiso 1 1 calc R . . . .
 C120 C 0.7111(2) 0.2270(3) 0.6449(3) 0.066(2) Uani 1 1 d . . . . .
 H120 H 0.690470 0.212676 0.650819 0.079 Uiso 1 1 calc R . . . .
 C121 C 0.3260(3) 0.1569(3) 0.7310(3) 0.064(2) Uani 1 1 d . . . . .
 C122 C 0.4105(2) 0.1007(3) 0.6901(2) 0.065(2) Uani 1 1 d . . . . .
 H122 H 0.397131 0.098107 0.665124 0.078 Uiso 1 1 calc R . . . .
 C123 C 0.5630(2) 0.5170(2) 0.5787(2) 0.057(2) Uani 1 1 d . . . . .
 H123 H 0.560306 0.546214 0.581785 0.069 Uiso 1 1 calc R . . . .
 C124 C 0.4017(3) 0.0884(3) 0.5847(3) 0.081(3) Uani 1 1 d . . . . .
 H124 H 0.417305 0.067267 0.578166 0.098 Uiso 1 1 calc R . . . .
 C125 C 0.5931(3) 0.2844(3) 0.4491(2) 0.066(2) Uani 1 1 d . . . . .
 C126 C 0.5361(3) 0.0730(3) 0.6544(3) 0.089(4) Uani 1 1 d . . . . .
 H126 H 0.551542 0.076079 0.678237 0.107 Uiso 1 1 calc R . . . .
 C127 C 0.6972(2) 0.3077(3) 0.7135(3) 0.066(2) Uani 1 1 d . . . . .
 C128 C 0.4647(3) 0.5436(3) 0.6517(2) 0.067(3) Uani 1 1 d . . . . .
 H128 H 0.449714 0.566137 0.641059 0.081 Uiso 1 1 calc R . . . .
 C129 C 0.7419(3) 0.2327(3) 0.6726(3) 0.075(3) Uani 1 1 d . . . . .
 H129 H 0.742055 0.222355 0.697277 0.090 Uiso 1 1 calc R . . . .
 C130 C 0.3046(2) 0.1691(3) 0.6986(3) 0.063(2) Uani 1 1 d . . . . .
 C131 C 0.6016(3) 0.1149(3) 0.7331(3) 0.072(2) Uani 1 1 d . . . . .
 H131 H 0.623564 0.125372 0.726714 0.086 Uiso 1 1 calc R . . . .
 C132 C 0.3357(3) 0.4313(3) 0.6361(3) 0.072(3) Uani 1 1 d . . . . .
 C133 C 0.7715(3) 0.2526(4) 0.6648(3) 0.086(3) Uani 1 1 d . . . . .
 H133 H 0.792489 0.256367 0.683914 0.104 Uiso 1 1 calc R . . . .
 C134 C 0.6697(2) 0.1811(3) 0.5591(2) 0.064(2) Uani 1 1 d . . . . .
 C135 C 0.3650(3) 0.3968(3) 0.5100(3) 0.074(3) Uani 1 1 d . . . . .
 H135 H 0.374558 0.423457 0.517776 0.089 Uiso 1 1 calc R . . . .
 C137 C 0.7408(2) 0.2625(3) 0.6010(3) 0.073(3) Uani 1 1 d . . . . .
 H137 H 0.740777 0.273034 0.576361 0.088 Uiso 1 1 calc R . . . .
 C138 C 0.3325(3) 0.1755(3) 0.5028(3) 0.078(3) Uani 1 1 d . . . . .
 H138 H 0.330817 0.151292 0.487444 0.094 Uiso 1 1 calc R . . . .
 C139 C 0.3662(3) 0.0781(3) 0.5880(3) 0.089(3) Uani 1 1 d . . . . .
 H139 H 0.357483 0.050406 0.583385 0.107 Uiso 1 1 calc R . . . .
 C140 C 0.6479(4) 0.1274(3) 0.6562(4) 0.085(3) Uani 1 1 d . . . . .
 C141 C 0.3171(2) 0.3543(3) 0.4752(2) 0.059(2) Uani 1 1 d . . . . .
 H141 H 0.293687 0.351724 0.459689 0.071 Uiso 1 1 calc R . . . .
 C142 C 0.4267(3) 0.4150(3) 0.8370(3) 0.069(3) Uani 1 1 d . . . . .
 C143 C 0.2301(3) 0.3658(4) 0.6429(3) 0.088(3) Uani 1 1 d . . . . .
 H143 H 0.210285 0.372137 0.623134 0.105 Uiso 1 1 calc R . . . .
 C144 C 0.3088(3) 0.2175(3) 0.5472(3) 0.078(3) Uani 1 1 d . . . . .
 H144 H 0.290405 0.222887 0.561710 0.094 Uiso 1 1 calc R . . . .
 C145 C 0.4916(3) 0.0644(3) 0.5843(3) 0.076(3) Uani 1 1 d . . . . .
 H145 H 0.476567 0.060585 0.560315 0.092 Uiso 1 1 calc R . . . .
 C146 C 0.4775(3) 0.3525(2) 0.4588(2) 0.062(2) Uani 1 1 d . . . . .
 H146 H 0.464242 0.328515 0.448693 0.074 Uiso 1 1 calc R . . . .
 C147 C 0.5004(3) 0.5439(2) 0.6512(2) 0.063(2) Uani 1 1 d . . . . .
 H147 H 0.510539 0.566849 0.640046 0.076 Uiso 1 1 calc R . . . .
 C148 C 0.7273(2) 0.3292(4) 0.7071(3) 0.085(3) Uani 1 1 d . . . . .
 C149 C 0.5361(4) 0.0375(3) 0.6349(3) 0.088(3) Uani 1 1 d . . . . .
 H149 H 0.551254 0.015109 0.645487 0.106 Uiso 1 1 calc R . . . .
 C151 C 0.3021(3) 0.2360(3) 0.8143(3) 0.083(3) Uani 1 1 d . . . . .
 H151 H 0.296789 0.214796 0.830884 0.099 Uiso 1 1 calc R . . . .
 C152 C 0.6397(3) 0.1656(4) 0.5353(3) 0.084(3) Uani 1 1 d . . . . .
 H152 H 0.618817 0.182794 0.527848 0.100 Uiso 1 1 calc R . . . .
 C153 C 0.4326(3) 0.1303(3) 0.5087(2) 0.074(3) Uani 1 1 d . . . . .
 H153 H 0.409470 0.126673 0.515995 0.089 Uiso 1 1 calc R . . . .
 C154 C 0.3281(3) 0.4213(4) 0.8210(3) 0.100(4) Uani 1 1 d . . . . .
 H154 H 0.321927 0.421236 0.845421 0.120 Uiso 1 1 calc R . . . .
 C155 C 0.6744(2) 0.3078(3) 0.5348(3) 0.072(3) Uani 1 1 d . . . . .
 H155 H 0.665998 0.320658 0.555322 0.086 Uiso 1 1 calc R . . . .
 C156 C 0.3483(3) 0.4205(3) 0.7516(3) 0.080(3) Uani 1 1 d . . . . .
 H156 H 0.355811 0.420404 0.727758 0.096 Uiso 1 1 calc R . . . .
 C157 C 0.2822(3) 0.2922(3) 0.7715(3) 0.074(3) Uani 1 1 d . . . . .
 H157 H 0.263138 0.310272 0.759920 0.089 Uiso 1 1 calc R . . . .
 C158 C 0.5980(4) 0.1001(3) 0.5969(3) 0.097(4) Uani 1 1 d . . . . .
 C159 C 0.7711(3) 0.2677(4) 0.6285(3) 0.084(3) Uani 1 1 d . . . . .
 H159 H 0.791970 0.281703 0.622800 0.101 Uiso 1 1 calc R . . . .
 C160 C 0.2908(2) 0.4082(4) 0.5845(3) 0.080(3) Uani 1 1 d . . . . .
 C161 C 0.3311(3) 0.3936(3) 0.4862(3) 0.076(3) Uani 1 1 d . . . . .
 H161 H 0.317561 0.417962 0.477619 0.092 Uiso 1 1 calc R . . . .
 C162 C 0.7256(3) 0.3506(4) 0.6755(4) 0.086(3) Uani 1 1 d . . . . .
 C163 C 0.5151(4) 0.0330(3) 0.6008(4) 0.093(4) Uani 1 1 d . . . . .
 H163 H 0.516358 0.007642 0.587403 0.112 Uiso 1 1 calc R . . . .
 C164 C 0.3037(3) 0.4379(3) 0.6108(4) 0.097(4) Uani 1 1 d . . . . .
 C165 C 0.3060(3) 0.1830(4) 0.5246(3) 0.088(3) Uani 1 1 d . . . . .
 H165 H 0.286012 0.164322 0.523751 0.106 Uiso 1 1 calc R . . . .
 C166 C 0.2344(3) 0.3874(4) 0.6761(4) 0.097(4) Uani 1 1 d . . . . .
 H166 H 0.216818 0.407922 0.679563 0.116 Uiso 1 1 calc R . . . .
 C167 C 0.2638(3) 0.3798(3) 0.7047(3) 0.081(3) Uani 1 1 d . . . . .
 H167 H 0.266749 0.395393 0.727445 0.097 Uiso 1 1 calc R . . . .
 C168 C 0.6253(5) 0.0751(4) 0.6114(5) 0.119(6) Uani 1 1 d . . . . .
 C169 C 0.4692(4) 0.1305(4) 0.4604(3) 0.095(4) Uani 1 1 d . . . . .
 H169 H 0.471609 0.127284 0.434768 0.114 Uiso 1 1 calc R . . . .
 C170 C 0.6397(4) 0.1252(4) 0.5220(4) 0.111(4) Uani 1 1 d . . . . .
 H170 H 0.619420 0.114880 0.504443 0.134 Uiso 1 1 calc R . . . .
 C171 C 0.3408(4) 0.4571(4) 0.8074(5) 0.109(4) Uani 1 1 d . . . . .
 H171 H 0.342188 0.482228 0.821538 0.130 Uiso 1 1 calc R . . . .
 C172 C 0.4357(4) 0.1250(4) 0.4706(3) 0.095(4) Uani 1 1 d . . . . .
 H172 H 0.414893 0.117663 0.452267 0.114 Uiso 1 1 calc R . . . .
 C173 C 0.2752(3) 0.2603(4) 0.7960(3) 0.087(3) Uani 1 1 d . . . . .
 H173 H 0.250816 0.255920 0.799737 0.104 Uiso 1 1 calc R . . . .
 C174 C 0.6886(3) 0.2451(5) 0.5027(3) 0.097(4) Uani 1 1 d . . . . .
 H174 H 0.690689 0.215625 0.501351 0.116 Uiso 1 1 calc R . . . .
 C175 C 0.6831(3) 0.3322(4) 0.5061(3) 0.100(4) Uani 1 1 d . . . . .
 H175 H 0.680756 0.361668 0.506834 0.120 Uiso 1 1 calc R . . . .
 C176 C 0.6498(5) 0.0873(4) 0.6409(5) 0.122(6) Uani 1 1 d . . . . .
 C177 C 0.3517(3) 0.4564(3) 0.7725(4) 0.104(4) Uani 1 1 d . . . . .
 H177 H 0.361469 0.480768 0.763124 0.125 Uiso 1 1 calc R . . . .
 C178 C 0.6978(4) 0.1540(4) 0.5710(4) 0.115(5) Uani 1 1 d . . . . .
 H178 H 0.718040 0.163519 0.588935 0.138 Uiso 1 1 calc R . . . .
 C179 C 0.6962(4) 0.2712(6) 0.4732(4) 0.123(5) Uani 1 1 d . . . . .
 H179 H 0.702053 0.258874 0.451151 0.147 Uiso 1 1 calc R . . . .
 C180 C 0.6693(6) 0.1001(5) 0.5344(5) 0.140(6) Uani 1 1 d . . . . .
 H180 H 0.668882 0.072161 0.525575 0.169 Uiso 1 1 calc R . . . .
 C181 C 0.6952(4) 0.3128(5) 0.4761(4) 0.110(4) Uani 1 1 d . U . . .
 H181 H 0.703012 0.329467 0.457225 0.132 Uiso 1 1 calc R . . . .
 C182 C 0.6983(5) 0.1130(5) 0.5581(5) 0.153(7) Uani 1 1 d . . . . .
 H182 H 0.718736 0.095259 0.566067 0.183 Uiso 1 1 calc R . . . .
 Cl1 Cl 0.36951(8) 0.42697(8) 0.34194(7) 0.0839(7) Uani 1 1 d . . . . .
 Cl2 Cl 0.41950(8) 0.35788(12) 0.35665(7) 0.1015(10) Uani 1 1 d . . . . .
 Cl4 Cl 0.37109(10) 0.37672(12) 0.40737(9) 0.1129(11) Uani 1 1 d . . . . .
 C136 C 0.3765(3) 0.3770(3) 0.3608(3) 0.072(2) Uani 1 1 d . . . . .
 H136 H 0.357576 0.358112 0.346254 0.087 Uiso 1 1 calc R . . . .
 Cl3 Cl 0.28713(9) 0.23505(11) 0.41613(9) 0.1067(10) Uani 1 1 d . . . . .
 Cl5 Cl 0.33644(9) 0.17652(13) 0.39290(9) 0.1131(11) Uani 1 1 d . . . . .
 Cl6 Cl 0.26743(10) 0.14896(13) 0.40957(12) 0.1242(12) Uani 1 1 d . . . . .
 C150 C 0.2907(3) 0.1898(4) 0.3918(3) 0.084(3) Uani 1 1 d . . . . .
 H150 H 0.279009 0.194457 0.364924 0.101 Uiso 1 1 calc R . . . .

loop_
  _atom_site_aniso_label
  _atom_site_aniso_U_11
  _atom_site_aniso_U_22
  _atom_site_aniso_U_33
  _atom_site_aniso_U_23
  _atom_site_aniso_U_13
  _atom_site_aniso_U_12
 Ag1 0.0384(2) 0.0246(2) 0.0264(2) -0.00105(16) 0.00638(18) -0.00191(17)
 Ag2 0.0332(2) 0.0335(2) 0.0280(2) 0.00176(17) 0.00765(17) -0.00110(18)
 Ag3 0.0402(2) 0.0281(2) 0.0232(2) 0.00690(16) 0.00694(18) -0.00146(18)
 Ag4 0.0359(2) 0.0338(2) 0.02128(19) 0.00286(16) 0.00272(17) 0.00159(18)
 Ag5 0.0380(2) 0.0341(2) 0.0223(2) 0.00093(17) 0.00891(17) 0.00075(19)
 Ag6 0.0371(2) 0.0357(2) 0.02038(19) 0.00146(17) 0.00232(17) -0.00357(19)
 Ag7 0.0404(3) 0.0375(2) 0.0217(2) 0.00001(17) 0.01014(18) -0.00043(19)
 Ag8 0.0350(2) 0.0335(2) 0.0291(2) 0.00434(17) 0.00733(18) 0.00279(18)
 Ag9 0.0419(3) 0.0323(2) 0.0291(2) 0.00363(17) 0.00947(19) 0.00682(19)
 Ag10 0.0375(2) 0.0380(2) 0.0273(2) 0.00124(18) 0.00874(18) -0.00681(19)
 Ag11 0.0470(3) 0.0294(2) 0.0242(2) 0.00558(16) 0.00824(19) -0.00108(19)
 Ag12 0.0486(3) 0.0288(2) 0.0260(2) -0.00136(17) 0.00600(19) -0.0044(2)
 Ag13 0.0434(3) 0.0451(3) 0.0371(3) 0.0053(2) 0.0090(2) -0.0009(2)
 Ag14 0.0447(3) 0.0475(3) 0.0343(2) 0.0013(2) 0.0091(2) 0.0042(2)
 Pd1 0.0314(2) 0.02398(19) 0.01699(18) 0.00230(14) 0.00556(15) -0.00047(16)
 S1 0.0430(9) 0.0386(8) 0.0274(7) 0.0027(6) 0.0112(6) 0.0001(7)
 S2 0.0411(9) 0.0381(8) 0.0404(8) 0.0049(7) 0.0112(7) 0.0048(7)
 S3 0.0477(9) 0.0450(9) 0.0273(7) -0.0060(6) 0.0133(7) -0.0012(7)
 S4 0.0381(8) 0.0454(9) 0.0398(8) 0.0051(7) 0.0128(7) -0.0012(7)
 S5 0.0377(8) 0.0482(9) 0.0335(8) 0.0044(7) 0.0052(6) -0.0039(7)
 S6 0.0498(10) 0.0507(10) 0.0426(9) 0.0103(8) 0.0128(8) 0.0167(8)
 P0I 0.0517(10) 0.0272(7) 0.0236(7) 0.0060(6) 0.0081(7) -0.0057(7)
 P0L 0.0477(10) 0.0263(7) 0.0318(8) -0.0037(6) 0.0075(7) -0.0040(7)
 P0M 0.0412(9) 0.0431(9) 0.0224(7) -0.0008(6) -0.0001(6) -0.0065(7)
 P0N 0.0397(9) 0.0449(9) 0.0252(7) 0.0058(7) 0.0022(6) 0.0019(7)
 P0P 0.0554(10) 0.0297(8) 0.0283(8) 0.0053(6) 0.0101(7) -0.0027(7)
 P0R 0.0732(13) 0.0347(9) 0.0346(9) -0.0061(7) 0.0053(9) -0.0018(9)
 P00S 0.0418(10) 0.0519(10) 0.0459(10) 0.0060(8) 0.0153(8) 0.0023(8)
 P00T 0.0421(10) 0.0745(13) 0.0418(10) -0.0053(9) 0.0118(8) 0.0083(9)
 F1 0.060(3) 0.042(2) 0.039(2) -0.0008(16) 0.0147(18) 0.0041(18)
 F2 0.078(3) 0.072(3) 0.032(2) 0.010(2) 0.022(2) -0.008(2)
 F3 0.073(3) 0.057(3) 0.044(2) -0.006(2) 0.003(2) 0.013(2)
 F4 0.075(3) 0.052(2) 0.044(2) 0.0071(18) 0.019(2) -0.015(2)
 F5 0.061(3) 0.053(2) 0.060(3) 0.004(2) -0.014(2) -0.005(2)
 F6 0.058(3) 0.078(3) 0.043(2) 0.015(2) 0.001(2) -0.005(2)
 F7 0.083(3) 0.052(3) 0.066(3) 0.017(2) 0.016(3) 0.001(2)
 F8 0.107(4) 0.056(3) 0.058(3) -0.001(2) 0.009(3) -0.008(3)
 F9 0.111(4) 0.074(3) 0.039(2) -0.023(2) 0.036(3) -0.014(3)
 F10 0.041(3) 0.114(4) 0.068(3) 0.020(3) -0.009(2) -0.025(3)
 F11 0.117(5) 0.068(3) 0.053(3) 0.023(2) 0.016(3) 0.019(3)
 F12 0.070(3) 0.099(4) 0.052(3) 0.002(3) -0.002(2) -0.010(3)
 F13 0.073(4) 0.121(5) 0.110(5) 0.012(4) 0.034(3) -0.040(4)
 F14 0.119(5) 0.129(5) 0.035(2) -0.009(3) 0.041(3) -0.014(4)
 F15 0.118(5) 0.043(3) 0.116(5) -0.013(3) 0.027(4) -0.022(3)
 F16 0.097(4) 0.135(5) 0.045(3) -0.037(3) 0.037(3) -0.033(4)
 F17 0.084(4) 0.117(4) 0.048(3) 0.031(3) 0.027(3) -0.015(3)
 F18 0.082(4) 0.057(3) 0.144(6) -0.023(3) -0.019(4) 0.028(3)
 F19 0.116(5) 0.087(4) 0.106(5) -0.063(4) 0.040(4) -0.021(4)
 F20 0.064(3) 0.156(6) 0.051(3) 0.002(3) -0.013(2) 0.031(4)
 F21 0.067(4) 0.114(5) 0.128(5) 0.022(4) 0.024(4) -0.039(3)
 F22 0.127(5) 0.087(4) 0.111(5) 0.041(4) 0.070(4) -0.008(4)
 F23 0.085(5) 0.121(6) 0.136(6) 0.037(5) 0.014(4) 0.053(4)
 F24 0.183(8) 0.078(4) 0.137(6) -0.049(4) 0.084(6) -0.035(5)
 F25 0.043(3) 0.202(8) 0.106(5) -0.042(5) -0.016(3) 0.012(4)
 F26 0.063(4) 0.136(6) 0.144(6) 0.006(5) -0.035(4) 0.025(4)
 F27 0.047(3) 0.194(8) 0.186(8) -0.016(7) 0.022(4) -0.053(4)
 F28 0.120(5) 0.115(5) 0.197(7) -0.022(5) -0.036(5) 0.065(4)
 F29 0.270(12) 0.067(4) 0.279(13) -0.043(6) 0.140(11) 0.032(6)
 F30 0.206(10) 0.100(6) 0.281(13) 0.041(7) 0.081(9) 0.107(7)
 C1 0.057(4) 0.037(3) 0.024(3) 0.007(2) 0.006(3) -0.011(3)
 C2 0.042(3) 0.035(3) 0.027(3) 0.008(2) 0.005(3) -0.001(3)
 C3 0.045(4) 0.036(3) 0.026(3) 0.003(2) 0.007(3) -0.005(3)
 C4 0.044(4) 0.033(3) 0.038(3) 0.002(3) 0.014(3) 0.001(3)
 C5 0.069(5) 0.051(4) 0.040(4) 0.006(3) 0.022(4) 0.008(4)
 C6 0.056(5) 0.045(4) 0.045(4) 0.004(3) 0.008(3) 0.000(3)
 C7 0.037(3) 0.041(3) 0.031(3) 0.001(3) 0.009(3) 0.000(3)
 C8 0.061(4) 0.030(3) 0.033(3) -0.008(3) 0.002(3) -0.001(3)
 C9 0.051(4) 0.033(3) 0.034(3) 0.007(3) 0.009(3) -0.005(3)
 C10 0.030(3) 0.042(3) 0.047(4) 0.014(3) 0.005(3) 0.001(3)
 C11 0.052(4) 0.034(3) 0.032(3) 0.002(2) 0.013(3) 0.000(3)
 C12 0.062(5) 0.039(3) 0.033(3) 0.007(3) 0.010(3) 0.003(3)
 C13 0.056(5) 0.059(5) 0.043(4) 0.015(3) 0.010(3) 0.007(4)
 C14 0.047(4) 0.056(4) 0.029(3) -0.002(3) 0.009(3) -0.006(3)
 C15 0.065(5) 0.044(4) 0.046(4) 0.000(3) 0.021(4) -0.006(3)
 C16 0.042(4) 0.050(4) 0.032(3) -0.001(3) 0.008(3) -0.005(3)
 C17 0.041(4) 0.047(4) 0.026(3) 0.007(3) -0.001(3) 0.008(3)
 C18 0.043(4) 0.035(3) 0.038(3) -0.004(3) 0.010(3) 0.002(3)
 C19 0.043(4) 0.050(4) 0.038(4) 0.002(3) 0.006(3) -0.002(3)
 C20 0.041(4) 0.045(4) 0.035(3) 0.004(3) 0.007(3) -0.011(3)
 C21 0.043(4) 0.044(4) 0.030(3) 0.005(3) -0.002(3) 0.002(3)
 C22 0.028(3) 0.057(4) 0.054(4) -0.019(3) 0.013(3) -0.004(3)
 C23 0.051(4) 0.055(4) 0.031(3) 0.000(3) -0.001(3) -0.005(3)
 C24 0.083(6) 0.043(4) 0.031(3) -0.011(3) 0.007(4) -0.013(4)
 C25 0.082(6) 0.055(4) 0.038(4) 0.006(3) 0.019(4) 0.009(4)
 C26 0.046(4) 0.046(4) 0.033(3) -0.005(3) 0.010(3) -0.002(3)
 C27 0.052(4) 0.047(4) 0.057(5) 0.017(3) 0.008(4) -0.001(3)
 C28 0.039(4) 0.053(4) 0.041(4) 0.013(3) 0.008(3) 0.003(3)
 C29 0.049(4) 0.040(4) 0.052(4) 0.009(3) 0.002(3) 0.000(3)
 C30 0.087(6) 0.034(3) 0.048(4) -0.012(3) 0.015(4) 0.005(4)
 C31 0.055(5) 0.058(5) 0.052(4) 0.003(4) 0.002(4) -0.007(4)
 C32 0.058(5) 0.045(4) 0.034(3) -0.007(3) 0.004(3) -0.006(3)
 C33 0.032(3) 0.060(4) 0.024(3) 0.002(3) 0.007(2) -0.005(3)
 C34 0.051(4) 0.039(3) 0.028(3) -0.008(3) 0.005(3) -0.011(3)
 C35 0.058(5) 0.048(4) 0.043(4) 0.005(3) 0.008(3) 0.003(3)
 C36 0.065(5) 0.049(4) 0.042(4) -0.010(3) 0.008(4) 0.004(4)
 C37 0.046(4) 0.049(4) 0.024(3) 0.008(3) 0.006(3) 0.000(3)
 C38 0.062(5) 0.043(4) 0.038(4) 0.009(3) 0.018(3) -0.004(3)
 C39 0.062(5) 0.031(3) 0.042(4) -0.002(3) 0.005(3) -0.003(3)
 C40 0.037(4) 0.066(5) 0.032(3) 0.010(3) 0.000(3) 0.003(3)
 C41 0.051(4) 0.056(4) 0.030(3) 0.004(3) 0.003(3) -0.010(3)
 C42 0.071(6) 0.058(5) 0.061(5) 0.008(4) 0.031(4) 0.002(4)
 C43 0.066(5) 0.068(5) 0.050(4) -0.003(4) 0.025(4) 0.007(4)
 C44 0.065(5) 0.029(3) 0.042(4) -0.006(3) 0.009(3) -0.001(3)
 C45 0.065(5) 0.036(3) 0.045(4) -0.006(3) 0.007(3) -0.003(3)
 C46 0.076(5) 0.042(4) 0.036(4) 0.007(3) 0.014(4) 0.013(4)
 C47 0.062(5) 0.063(5) 0.030(3) -0.003(3) 0.004(3) -0.003(4)
 C48 0.058(5) 0.062(5) 0.028(3) -0.002(3) 0.006(3) 0.003(4)
 C49 0.065(5) 0.049(4) 0.056(4) 0.002(3) 0.032(4) -0.007(4)
 C50 0.066(5) 0.056(4) 0.035(4) 0.009(3) 0.006(3) -0.003(4)
 C51 0.051(4) 0.034(3) 0.032(3) 0.001(3) 0.006(3) -0.003(3)
 C52 0.056(5) 0.043(4) 0.058(5) -0.002(3) 0.004(4) 0.001(3)
 C53 0.066(5) 0.062(5) 0.066(5) 0.009(4) 0.027(4) 0.008(4)
 C54 0.095(7) 0.088(7) 0.039(4) -0.007(4) 0.012(5) -0.021(6)
 C55 0.054(5) 0.047(4) 0.066(5) -0.005(4) 0.013(4) 0.007(4)
 C56 0.042(4) 0.060(4) 0.043(4) -0.010(3) 0.005(3) 0.010(3)
 C57 0.076(5) 0.050(4) 0.030(3) 0.001(3) 0.002(3) 0.007(4)
 C58 0.066(5) 0.052(4) 0.040(4) -0.008(3) 0.011(3) -0.020(4)
 C59 0.068(5) 0.044(4) 0.057(5) 0.004(3) 0.022(4) 0.002(4)
 C60 0.075(6) 0.063(5) 0.033(4) 0.010(3) 0.013(4) 0.020(4)
 C61 0.059(5) 0.055(4) 0.045(4) -0.001(3) 0.026(4) -0.006(4)
 C62 0.038(4) 0.060(4) 0.036(3) 0.010(3) -0.001(3) -0.001(3)
 C63 0.076(5) 0.039(4) 0.035(3) -0.003(3) 0.004(3) -0.016(4)
 C64 0.059(5) 0.070(5) 0.045(4) -0.010(4) 0.010(4) -0.007(4)
 C65 0.093(7) 0.049(4) 0.041(4) -0.005(3) 0.013(4) -0.016(4)
 C66 0.074(6) 0.061(5) 0.052(5) 0.025(4) 0.004(4) 0.007(4)
 C67 0.055(4) 0.051(4) 0.043(4) -0.001(3) 0.007(3) 0.003(3)
 C68 0.059(5) 0.080(6) 0.032(4) -0.008(4) 0.004(3) -0.003(4)
 C69 0.074(6) 0.061(5) 0.032(4) 0.007(3) 0.016(4) 0.012(4)
 C70 0.062(5) 0.054(5) 0.083(6) 0.011(4) 0.033(5) 0.000(4)
 C71 0.052(4) 0.057(5) 0.056(5) 0.001(4) 0.014(4) 0.016(4)
 C72 0.049(4) 0.040(4) 0.064(5) -0.007(3) 0.016(4) -0.005(3)
 C73 0.050(4) 0.072(5) 0.050(4) 0.003(4) 0.012(4) -0.015(4)
 C74 0.113(8) 0.041(4) 0.066(6) 0.013(4) 0.050(6) 0.019(5)
 C75 0.077(5) 0.046(4) 0.032(3) -0.004(3) 0.013(3) 0.002(4)
 C76 0.069(5) 0.053(4) 0.033(3) -0.004(3) 0.021(3) -0.007(4)
 C77 0.065(5) 0.065(5) 0.029(3) -0.010(3) 0.013(3) -0.001(4)
 C78 0.064(5) 0.067(5) 0.044(4) 0.014(4) 0.007(4) -0.007(4)
 C79 0.063(5) 0.063(5) 0.066(5) 0.008(4) 0.021(4) -0.014(4)
 C80 0.064(5) 0.040(4) 0.035(3) 0.009(3) 0.019(3) 0.003(3)
 C81 0.077(6) 0.064(5) 0.044(4) -0.013(4) 0.014(4) 0.003(4)
 C82 0.052(5) 0.092(7) 0.065(6) 0.018(5) 0.006(4) -0.018(5)
 C83 0.053(5) 0.076(6) 0.083(7) -0.002(5) 0.021(5) -0.003(4)
 C84 0.045(4) 0.072(5) 0.046(4) -0.002(4) 0.011(3) 0.000(4)
 C85 0.050(4) 0.055(4) 0.050(4) 0.004(3) -0.004(3) 0.000(4)
 C86 0.080(6) 0.040(4) 0.052(4) 0.011(3) 0.023(4) 0.008(4)
 C87 0.042(4) 0.072(5) 0.054(5) -0.005(4) 0.009(3) 0.016(4)
 C88 0.086(6) 0.049(4) 0.028(3) -0.005(3) 0.016(4) -0.007(4)
 C89 0.081(5) 0.038(4) 0.034(3) 0.002(3) 0.021(4) -0.008(4)
 C90 0.061(5) 0.075(5) 0.047(4) 0.020(4) 0.014(4) 0.006(4)
 C91 0.099(7) 0.062(5) 0.040(4) 0.014(4) 0.020(4) 0.013(5)
 C92 0.063(5) 0.051(4) 0.053(4) -0.007(3) 0.007(4) -0.026(4)
 C93 0.065(5) 0.046(4) 0.077(6) -0.015(4) 0.016(4) -0.009(4)
 C94 0.120(8) 0.042(4) 0.056(5) 0.012(4) 0.031(5) 0.014(5)
 C95 0.077(6) 0.077(6) 0.063(5) 0.011(5) 0.016(5) 0.034(5)
 C96 0.084(6) 0.053(5) 0.063(5) 0.015(4) 0.040(5) 0.028(4)
 C97 0.076(6) 0.092(7) 0.048(5) -0.011(5) 0.010(4) -0.011(5)
 C98 0.072(6) 0.084(6) 0.033(4) -0.008(4) 0.002(4) -0.006(5)
 C99 0.049(4) 0.062(5) 0.044(4) 0.004(3) 0.002(3) 0.001(4)
 C100 0.067(6) 0.050(5) 0.081(6) 0.017(4) 0.002(5) 0.015(4)
 C101 0.075(5) 0.041(4) 0.031(3) -0.001(3) 0.012(3) -0.002(3)
 C102 0.076(6) 0.046(4) 0.053(5) 0.001(3) 0.023(4) -0.012(4)
 C103 0.065(5) 0.075(6) 0.048(4) -0.006(4) -0.008(4) 0.020(5)
 C104 0.060(5) 0.082(6) 0.055(5) -0.007(4) 0.009(4) 0.009(5)
 C105 0.064(5) 0.042(4) 0.070(5) 0.004(4) 0.016(4) -0.009(4)
 C106 0.042(4) 0.075(5) 0.064(5) 0.020(4) 0.010(4) -0.006(4)
 C107 0.048(5) 0.077(6) 0.085(7) -0.012(5) 0.008(4) 0.000(4)
 C108 0.106(9) 0.098(8) 0.062(6) 0.009(5) 0.032(6) -0.006(7)
 C109 0.100(8) 0.068(6) 0.070(6) -0.008(5) 0.029(6) 0.012(5)
 C110 0.061(5) 0.045(4) 0.086(6) -0.008(4) 0.012(5) -0.013(4)
 C111 0.073(7) 0.109(9) 0.061(6) -0.003(6) 0.002(5) -0.023(6)
 C112 0.075(6) 0.052(5) 0.094(7) 0.018(5) 0.020(5) 0.001(4)
 C113 0.084(6) 0.068(5) 0.028(3) 0.002(3) -0.001(4) 0.005(5)
 C114 0.030(4) 0.078(5) 0.057(5) 0.009(4) 0.018(3) -0.002(3)
 C115 0.044(4) 0.107(7) 0.044(4) 0.001(4) 0.015(3) 0.008(5)
 C116 0.058(5) 0.085(6) 0.037(4) -0.020(4) 0.015(3) -0.017(4)
 C117 0.058(5) 0.095(7) 0.029(3) 0.020(4) 0.010(3) -0.010(4)
 C118 0.054(5) 0.062(5) 0.117(9) 0.005(6) 0.017(6) -0.010(4)
 C119 0.118(8) 0.085(6) 0.032(4) -0.004(4) 0.028(5) 0.008(6)
 C120 0.052(5) 0.081(6) 0.065(5) 0.003(5) 0.012(4) 0.019(4)
 C121 0.073(6) 0.060(5) 0.068(6) 0.013(4) 0.039(5) -0.005(4)
 C122 0.071(6) 0.066(5) 0.053(5) 0.004(4) -0.001(4) -0.022(4)
 C123 0.073(6) 0.039(4) 0.058(5) -0.003(3) 0.005(4) -0.008(4)
 C124 0.110(8) 0.061(5) 0.076(6) -0.025(5) 0.024(6) -0.022(6)
 C125 0.084(6) 0.094(7) 0.023(3) -0.011(4) 0.017(4) -0.015(5)
 C126 0.144(10) 0.082(7) 0.043(5) 0.013(5) 0.023(6) 0.049(7)
 C127 0.053(5) 0.085(6) 0.058(5) -0.022(5) 0.002(4) 0.023(5)
 C128 0.101(8) 0.043(4) 0.049(5) -0.007(4) -0.010(5) 0.021(5)
 C129 0.063(6) 0.091(7) 0.064(6) -0.005(5) -0.006(5) 0.031(5)
 C130 0.058(5) 0.062(5) 0.077(6) 0.001(4) 0.031(5) -0.016(4)
 C131 0.072(6) 0.067(6) 0.080(6) -0.003(5) 0.026(5) 0.009(5)
 C132 0.071(6) 0.046(5) 0.093(7) 0.002(5) 0.001(5) 0.016(4)
 C133 0.053(6) 0.113(9) 0.082(7) -0.021(6) -0.017(5) 0.021(6)
 C134 0.065(5) 0.076(6) 0.058(5) -0.015(4) 0.027(4) 0.010(5)
 C135 0.081(7) 0.048(5) 0.095(7) 0.001(5) 0.019(6) -0.003(5)
 C137 0.053(5) 0.101(7) 0.064(6) -0.006(5) 0.005(4) 0.002(5)
 C138 0.110(8) 0.072(6) 0.053(5) -0.007(4) 0.016(5) -0.036(6)
 C139 0.106(9) 0.078(7) 0.085(7) -0.021(6) 0.020(6) -0.051(7)
 C140 0.106(9) 0.050(5) 0.105(9) 0.015(5) 0.042(7) 0.028(6)
 C141 0.055(5) 0.077(6) 0.040(4) 0.007(4) -0.004(3) 0.006(4)
 C142 0.081(6) 0.064(5) 0.068(5) -0.040(4) 0.030(5) -0.018(5)
 C143 0.056(6) 0.130(10) 0.073(7) 0.045(7) 0.001(5) -0.002(6)
 C144 0.060(6) 0.085(7) 0.095(7) 0.016(6) 0.027(5) -0.013(5)
 C145 0.116(8) 0.045(5) 0.069(6) -0.009(4) 0.017(6) 0.003(5)
 C146 0.094(7) 0.054(4) 0.045(4) -0.016(3) 0.030(4) -0.027(4)
 C147 0.099(7) 0.043(4) 0.043(4) 0.008(3) 0.000(4) 0.003(4)
 C148 0.037(5) 0.135(10) 0.077(7) -0.036(7) -0.003(4) 0.003(5)
 C149 0.142(10) 0.055(5) 0.069(6) 0.024(5) 0.025(7) 0.035(6)
 C151 0.113(9) 0.066(6) 0.084(7) 0.011(5) 0.055(7) -0.017(6)
 C152 0.073(7) 0.101(8) 0.080(7) -0.023(6) 0.021(5) -0.002(6)
 C153 0.076(6) 0.092(7) 0.051(5) -0.010(5) 0.005(4) -0.014(5)
 C154 0.105(9) 0.123(10) 0.076(7) -0.032(7) 0.024(6) 0.033(8)
 C155 0.054(5) 0.103(8) 0.059(5) 0.018(5) 0.011(4) 0.006(5)
 C156 0.081(7) 0.062(6) 0.106(8) 0.001(5) 0.040(6) 0.007(5)
 C157 0.062(6) 0.102(7) 0.064(6) 0.014(5) 0.027(5) 0.007(5)
 C158 0.165(12) 0.056(6) 0.079(7) -0.016(5) 0.046(8) 0.000(7)
 C159 0.048(5) 0.108(8) 0.092(8) 0.004(6) 0.001(5) 0.010(5)
 C160 0.043(5) 0.095(8) 0.098(8) 0.021(6) -0.001(5) 0.008(5)
 C161 0.090(7) 0.074(6) 0.066(6) 0.015(5) 0.017(5) 0.020(5)
 C162 0.042(5) 0.110(9) 0.110(9) -0.020(7) 0.024(6) -0.015(5)
 C163 0.137(11) 0.043(5) 0.112(9) -0.002(5) 0.055(8) 0.008(6)
 C164 0.059(6) 0.072(6) 0.148(11) 0.001(7) -0.016(6) 0.033(5)
 C165 0.080(7) 0.101(8) 0.074(7) 0.016(6) -0.011(5) -0.050(6)
 C166 0.051(6) 0.118(9) 0.121(10) 0.038(8) 0.017(6) 0.018(6)
 C167 0.057(6) 0.100(8) 0.082(7) 0.002(6) 0.005(5) 0.017(5)
 C168 0.183(17) 0.048(6) 0.143(13) 0.001(7) 0.074(12) 0.039(8)
 C169 0.115(10) 0.131(10) 0.041(5) -0.012(6) 0.021(6) -0.011(8)
 C170 0.131(12) 0.094(9) 0.119(10) -0.045(8) 0.049(9) -0.016(8)
 C171 0.097(9) 0.072(7) 0.155(13) -0.040(8) 0.016(9) 0.017(7)
 C172 0.115(10) 0.112(9) 0.046(5) -0.011(5) -0.012(6) -0.032(7)
 C173 0.087(7) 0.104(8) 0.083(7) 0.016(6) 0.049(6) -0.018(6)
 C174 0.083(7) 0.148(11) 0.068(6) -0.006(7) 0.036(6) 0.009(7)
 C175 0.076(7) 0.139(11) 0.089(8) 0.042(8) 0.025(6) 0.004(7)
 C176 0.147(14) 0.081(9) 0.151(14) 0.032(9) 0.066(11) 0.074(9)
 C177 0.105(9) 0.051(6) 0.166(13) -0.009(7) 0.051(9) 0.004(6)
 C178 0.117(10) 0.099(9) 0.126(11) -0.032(8) 0.011(8) 0.049(8)
 C179 0.121(11) 0.188(16) 0.076(8) 0.008(9) 0.060(8) -0.009(11)
 C180 0.166(17) 0.099(11) 0.166(17) -0.044(11) 0.057(14) 0.016(11)
 C181 0.108(7) 0.139(8) 0.093(7) 0.038(6) 0.041(6) -0.007(7)
 C182 0.155(16) 0.118(12) 0.167(16) -0.044(11) -0.021(13) 0.060(11)
 Cl1 0.109(2) 0.0727(15) 0.0696(15) -0.0005(12) 0.0151(14) -0.0014(14)
 Cl2 0.0896(19) 0.153(3) 0.0607(14) -0.0039(16) 0.0100(13) 0.0359(19)
 Cl4 0.114(2) 0.156(3) 0.0789(18) 0.0374(19) 0.0429(17) 0.017(2)
 C136 0.077(6) 0.070(6) 0.068(6) -0.004(5) 0.008(5) 0.001(5)
 Cl3 0.101(2) 0.114(2) 0.099(2) -0.0237(18) 0.0027(17) 0.0229(18)
 Cl5 0.086(2) 0.164(3) 0.090(2) -0.020(2) 0.0181(16) 0.027(2)
 Cl6 0.105(3) 0.127(3) 0.132(3) 0.004(2) -0.001(2) -0.017(2)
 C150 0.076(7) 0.107(8) 0.063(6) -0.009(6) -0.004(5) 0.014(6)

_geom_special_details
;
 All esds (except the esd in the dihedral angle between two l.s. planes)
 are estimated using the full covariance matrix.  The cell esds are taken
 into account individually in the estimation of esds in distances, angles
 and torsion angles; correlations between esds in cell parameters are only
 used when they are defined by crystal symmetry.  An approximate (isotropic)
 treatment of cell esds is used for estimating esds involving l.s. planes.
;
loop_
  _geom_bond_atom_site_label_1
  _geom_bond_atom_site_label_2
  _geom_bond_distance
  _geom_bond_site_symmetry_2
  _geom_bond_publ_flag
 Ag1 Ag2 2.8793(6) . ?
 Ag1 Ag3 2.8885(6) . ?
 Ag1 Ag4 2.8790(6) . ?
 Ag1 Ag5 2.9032(6) . ?
 Ag1 Ag8 2.9298(6) . ?
 Ag1 Pd1 2.7644(6) . ?
 Ag1 P0L 2.4714(16) . ?
 Ag2 Ag3 2.9340(6) . ?
 Ag2 Ag4 2.9380(6) . ?
 Ag2 Ag7 2.8678(6) . ?
 Ag2 Ag9 2.8552(6) . ?
 Ag2 Ag14 3.2700(7) . ?
 Ag2 Pd1 2.7499(6) . ?
 Ag2 S4 2.4587(16) . ?
 Ag3 Ag6 2.8876(6) . ?
 Ag3 Ag7 2.8813(6) . ?
 Ag3 Ag8 2.8752(6) . ?
 Ag3 Pd1 2.7297(5) . ?
 Ag3 P0I 2.4493(15) . ?
 Ag4 Ag5 2.8488(6) . ?
 Ag4 Ag9 2.9603(6) . ?
 Ag4 Ag11 2.9005(6) . ?
 Ag4 Pd1 2.7835(6) . ?
 Ag4 P0N 2.4918(17) . ?
 Ag5 Ag8 2.8513(6) . ?
 Ag5 Ag10 2.8697(6) . ?
 Ag5 Ag11 2.9447(6) . ?
 Ag5 Ag13 3.3019(7) . ?
 Ag5 Pd1 2.7367(6) . ?
 Ag5 S1 2.4372(15) . ?
 Ag6 Ag7 2.9372(7) . ?
 Ag6 Ag8 2.9154(6) . ?
 Ag6 Ag10 2.9104(6) . ?
 Ag6 Ag12 2.8693(6) . ?
 Ag6 Pd1 2.7793(6) . ?
 Ag6 P0M 2.4929(16) . ?
 Ag7 Ag9 2.8781(6) . ?
 Ag7 Ag12 2.9055(6) . ?
 Ag7 Ag14 3.2572(7) . ?
 Ag7 Pd1 2.7522(6) . ?
 Ag7 S3 2.4600(15) . ?
 Ag8 Ag10 2.8745(6) . ?
 Ag8 Ag13 3.3221(7) . ?
 Ag8 Pd1 2.7503(6) . ?
 Ag8 S2 2.4622(16) . ?
 Ag9 Ag11 2.8537(6) . ?
 Ag9 Ag12 2.9249(7) . ?
 Ag9 Ag14 3.2211(7) . ?
 Ag9 Pd1 2.7435(6) . ?
 Ag9 S6 2.4474(18) . ?
 Ag10 Ag11 2.9070(7) . ?
 Ag10 Ag12 2.9094(6) . ?
 Ag10 Ag13 3.3178(7) . ?
 Ag10 Pd1 2.7509(6) . ?
 Ag10 S5 2.4572(17) . ?
 Ag11 Ag12 2.9005(6) . ?
 Ag11 Pd1 2.7458(6) . ?
 Ag11 P0P 2.4642(16) . ?
 Ag12 Pd1 2.7620(6) . ?
 Ag12 P0R 2.4882(18) . ?
 Ag13 S1 2.6672(17) . ?
 Ag13 S2 2.6643(17) . ?
 Ag13 S5 2.6583(18) . ?
 Ag13 P00S 2.5393(18) . ?
 Ag14 S3 2.6768(18) . ?
 Ag14 S4 2.6637(18) . ?
 Ag14 S6 2.6782(18) . ?
 Ag14 P00T 2.5294(19) . ?
 S1 C7 1.746(6) . ?
 S2 C10 1.753(7) . ?
 S3 C33 1.758(6) . ?
 S4 C22 1.753(7) . ?
 S5 C20 1.758(6) . ?
 S6 C96 1.717(9) . ?
 P0I C1 1.815(7) . ?
 P0I C2 1.834(6) . ?
 P0I C3 1.818(7) . ?
 P0L C4 1.838(7) . ?
 P0L C8 1.819(7) . ?
 P0L C18 1.823(6) . ?
 P0M C16 1.810(7) . ?
 P0M C34 1.836(6) . ?
 P0M C41 1.826(7) . ?
 P0N C17 1.834(7) . ?
 P0N C19 1.815(7) . ?
 P0N C21 1.831(7) . ?
 P0P C9 1.820(7) . ?
 P0P C11 1.822(7) . ?
 P0P C12 1.812(7) . ?
 P0R C24 1.834(7) . ?
 P0R C30 1.829(8) . ?
 P0R C58 1.812(8) . ?
 P00S C61 1.843(7) . ?
 P00S C71 1.811(8) . ?
 P00S C114 1.833(8) . ?
 P00T C87 1.828(8) . ?
 P00T C115 1.817(9) . ?
 P00T C134 1.820(9) . ?
 F1 C37 1.340(7) . ?
 F2 C14 1.338(8) . ?
 F3 C28 1.330(8) . ?
 F4 C26 1.347(7) . ?
 F5 C32 1.326(8) . ?
 F6 C56 1.331(9) . ?
 F7 C62 1.321(9) . ?
 F8 C74 1.319(11) . ?
 F9 C77 1.359(9) . ?
 F10 C73 1.339(9) . ?
 F11 C60 1.351(9) . ?
 F12 C78 1.339(10) . ?
 F13 C83 1.349(11) . ?
 F14 C125 1.354(8) . ?
 F15 C93 1.330(9) . ?
 F16 C116 1.340(8) . ?
 F17 C117 1.340(8) . ?
 F18 C132 1.350(11) . ?
 F19 C142 1.346(9) . ?
 F20 C127 1.332(11) . ?
 F21 C130 1.346(10) . ?
 F22 C121 1.354(9) . ?
 F23 C140 1.327(14) . ?
 F24 C158 1.380(15) . ?
 F25 C148 1.345(10) . ?
 F26 C160 1.353(10) . ?
 F27 C162 1.351(11) . ?
 F28 C164 1.356(11) . ?
 F29 C168 1.370(13) . ?
 F30 C176 1.331(15) . ?
 C1 C6 1.395(10) . ?
 C1 C39 1.386(9) . ?
 C2 C51 1.388(8) . ?
 C2 C63 1.393(9) . ?
 C3 C5 1.395(9) . ?
 C3 C38 1.399(9) . ?
 C4 C15 1.379(9) . ?
 C4 C72 1.362(10) . ?
 C5 C43 1.362(11) . ?
 C6 C31 1.356(10) . ?
 C7 C14 1.407(8) . ?
 C7 C26 1.389(9) . ?
 C8 C35 1.373(10) . ?
 C8 C101 1.403(10) . ?
 C9 C45 1.401(10) . ?
 C9 C57 1.362(10) . ?
 C10 C28 1.386(10) . ?
 C10 C132 1.373(10) . ?
 C11 C50 1.381(10) . ?
 C11 C89 1.396(8) . ?
 C12 C59 1.383(11) . ?
 C12 C86 1.398(9) . ?
 C13 C21 1.388(9) . ?
 C13 C66 1.362(11) . ?
 C14 C116 1.372(10) . ?
 C15 C53 1.369(11) . ?
 C16 C52 1.405(10) . ?
 C16 C99 1.401(10) . ?
 C17 C40 1.386(9) . ?
 C17 C68 1.403(10) . ?
 C18 C44 1.408(8) . ?
 C18 C46 1.390(9) . ?
 C19 C27 1.381(9) . ?
 C19 C85 1.416(10) . ?
 C20 C32 1.386(10) . ?
 C20 C73 1.391(10) . ?
 C21 C67 1.387(10) . ?
 C22 C56 1.380(11) . ?
 C22 C83 1.380(11) . ?
 C23 C34 1.373(10) . ?
 C23 C84 1.384(10) . ?
 C24 C54 1.386(13) . ?
 C24 C153 1.335(12) . ?
 C25 C30 1.388(11) . ?
 C25 C126 1.400(12) . ?
 C26 C93 1.379(10) . ?
 C27 C112 1.364(12) . ?
 C28 C78 1.369(11) . ?
 C29 C38 1.364(10) . ?
 C29 C55 1.376(10) . ?
 C30 C145 1.378(10) . ?
 C31 C92 1.393(11) . ?
 C32 C60 1.392(10) . ?
 C33 C37 1.367(10) . ?
 C33 C77 1.413(9) . ?
 C34 C48 1.405(9) . ?
 C35 C103 1.376(11) . ?
 C36 C45 1.380(10) . ?
 C36 C88 1.363(11) . ?
 C37 C62 1.375(9) . ?
 C39 C123 1.392(11) . ?
 C40 C90 1.391(10) . ?
 C41 C65 1.374(10) . ?
 C41 C79 1.429(11) . ?
 C42 C49 1.390(10) . ?
 C42 C151 1.372(13) . ?
 C43 C55 1.367(11) . ?
 C44 C81 1.380(10) . ?
 C46 C91 1.379(10) . ?
 C47 C48 1.395(10) . ?
 C47 C76 1.360(11) . ?
 C49 C61 1.371(11) . ?
 C50 C122 1.391(11) . ?
 C51 C80 1.383(9) . ?
 C52 C135 1.345(12) . ?
 C53 C70 1.372(13) . ?
 C54 C108 1.369(12) . ?
 C56 C127 1.394(11) . ?
 C57 C113 1.375(10) . ?
 C58 C64 1.390(11) . ?
 C58 C124 1.382(11) . ?
 C59 C131 1.388(12) . ?
 C60 C121 1.354(12) . ?
 C61 C157 1.370(11) . ?
 C62 C117 1.392(11) . ?
 C63 C146 1.376(10) . ?
 C64 C97 1.381(12) . ?
 C65 C138 1.366(12) . ?
 C66 C100 1.373(12) . ?
 C67 C104 1.365(11) . ?
 C68 C98 1.367(11) . ?
 C69 C90 1.364(11) . ?
 C69 C98 1.364(12) . ?
 C70 C110 1.377(12) . ?
 C71 C109 1.384(12) . ?
 C71 C156 1.408(12) . ?
 C72 C110 1.390(11) . ?
 C73 C130 1.381(11) . ?
 C74 C96 1.436(14) . ?
 C74 C158 1.357(12) . ?
 C75 C80 1.368(10) . ?
 C75 C146 1.385(10) . ?
 C76 C84 1.381(10) . ?
 C77 C125 1.347(11) . ?
 C78 C160 1.352(13) . ?
 C79 C144 1.381(12) . ?
 C81 C119 1.372(12) . ?
 C82 C106 1.367(12) . ?
 C82 C143 1.371(15) . ?
 C83 C162 1.406(14) . ?
 C85 C107 1.359(12) . ?
 C86 C94 1.384(12) . ?
 C87 C120 1.387(12) . ?
 C87 C137 1.387(12) . ?
 C88 C113 1.382(12) . ?
 C89 C102 1.384(11) . ?
 C91 C119 1.387(12) . ?
 C92 C123 1.358(12) . ?
 C93 C142 1.380(12) . ?
 C94 C95 1.364(13) . ?
 C95 C131 1.373(13) . ?
 C96 C140 1.405(13) . ?
 C97 C111 1.376(14) . ?
 C99 C141 1.380(11) . ?
 C100 C104 1.390(12) . ?
 C101 C147 1.379(11) . ?
 C102 C105 1.359(12) . ?
 C103 C128 1.400(13) . ?
 C105 C122 1.380(11) . ?
 C106 C114 1.381(12) . ?
 C107 C118 1.385(13) . ?
 C108 C169 1.370(16) . ?
 C109 C154 1.384(14) . ?
 C111 C139 1.345(15) . ?
 C112 C118 1.368(14) . ?
 C114 C167 1.379(12) . ?
 C115 C155 1.394(14) . ?
 C115 C174 1.413(13) . ?
 C116 C142 1.356(12) . ?
 C117 C125 1.375(13) . ?
 C120 C129 1.386(12) . ?
 C121 C130 1.347(13) . ?
 C124 C139 1.386(15) . ?
 C126 C149 1.336(14) . ?
 C127 C148 1.368(14) . ?
 C128 C147 1.330(13) . ?
 C129 C133 1.346(15) . ?
 C132 C164 1.375(13) . ?
 C133 C159 1.396(15) . ?
 C134 C152 1.372(13) . ?
 C134 C178 1.366(14) . ?
 C135 C161 1.394(14) . ?
 C137 C159 1.369(13) . ?
 C138 C165 1.389(15) . ?
 C140 C176 1.406(17) . ?
 C141 C161 1.393(13) . ?
 C143 C166 1.367(16) . ?
 C144 C165 1.369(15) . ?
 C145 C163 1.396(14) . ?
 C148 C162 1.323(16) . ?
 C149 C163 1.341(16) . ?
 C151 C173 1.343(15) . ?
 C152 C170 1.384(15) . ?
 C153 C172 1.414(13) . ?
 C154 C171 1.368(18) . ?
 C155 C175 1.383(13) . ?
 C156 C177 1.368(15) . ?
 C157 C173 1.408(13) . ?
 C158 C168 1.323(19) . ?
 C160 C164 1.369(15) . ?
 C166 C167 1.382(14) . ?
 C168 C176 1.33(2) . ?
 C169 C172 1.372(16) . ?
 C170 C180 1.37(2) . ?
 C171 C177 1.392(18) . ?
 C174 C179 1.422(17) . ?
 C175 C181 1.395(18) . ?
 C178 C182 1.396(18) . ?
 C179 C181 1.341(19) . ?
 C180 C182 1.31(2) . ?
 Cl1 C136 1.743(10) . ?
 Cl2 C136 1.743(10) . ?
 Cl4 C136 1.730(10) . ?
 Cl3 C150 1.714(11) . ?
 Cl5 C150 1.744(11) . ?
 Cl6 C150 1.755(12) . ?

loop_
  _geom_angle_atom_site_label_1
  _geom_angle_atom_site_label_2
  _geom_angle_atom_site_label_3
  _geom_angle
  _geom_angle_site_symmetry_1
  _geom_angle_site_symmetry_3
  _geom_angle_publ_flag
 Ag2 Ag1 Ag3 61.152(15) . . ?
 Ag2 Ag1 Ag5 107.502(18) . . ?
 Ag2 Ag1 Ag8 108.038(18) . . ?
 Ag3 Ag1 Ag5 106.202(18) . . ?
 Ag3 Ag1 Ag8 59.223(15) . . ?
 Ag4 Ag1 Ag2 61.356(15) . . ?
 Ag4 Ag1 Ag3 109.500(18) . . ?
 Ag4 Ag1 Ag5 59.033(15) . . ?
 Ag4 Ag1 Ag8 106.936(18) . . ?
 Ag5 Ag1 Ag8 58.525(15) . . ?
 Pd1 Ag1 Ag2 58.277(15) . . ?
 Pd1 Ag1 Ag3 57.697(14) . . ?
 Pd1 Ag1 Ag4 59.064(15) . . ?
 Pd1 Ag1 Ag5 57.684(14) . . ?
 Pd1 Ag1 Ag8 57.674(15) . . ?
 P0L Ag1 Ag2 118.50(4) . . ?
 P0L Ag1 Ag3 118.77(4) . . ?
 P0L Ag1 Ag4 122.55(4) . . ?
 P0L Ag1 Ag5 126.49(4) . . ?
 P0L Ag1 Ag8 123.30(5) . . ?
 P0L Ag1 Pd1 175.81(4) . . ?
 Ag1 Ag2 Ag3 59.579(15) . . ?
 Ag1 Ag2 Ag4 59.317(14) . . ?
 Ag1 Ag2 Ag14 170.46(2) . . ?
 Ag3 Ag2 Ag4 106.666(18) . . ?
 Ag3 Ag2 Ag14 116.591(18) . . ?
 Ag4 Ag2 Ag14 116.810(18) . . ?
 Ag7 Ag2 Ag1 108.420(19) . . ?
 Ag7 Ag2 Ag3 59.542(15) . . ?
 Ag7 Ag2 Ag4 109.255(18) . . ?
 Ag7 Ag2 Ag14 63.708(16) . . ?
 Ag9 Ag2 Ag1 108.854(18) . . ?
 Ag9 Ag2 Ag3 107.362(19) . . ?
 Ag9 Ag2 Ag4 61.441(15) . . ?
 Ag9 Ag2 Ag7 60.384(16) . . ?
 Ag9 Ag2 Ag14 63.027(15) . . ?
 Pd1 Ag2 Ag1 58.770(15) . . ?
 Pd1 Ag2 Ag3 57.293(14) . . ?
 Pd1 Ag2 Ag4 58.487(15) . . ?
 Pd1 Ag2 Ag7 58.625(15) . . ?
 Pd1 Ag2 Ag9 58.574(15) . . ?
 Pd1 Ag2 Ag14 111.687(19) . . ?
 S4 Ag2 Ag1 136.11(4) . . ?
 S4 Ag2 Ag3 115.38(4) . . ?
 S4 Ag2 Ag4 136.30(4) . . ?
 S4 Ag2 Ag7 102.02(4) . . ?
 S4 Ag2 Ag9 113.52(4) . . ?
 S4 Ag2 Ag14 53.15(4) . . ?
 S4 Ag2 Pd1 160.64(5) . . ?
 Ag1 Ag3 Ag2 59.270(15) . . ?
 Ag6 Ag3 Ag1 109.889(17) . . ?
 Ag6 Ag3 Ag2 108.415(18) . . ?
 Ag7 Ag3 Ag1 107.795(18) . . ?
 Ag7 Ag3 Ag2 59.086(15) . . ?
 Ag7 Ag3 Ag6 61.215(16) . . ?
 Ag8 Ag3 Ag1 61.103(15) . . ?
 Ag8 Ag3 Ag2 108.036(17) . . ?
 Ag8 Ag3 Ag6 60.782(15) . . ?
 Ag8 Ag3 Ag7 109.265(18) . . ?
 Pd1 Ag3 Ag1 58.870(14) . . ?
 Pd1 Ag3 Ag2 57.960(15) . . ?
 Pd1 Ag3 Ag6 59.230(15) . . ?
 Pd1 Ag3 Ag7 58.672(14) . . ?
 Pd1 Ag3 Ag8 58.704(15) . . ?
 P0I Ag3 Ag1 119.78(4) . . ?
 P0I Ag3 Ag2 122.43(5) . . ?
 P0I Ag3 Ag6 121.36(4) . . ?
 P0I Ag3 Ag7 122.94(4) . . ?
 P0I Ag3 Ag8 120.04(4) . . ?
 P0I Ag3 Pd1 178.38(4) . . ?
 Ag1 Ag4 Ag2 59.327(14) . . ?
 Ag1 Ag4 Ag9 106.019(17) . . ?
 Ag1 Ag4 Ag11 109.143(19) . . ?
 Ag2 Ag4 Ag9 57.902(14) . . ?
 Ag5 Ag4 Ag1 60.906(15) . . ?
 Ag5 Ag4 Ag2 107.377(18) . . ?
 Ag5 Ag4 Ag9 107.180(19) . . ?
 Ag5 Ag4 Ag11 61.611(16) . . ?
 Ag11 Ag4 Ag2 105.399(18) . . ?
 Ag11 Ag4 Ag9 58.265(15) . . ?
 Pd1 Ag4 Ag1 58.415(14) . . ?
 Pd1 Ag4 Ag2 57.376(14) . . ?
 Pd1 Ag4 Ag5 58.128(15) . . ?
 Pd1 Ag4 Ag9 56.963(15) . . ?
 Pd1 Ag4 Ag11 57.729(15) . . ?
 P0N Ag4 Ag1 121.37(4) . . ?
 P0N Ag4 Ag2 127.05(4) . . ?
 P0N Ag4 Ag5 117.32(4) . . ?
 P0N Ag4 Ag9 125.95(4) . . ?
 P0N Ag4 Ag11 119.73(4) . . ?
 P0N Ag4 Pd1 175.28(4) . . ?
 Ag1 Ag5 Ag11 107.280(18) . . ?
 Ag1 Ag5 Ag13 118.003(19) . . ?
 Ag4 Ag5 Ag1 60.061(15) . . ?
 Ag4 Ag5 Ag8 109.943(18) . . ?
 Ag4 Ag5 Ag10 109.468(19) . . ?
 Ag4 Ag5 Ag11 60.059(16) . . ?
 Ag4 Ag5 Ag13 173.335(19) . . ?
 Ag8 Ag5 Ag1 61.204(15) . . ?
 Ag8 Ag5 Ag10 60.322(16) . . ?
 Ag8 Ag5 Ag11 108.010(18) . . ?
 Ag8 Ag5 Ag13 64.870(15) . . ?
 Ag10 Ag5 Ag1 109.093(18) . . ?
 Ag10 Ag5 Ag11 59.978(16) . . ?
 Ag10 Ag5 Ag13 64.596(16) . . ?
 Ag11 Ag5 Ag13 116.625(19) . . ?
 Pd1 Ag5 Ag1 58.613(14) . . ?
 Pd1 Ag5 Ag4 59.741(15) . . ?
 Pd1 Ag5 Ag8 58.924(15) . . ?
 Pd1 Ag5 Ag10 58.711(15) . . ?
 Pd1 Ag5 Ag11 57.663(14) . . ?
 Pd1 Ag5 Ag13 113.629(19) . . ?
 S1 Ag5 Ag1 140.52(4) . . ?
 S1 Ag5 Ag4 133.15(4) . . ?
 S1 Ag5 Ag8 116.20(4) . . ?
 S1 Ag5 Ag10 100.00(4) . . ?
 S1 Ag5 Ag11 110.24(4) . . ?
 S1 Ag5 Ag13 52.81(4) . . ?
 S1 Ag5 Pd1 158.37(4) . . ?
 Ag3 Ag6 Ag7 59.288(15) . . ?
 Ag3 Ag6 Ag8 59.399(15) . . ?
 Ag3 Ag6 Ag10 106.604(18) . . ?
 Ag8 Ag6 Ag7 106.655(19) . . ?
 Ag10 Ag6 Ag7 107.301(19) . . ?
 Ag10 Ag6 Ag8 59.130(15) . . ?
 Ag12 Ag6 Ag3 107.62(2) . . ?
 Ag12 Ag6 Ag7 60.036(16) . . ?
 Ag12 Ag6 Ag8 107.740(18) . . ?
 Ag12 Ag6 Ag10 60.445(15) . . ?
 Pd1 Ag6 Ag3 57.554(14) . . ?
 Pd1 Ag6 Ag7 57.480(15) . . ?
 Pd1 Ag6 Ag8 57.698(15) . . ?
 Pd1 Ag6 Ag10 57.772(15) . . ?
 Pd1 Ag6 Ag12 58.522(15) . . ?
 P0M Ag6 Ag3 126.88(4) . . ?
 P0M Ag6 Ag7 120.30(4) . . ?
 P0M Ag6 Ag8 127.12(4) . . ?
 P0M Ag6 Ag10 120.63(4) . . ?
 P0M Ag6 Ag12 115.68(4) . . ?
 P0M Ag6 Pd1 174.19(5) . . ?
 Ag2 Ag7 Ag3 61.372(16) . . ?
 Ag2 Ag7 Ag6 108.866(18) . . ?
 Ag2 Ag7 Ag9 59.592(15) . . ?
 Ag2 Ag7 Ag12 108.430(18) . . ?
 Ag2 Ag7 Ag14 64.167(16) . . ?
 Ag3 Ag7 Ag6 59.497(15) . . ?
 Ag3 Ag7 Ag12 106.816(18) . . ?
 Ag3 Ag7 Ag14 118.58(2) . . ?
 Ag6 Ag7 Ag14 170.159(19) . . ?
 Ag9 Ag7 Ag3 108.179(18) . . ?
 Ag9 Ag7 Ag6 107.781(18) . . ?
 Ag9 Ag7 Ag12 60.757(16) . . ?
 Ag9 Ag7 Ag14 62.982(16) . . ?
 Ag12 Ag7 Ag6 58.821(15) . . ?
 Ag12 Ag7 Ag14 115.50(2) . . ?
 Pd1 Ag7 Ag2 58.548(15) . . ?
 Pd1 Ag7 Ag3 57.911(14) . . ?
 Pd1 Ag7 Ag6 58.375(15) . . ?
 Pd1 Ag7 Ag9 58.272(15) . . ?
 Pd1 Ag7 Ag12 58.369(15) . . ?
 Pd1 Ag7 Ag14 112.003(19) . . ?
 S3 Ag7 Ag2 115.25(4) . . ?
 S3 Ag7 Ag3 138.58(4) . . ?
 S3 Ag7 Ag6 134.93(4) . . ?
 S3 Ag7 Ag9 102.07(4) . . ?
 S3 Ag7 Ag12 112.48(4) . . ?
 S3 Ag7 Ag14 53.66(4) . . ?
 S3 Ag7 Pd1 160.26(5) . . ?
 Ag1 Ag8 Ag13 116.590(18) . . ?
 Ag3 Ag8 Ag1 59.673(15) . . ?
 Ag3 Ag8 Ag6 59.819(15) . . ?
 Ag3 Ag8 Ag13 170.65(2) . . ?
 Ag5 Ag8 Ag1 60.271(15) . . ?
 Ag5 Ag8 Ag3 107.959(19) . . ?
 Ag5 Ag8 Ag6 108.558(19) . . ?
 Ag5 Ag8 Ag10 60.156(15) . . ?
 Ag5 Ag8 Ag13 64.139(15) . . ?
 Ag6 Ag8 Ag1 107.982(18) . . ?
 Ag6 Ag8 Ag13 116.632(19) . . ?
 Ag10 Ag8 Ag1 108.226(19) . . ?
 Ag10 Ag8 Ag3 107.906(18) . . ?
 Ag10 Ag8 Ag6 60.348(15) . . ?
 Ag10 Ag8 Ag13 64.271(15) . . ?
 Pd1 Ag8 Ag1 58.144(15) . . ?
 Pd1 Ag8 Ag3 58.006(14) . . ?
 Pd1 Ag8 Ag5 58.459(15) . . ?
 Pd1 Ag8 Ag6 58.667(15) . . ?
 Pd1 Ag8 Ag10 58.508(15) . . ?
 Pd1 Ag8 Ag13 112.647(18) . . ?
 S2 Ag8 Ag1 111.82(5) . . ?
 S2 Ag8 Ag3 136.51(4) . . ?
 S2 Ag8 Ag5 100.33(4) . . ?
 S2 Ag8 Ag6 138.72(5) . . ?
 S2 Ag8 Ag10 114.74(4) . . ?
 S2 Ag8 Ag13 52.32(4) . . ?
 S2 Ag8 Pd1 158.71(4) . . ?
 Ag2 Ag9 Ag4 60.657(15) . . ?
 Ag2 Ag9 Ag7 60.024(15) . . ?
 Ag2 Ag9 Ag12 108.237(19) . . ?
 Ag2 Ag9 Ag14 64.789(16) . . ?
 Ag4 Ag9 Ag14 117.66(2) . . ?
 Ag7 Ag9 Ag4 108.355(18) . . ?
 Ag7 Ag9 Ag12 60.084(16) . . ?
 Ag7 Ag9 Ag14 64.269(15) . . ?
 Ag11 Ag9 Ag2 108.885(19) . . ?
 Ag11 Ag9 Ag4 59.819(15) . . ?
 Ag11 Ag9 Ag7 108.67(2) . . ?
 Ag11 Ag9 Ag12 60.242(16) . . ?
 Ag11 Ag9 Ag14 172.02(2) . . ?
 Ag12 Ag9 Ag4 107.810(19) . . ?
 Ag12 Ag9 Ag14 116.026(19) . . ?
 Pd1 Ag9 Ag2 58.795(15) . . ?
 Pd1 Ag9 Ag4 58.272(15) . . ?
 Pd1 Ag9 Ag7 58.566(15) . . ?
 Pd1 Ag9 Ag11 58.717(15) . . ?
 Pd1 Ag9 Ag12 58.218(16) . . ?
 Pd1 Ag9 Ag14 113.327(19) . . ?
 S6 Ag9 Ag2 101.71(5) . . ?
 S6 Ag9 Ag4 110.99(5) . . ?
 S6 Ag9 Ag7 116.96(4) . . ?
 S6 Ag9 Ag11 133.40(4) . . ?
 S6 Ag9 Ag12 139.09(5) . . ?
 S6 Ag9 Ag14 54.34(4) . . ?
 S6 Ag9 Pd1 160.19(5) . . ?
 Ag5 Ag10 Ag6 108.193(18) . . ?
 Ag5 Ag10 Ag8 59.522(15) . . ?
 Ag5 Ag10 Ag11 61.291(16) . . ?
 Ag5 Ag10 Ag12 108.74(2) . . ?
 Ag5 Ag10 Ag13 64.025(16) . . ?
 Ag6 Ag10 Ag13 116.909(19) . . ?
 Ag8 Ag10 Ag6 60.522(15) . . ?
 Ag8 Ag10 Ag11 108.418(19) . . ?
 Ag8 Ag10 Ag12 107.761(18) . . ?
 Ag8 Ag10 Ag13 64.424(15) . . ?
 Ag11 Ag10 Ag6 107.448(19) . . ?
 Ag11 Ag10 Ag12 59.825(16) . . ?
 Ag11 Ag10 Ag13 117.245(19) . . ?
 Ag12 Ag10 Ag6 59.078(15) . . ?
 Ag12 Ag10 Ag13 171.07(2) . . ?
 Pd1 Ag10 Ag5 58.230(15) . . ?
 Pd1 Ag10 Ag6 58.723(15) . . ?
 Pd1 Ag10 Ag8 58.488(15) . . ?
 Pd1 Ag10 Ag11 57.987(15) . . ?
 Pd1 Ag10 Ag12 58.334(15) . . ?
 Pd1 Ag10 Ag13 112.758(19) . . ?
 S5 Ag10 Ag5 114.80(4) . . ?
 S5 Ag10 Ag6 110.97(4) . . ?
 S5 Ag10 Ag8 100.00(4) . . ?
 S5 Ag10 Ag11 139.96(4) . . ?
 S5 Ag10 Ag12 135.91(4) . . ?
 S5 Ag10 Ag13 52.26(4) . . ?
 S5 Ag10 Pd1 158.39(5) . . ?
 Ag4 Ag11 Ag5 58.331(15) . . ?
 Ag4 Ag11 Ag10 107.023(18) . . ?
 Ag9 Ag11 Ag4 61.916(16) . . ?
 Ag9 Ag11 Ag5 107.473(18) . . ?
 Ag9 Ag11 Ag10 108.745(18) . . ?
 Ag9 Ag11 Ag12 61.096(16) . . ?
 Ag10 Ag11 Ag5 58.730(15) . . ?
 Ag12 Ag11 Ag4 110.124(18) . . ?
 Ag12 Ag11 Ag5 106.947(18) . . ?
 Ag12 Ag11 Ag10 60.130(16) . . ?
 Pd1 Ag11 Ag4 58.997(15) . . ?
 Pd1 Ag11 Ag5 57.364(14) . . ?
 Pd1 Ag11 Ag9 58.637(15) . . ?
 Pd1 Ag11 Ag10 58.156(15) . . ?
 Pd1 Ag11 Ag12 58.496(15) . . ?
 P0P Ag11 Ag4 119.26(5) . . ?
 P0P Ag11 Ag5 123.88(4) . . ?
 P0P Ag11 Ag9 118.97(5) . . ?
 P0P Ag11 Ag10 124.44(5) . . ?
 P0P Ag11 Ag12 121.83(4) . . ?
 P0P Ag11 Pd1 177.37(5) . . ?
 Ag6 Ag12 Ag7 61.142(16) . . ?
 Ag6 Ag12 Ag9 108.358(19) . . ?
 Ag6 Ag12 Ag10 60.477(15) . . ?
 Ag6 Ag12 Ag11 108.743(18) . . ?
 Ag7 Ag12 Ag9 59.159(15) . . ?
 Ag7 Ag12 Ag10 108.182(19) . . ?
 Ag10 Ag12 Ag9 106.753(19) . . ?
 Ag11 Ag12 Ag7 106.660(19) . . ?
 Ag11 Ag12 Ag9 58.662(16) . . ?
 Ag11 Ag12 Ag10 60.045(16) . . ?
 Pd1 Ag12 Ag6 59.110(15) . . ?
 Pd1 Ag12 Ag7 58.038(14) . . ?
 Pd1 Ag12 Ag9 57.601(15) . . ?
 Pd1 Ag12 Ag10 57.959(15) . . ?
 Pd1 Ag12 Ag11 57.951(14) . . ?
 P0R Ag12 Ag6 117.59(5) . . ?
 P0R Ag12 Ag7 121.29(5) . . ?
 P0R Ag12 Ag9 125.27(5) . . ?
 P0R Ag12 Ag10 120.66(5) . . ?
 P0R Ag12 Ag11 124.51(5) . . ?
 P0R Ag12 Pd1 176.68(5) . . ?
 Ag5 Ag13 Ag8 50.991(13) . . ?
 Ag5 Ag13 Ag10 51.380(13) . . ?
 Ag10 Ag13 Ag8 51.305(13) . . ?
 S1 Ag13 Ag5 46.71(3) . . ?
 S1 Ag13 Ag8 96.67(4) . . ?
 S1 Ag13 Ag10 85.08(4) . . ?
 S2 Ag13 Ag5 85.79(4) . . ?
 S2 Ag13 Ag8 47.00(4) . . ?
 S2 Ag13 Ag10 96.96(4) . . ?
 S2 Ag13 S1 114.99(5) . . ?
 S5 Ag13 Ag5 97.26(4) . . ?
 S5 Ag13 Ag8 85.62(4) . . ?
 S5 Ag13 Ag10 46.97(4) . . ?
 S5 Ag13 S1 113.90(5) . . ?
 S5 Ag13 S2 113.51(5) . . ?
 P00S Ag13 Ag5 146.95(5) . . ?
 P00S Ag13 Ag8 150.58(5) . . ?
 P00S Ag13 Ag10 152.36(5) . . ?
 P00S Ag13 S1 101.83(6) . . ?
 P00S Ag13 S2 103.94(6) . . ?
 P00S Ag13 S5 107.05(6) . . ?
 Ag7 Ag14 Ag2 52.125(14) . . ?
 Ag9 Ag14 Ag2 52.183(13) . . ?
 Ag9 Ag14 Ag7 52.749(14) . . ?
 S3 Ag14 Ag2 98.00(4) . . ?
 S3 Ag14 Ag7 47.76(3) . . ?
 S3 Ag14 Ag9 89.19(4) . . ?
 S3 Ag14 S6 118.74(6) . . ?
 S4 Ag14 Ag2 47.62(4) . . ?
 S4 Ag14 Ag7 88.35(4) . . ?
 S4 Ag14 Ag9 97.80(4) . . ?
 S4 Ag14 S3 115.29(6) . . ?
 S4 Ag14 S6 112.40(6) . . ?
 S6 Ag14 Ag2 87.09(4) . . ?
 S6 Ag14 Ag7 99.49(4) . . ?
 S6 Ag14 Ag9 47.94(4) . . ?
 P00T Ag14 Ag2 150.49(6) . . ?
 P00T Ag14 Ag7 148.92(5) . . ?
 P00T Ag14 Ag9 148.71(6) . . ?
 P00T Ag14 S3 101.75(6) . . ?
 P00T Ag14 S4 103.57(7) . . ?
 P00T Ag14 S6 102.10(6) . . ?
 Ag1 Pd1 Ag4 62.521(15) . . ?
 Ag1 Pd1 Ag6 117.059(19) . . ?
 Ag2 Pd1 Ag1 62.953(16) . . ?
 Ag2 Pd1 Ag4 64.136(16) . . ?
 Ag2 Pd1 Ag6 117.308(18) . . ?
 Ag2 Pd1 Ag7 62.828(16) . . ?
 Ag2 Pd1 Ag8 117.449(19) . . ?
 Ag2 Pd1 Ag10 179.16(2) . . ?
 Ag2 Pd1 Ag12 116.35(2) . . ?
 Ag3 Pd1 Ag1 63.433(15) . . ?
 Ag3 Pd1 Ag2 64.746(16) . . ?
 Ag3 Pd1 Ag4 117.37(2) . . ?
 Ag3 Pd1 Ag5 115.836(19) . . ?
 Ag3 Pd1 Ag6 63.215(16) . . ?
 Ag3 Pd1 Ag7 63.418(15) . . ?
 Ag3 Pd1 Ag8 63.291(16) . . ?
 Ag3 Pd1 Ag9 116.925(19) . . ?
 Ag3 Pd1 Ag10 116.04(2) . . ?
 Ag3 Pd1 Ag11 179.10(2) . . ?
 Ag3 Pd1 Ag12 115.567(19) . . ?
 Ag5 Pd1 Ag1 63.704(15) . . ?
 Ag5 Pd1 Ag2 116.41(2) . . ?
 Ag5 Pd1 Ag4 62.131(16) . . ?
 Ag5 Pd1 Ag6 116.16(2) . . ?
 Ag5 Pd1 Ag7 179.06(2) . . ?
 Ag5 Pd1 Ag8 62.617(16) . . ?
 Ag5 Pd1 Ag9 117.118(19) . . ?
 Ag5 Pd1 Ag10 63.059(16) . . ?
 Ag5 Pd1 Ag11 64.973(15) . . ?
 Ag5 Pd1 Ag12 117.348(19) . . ?
 Ag6 Pd1 Ag4 178.29(2) . . ?
 Ag7 Pd1 Ag1 115.356(19) . . ?
 Ag7 Pd1 Ag4 117.57(2) . . ?
 Ag7 Pd1 Ag6 64.145(16) . . ?
 Ag7 Pd1 Ag12 63.592(16) . . ?
 Ag8 Pd1 Ag1 64.182(16) . . ?
 Ag8 Pd1 Ag4 115.018(19) . . ?
 Ag8 Pd1 Ag6 63.635(16) . . ?
 Ag8 Pd1 Ag7 117.103(19) . . ?
 Ag8 Pd1 Ag10 63.003(16) . . ?
 Ag8 Pd1 Ag12 115.90(2) . . ?
 Ag9 Pd1 Ag1 115.74(2) . . ?
 Ag9 Pd1 Ag2 62.631(16) . . ?
 Ag9 Pd1 Ag4 64.766(16) . . ?
 Ag9 Pd1 Ag6 116.578(19) . . ?
 Ag9 Pd1 Ag7 63.162(16) . . ?
 Ag9 Pd1 Ag8 179.74(2) . . ?
 Ag9 Pd1 Ag10 116.91(2) . . ?
 Ag9 Pd1 Ag11 62.646(16) . . ?
 Ag9 Pd1 Ag12 64.181(17) . . ?
 Ag10 Pd1 Ag1 117.000(19) . . ?
 Ag10 Pd1 Ag4 115.054(18) . . ?
 Ag10 Pd1 Ag6 63.506(16) . . ?
 Ag10 Pd1 Ag7 117.71(2) . . ?
 Ag10 Pd1 Ag12 63.707(17) . . ?
 Ag11 Pd1 Ag1 117.445(19) . . ?
 Ag11 Pd1 Ag2 115.36(2) . . ?
 Ag11 Pd1 Ag4 63.274(16) . . ?
 Ag11 Pd1 Ag6 116.16(2) . . ?
 Ag11 Pd1 Ag7 115.778(19) . . ?
 Ag11 Pd1 Ag8 117.140(19) . . ?
 Ag11 Pd1 Ag10 63.857(17) . . ?
 Ag11 Pd1 Ag12 63.553(16) . . ?
 Ag12 Pd1 Ag1 178.91(2) . . ?
 Ag12 Pd1 Ag4 118.082(19) . . ?
 Ag12 Pd1 Ag6 62.368(16) . . ?
 Ag5 S1 Ag13 80.48(5) . . ?
 C7 S1 Ag5 116.4(2) . . ?
 C7 S1 Ag13 100.3(2) . . ?
 Ag8 S2 Ag13 80.68(5) . . ?
 C10 S2 Ag8 113.0(2) . . ?
 C10 S2 Ag13 103.2(2) . . ?
 Ag7 S3 Ag14 78.58(5) . . ?
 C33 S3 Ag7 113.7(2) . . ?
 C33 S3 Ag14 100.4(2) . . ?
 Ag2 S4 Ag14 79.23(5) . . ?
 C22 S4 Ag2 111.8(2) . . ?
 C22 S4 Ag14 102.5(2) . . ?
 Ag10 S5 Ag13 80.77(5) . . ?
 C20 S5 Ag10 113.9(2) . . ?
 C20 S5 Ag13 105.1(2) . . ?
 Ag9 S6 Ag14 77.73(5) . . ?
 C96 S6 Ag9 115.0(3) . . ?
 C96 S6 Ag14 103.8(3) . . ?
 C1 P0I Ag3 116.3(2) . . ?
 C1 P0I C2 102.6(3) . . ?
 C1 P0I C3 104.3(3) . . ?
 C2 P0I Ag3 114.2(2) . . ?
 C3 P0I Ag3 114.45(19) . . ?
 C3 P0I C2 103.4(3) . . ?
 C4 P0L Ag1 114.0(2) . . ?
 C8 P0L Ag1 114.8(2) . . ?
 C8 P0L C4 103.8(3) . . ?
 C8 P0L C18 101.9(3) . . ?
 C18 P0L Ag1 116.1(2) . . ?
 C18 P0L C4 104.7(3) . . ?
 C16 P0M Ag6 116.2(2) . . ?
 C16 P0M C34 104.1(3) . . ?
 C16 P0M C41 102.0(3) . . ?
 C34 P0M Ag6 111.9(2) . . ?
 C41 P0M Ag6 117.4(2) . . ?
 C41 P0M C34 103.5(3) . . ?
 C17 P0N Ag4 115.9(2) . . ?
 C19 P0N Ag4 114.9(2) . . ?
 C19 P0N C17 104.3(3) . . ?
 C19 P0N C21 101.7(3) . . ?
 C21 P0N Ag4 114.6(2) . . ?
 C21 P0N C17 103.7(3) . . ?
 C9 P0P Ag11 115.1(2) . . ?
 C9 P0P C11 102.7(3) . . ?
 C11 P0P Ag11 113.8(2) . . ?
 C12 P0P Ag11 116.1(2) . . ?
 C12 P0P C9 102.9(3) . . ?
 C12 P0P C11 104.5(3) . . ?
 C24 P0R Ag12 118.1(2) . . ?
 C30 P0R Ag12 112.2(3) . . ?
 C30 P0R C24 101.0(4) . . ?
 C58 P0R Ag12 113.1(2) . . ?
 C58 P0R C24 105.6(4) . . ?
 C58 P0R C30 105.5(4) . . ?
 C61 P00S Ag13 114.3(3) . . ?
 C71 P00S Ag13 117.4(3) . . ?
 C71 P00S C61 103.3(4) . . ?
 C71 P00S C114 102.3(4) . . ?
 C114 P00S Ag13 112.7(2) . . ?
 C114 P00S C61 105.3(4) . . ?
 C87 P00T Ag14 112.7(2) . . ?
 C115 P00T Ag14 117.8(3) . . ?
 C115 P00T C87 102.3(4) . . ?
 C115 P00T C134 103.5(4) . . ?
 C134 P00T Ag14 114.5(3) . . ?
 C134 P00T C87 104.5(4) . . ?
 C6 C1 P0I 118.0(5) . . ?
 C39 C1 P0I 124.0(6) . . ?
 C39 C1 C6 117.9(7) . . ?
 C51 C2 P0I 122.0(5) . . ?
 C51 C2 C63 119.8(6) . . ?
 C63 C2 P0I 118.1(5) . . ?
 C5 C3 P0I 120.4(5) . . ?
 C5 C3 C38 116.5(6) . . ?
 C38 C3 P0I 123.1(5) . . ?
 C15 C4 P0L 118.6(5) . . ?
 C72 C4 P0L 122.2(5) . . ?
 C72 C4 C15 119.1(7) . . ?
 C43 C5 C3 122.9(7) . . ?
 C31 C6 C1 121.2(7) . . ?
 C14 C7 S1 119.2(5) . . ?
 C26 C7 S1 125.4(5) . . ?
 C26 C7 C14 115.4(6) . . ?
 C35 C8 P0L 118.4(5) . . ?
 C35 C8 C101 118.2(7) . . ?
 C101 C8 P0L 123.3(6) . . ?
 C45 C9 P0P 117.0(5) . . ?
 C57 C9 P0P 125.1(6) . . ?
 C57 C9 C45 117.9(6) . . ?
 C28 C10 S2 125.4(5) . . ?
 C132 C10 S2 119.8(6) . . ?
 C132 C10 C28 114.8(7) . . ?
 C50 C11 P0P 118.7(5) . . ?
 C50 C11 C89 119.0(7) . . ?
 C89 C11 P0P 122.3(5) . . ?
 C59 C12 P0P 118.7(5) . . ?
 C59 C12 C86 118.5(7) . . ?
 C86 C12 P0P 122.8(6) . . ?
 C66 C13 C21 120.8(7) . . ?
 F2 C14 C7 119.7(6) . . ?
 F2 C14 C116 118.0(6) . . ?
 C116 C14 C7 122.2(7) . . ?
 C53 C15 C4 121.0(8) . . ?
 C52 C16 P0M 119.8(5) . . ?
 C99 C16 P0M 122.6(6) . . ?
 C99 C16 C52 117.6(7) . . ?
 C40 C17 P0N 118.9(5) . . ?
 C40 C17 C68 117.7(6) . . ?
 C68 C17 P0N 123.3(6) . . ?
 C44 C18 P0L 122.0(5) . . ?
 C46 C18 P0L 118.7(5) . . ?
 C46 C18 C44 119.3(6) . . ?
 C27 C19 P0N 119.5(6) . . ?
 C27 C19 C85 118.0(7) . . ?
 C85 C19 P0N 122.5(6) . . ?
 C32 C20 S5 123.7(5) . . ?
 C32 C20 C73 116.2(6) . . ?
 C73 C20 S5 120.0(6) . . ?
 C13 C21 P0N 123.5(6) . . ?
 C67 C21 P0N 116.7(5) . . ?
 C67 C21 C13 119.7(7) . . ?
 C56 C22 S4 125.1(5) . . ?
 C83 C22 S4 120.4(7) . . ?
 C83 C22 C56 114.5(7) . . ?
 C34 C23 C84 121.0(7) . . ?
 C54 C24 P0R 117.3(6) . . ?
 C153 C24 P0R 124.0(7) . . ?
 C153 C24 C54 118.6(8) . . ?
 C30 C25 C126 120.7(8) . . ?
 F4 C26 C7 119.4(6) . . ?
 F4 C26 C93 117.8(6) . . ?
 C93 C26 C7 122.8(6) . . ?
 C112 C27 C19 120.7(8) . . ?
 F3 C28 C10 119.7(6) . . ?
 F3 C28 C78 116.9(7) . . ?
 C78 C28 C10 123.5(7) . . ?
 C38 C29 C55 120.5(7) . . ?
 C25 C30 P0R 118.9(5) . . ?
 C145 C30 P0R 122.2(7) . . ?
 C145 C30 C25 118.9(8) . . ?
 C6 C31 C92 120.2(8) . . ?
 F5 C32 C20 120.5(6) . . ?
 F5 C32 C60 118.4(7) . . ?
 C20 C32 C60 121.0(7) . . ?
 C37 C33 S3 125.7(5) . . ?
 C37 C33 C77 114.3(6) . . ?
 C77 C33 S3 119.7(6) . . ?
 C23 C34 P0M 118.7(5) . . ?
 C23 C34 C48 119.4(6) . . ?
 C48 C34 P0M 121.9(6) . . ?
 C8 C35 C103 121.5(8) . . ?
 C88 C36 C45 120.0(7) . . ?
 F1 C37 C33 118.9(5) . . ?
 F1 C37 C62 116.3(6) . . ?
 C33 C37 C62 124.9(6) . . ?
 C29 C38 C3 120.8(6) . . ?
 C1 C39 C123 120.6(7) . . ?
 C17 C40 C90 120.2(7) . . ?
 C65 C41 P0M 124.1(6) . . ?
 C65 C41 C79 119.5(7) . . ?
 C79 C41 P0M 115.9(6) . . ?
 C151 C42 C49 120.0(9) . . ?
 C5 C43 C55 118.7(7) . . ?
 C81 C44 C18 120.7(7) . . ?
 C36 C45 C9 120.7(7) . . ?
 C91 C46 C18 119.3(7) . . ?
 C76 C47 C48 121.6(7) . . ?
 C47 C48 C34 118.4(7) . . ?
 C61 C49 C42 120.4(7) . . ?
 C11 C50 C122 121.0(7) . . ?
 C80 C51 C2 120.4(6) . . ?
 C135 C52 C16 121.8(8) . . ?
 C15 C53 C70 119.7(8) . . ?
 C108 C54 C24 121.7(9) . . ?
 C43 C55 C29 120.5(7) . . ?
 F6 C56 C22 120.0(6) . . ?
 F6 C56 C127 116.9(7) . . ?
 C22 C56 C127 123.0(8) . . ?
 C9 C57 C113 121.8(8) . . ?
 C64 C58 P0R 118.7(6) . . ?
 C124 C58 P0R 124.4(7) . . ?
 C124 C58 C64 116.9(8) . . ?
 C12 C59 C131 121.0(7) . . ?
 F11 C60 C32 118.4(8) . . ?
 F11 C60 C121 121.2(8) . . ?
 C121 C60 C32 120.3(7) . . ?
 C49 C61 P00S 117.0(6) . . ?
 C49 C61 C157 119.8(7) . . ?
 C157 C61 P00S 123.0(7) . . ?
 F7 C62 C37 121.9(6) . . ?
 F7 C62 C117 120.2(7) . . ?
 C37 C62 C117 118.0(7) . . ?
 C146 C63 C2 119.0(7) . . ?
 C97 C64 C58 121.5(8) . . ?
 C138 C65 C41 120.4(8) . . ?
 C13 C66 C100 119.4(7) . . ?
 C104 C67 C21 119.3(7) . . ?
 C98 C68 C17 121.4(8) . . ?
 C98 C69 C90 120.6(7) . . ?
 C53 C70 C110 120.2(8) . . ?
 C109 C71 P00S 124.7(7) . . ?
 C109 C71 C156 117.5(8) . . ?
 C156 C71 P00S 117.8(7) . . ?
 C4 C72 C110 120.7(7) . . ?
 F10 C73 C20 119.9(7) . . ?
 F10 C73 C130 117.9(7) . . ?
 C130 C73 C20 122.1(8) . . ?
 F8 C74 C96 119.0(7) . . ?
 F8 C74 C158 120.6(11) . . ?
 C158 C74 C96 120.4(10) . . ?
 C80 C75 C146 120.4(6) . . ?
 C47 C76 C84 119.8(7) . . ?
 F9 C77 C33 119.1(6) . . ?
 C125 C77 F9 117.8(6) . . ?
 C125 C77 C33 123.1(7) . . ?
 F12 C78 C28 120.6(8) . . ?
 F12 C78 C160 119.4(8) . . ?
 C160 C78 C28 119.9(9) . . ?
 C144 C79 C41 118.5(9) . . ?
 C75 C80 C51 119.5(6) . . ?
 C119 C81 C44 119.2(7) . . ?
 C106 C82 C143 119.4(10) . . ?
 F13 C83 C22 119.4(8) . . ?
 F13 C83 C162 117.9(9) . . ?
 C22 C83 C162 122.6(10) . . ?
 C76 C84 C23 119.8(7) . . ?
 C107 C85 C19 120.1(8) . . ?
 C94 C86 C12 120.3(8) . . ?
 C120 C87 P00T 118.2(7) . . ?
 C137 C87 P00T 123.4(7) . . ?
 C137 C87 C120 118.4(8) . . ?
 C36 C88 C113 120.0(7) . . ?
 C102 C89 C11 119.8(7) . . ?
 C69 C90 C40 120.3(8) . . ?
 C46 C91 C119 120.7(7) . . ?
 C123 C92 C31 119.7(7) . . ?
 F15 C93 C26 120.2(8) . . ?
 F15 C93 C142 120.6(7) . . ?
 C26 C93 C142 119.2(8) . . ?
 C95 C94 C86 119.8(8) . . ?
 C94 C95 C131 121.2(8) . . ?
 C74 C96 S6 123.7(6) . . ?
 C140 C96 S6 121.8(9) . . ?
 C140 C96 C74 114.5(9) . . ?
 C111 C97 C64 118.9(10) . . ?
 C69 C98 C68 119.8(8) . . ?
 C141 C99 C16 120.8(8) . . ?
 C66 C100 C104 120.4(8) . . ?
 C147 C101 C8 119.4(8) . . ?
 C105 C102 C89 120.1(7) . . ?
 C35 C103 C128 119.1(9) . . ?
 C67 C104 C100 120.2(8) . . ?
 C102 C105 C122 121.5(8) . . ?
 C82 C106 C114 121.6(9) . . ?
 C85 C107 C118 120.8(9) . . ?
 C169 C108 C54 119.4(11) . . ?
 C154 C109 C71 120.9(10) . . ?
 C70 C110 C72 119.3(8) . . ?
 C139 C111 C97 121.6(10) . . ?
 C27 C112 C118 121.3(9) . . ?
 C57 C113 C88 119.6(8) . . ?
 C106 C114 P00S 117.4(6) . . ?
 C167 C114 P00S 123.8(7) . . ?
 C167 C114 C106 118.7(8) . . ?
 C155 C115 P00T 118.0(6) . . ?
 C155 C115 C174 119.6(9) . . ?
 C174 C115 P00T 122.4(9) . . ?
 F16 C116 C14 119.8(8) . . ?
 F16 C116 C142 120.0(7) . . ?
 C142 C116 C14 120.1(7) . . ?
 F17 C117 C62 119.7(8) . . ?
 F17 C117 C125 120.7(7) . . ?
 C125 C117 C62 119.5(7) . . ?
 C112 C118 C107 118.9(9) . . ?
 C81 C119 C91 120.7(7) . . ?
 C129 C120 C87 120.5(9) . . ?
 F22 C121 C60 118.9(9) . . ?
 C130 C121 F22 120.7(9) . . ?
 C130 C121 C60 120.4(7) . . ?
 C105 C122 C50 118.5(8) . . ?
 C92 C123 C39 120.2(7) . . ?
 C58 C124 C139 122.2(10) . . ?
 F14 C125 C117 119.0(7) . . ?
 C77 C125 F14 120.8(8) . . ?
 C77 C125 C117 120.2(7) . . ?
 C149 C126 C25 118.9(10) . . ?
 F20 C127 C56 119.8(9) . . ?
 F20 C127 C148 120.5(9) . . ?
 C148 C127 C56 119.7(10) . . ?
 C147 C128 C103 119.7(8) . . ?
 C133 C129 C120 120.8(10) . . ?
 F21 C130 C73 119.1(9) . . ?
 C121 C130 F21 121.1(8) . . ?
 C121 C130 C73 119.7(8) . . ?
 C95 C131 C59 119.2(9) . . ?
 F18 C132 C10 119.9(8) . . ?
 F18 C132 C164 117.4(8) . . ?
 C10 C132 C164 122.5(9) . . ?
 C129 C133 C159 119.4(9) . . ?
 C152 C134 P00T 117.7(8) . . ?
 C178 C134 P00T 125.3(9) . . ?
 C178 C134 C152 116.9(10) . . ?
 C52 C135 C161 120.5(9) . . ?
 C159 C137 C87 120.5(10) . . ?
 C65 C138 C165 120.9(9) . . ?
 C111 C139 C124 118.9(9) . . ?
 F23 C140 C96 118.5(9) . . ?
 F23 C140 C176 120.3(12) . . ?
 C176 C140 C96 121.2(13) . . ?
 C99 C141 C161 120.0(8) . . ?
 F19 C142 C93 119.3(8) . . ?
 F19 C142 C116 120.5(8) . . ?
 C116 C142 C93 120.3(7) . . ?
 C166 C143 C82 119.8(10) . . ?
 C165 C144 C79 121.3(10) . . ?
 C30 C145 C163 118.3(10) . . ?
 C63 C146 C75 120.8(7) . . ?
 C128 C147 C101 122.0(8) . . ?
 F25 C148 C127 119.4(12) . . ?
 C162 C148 F25 121.0(11) . . ?
 C162 C148 C127 119.5(9) . . ?
 C126 C149 C163 121.4(9) . . ?
 C173 C151 C42 119.4(9) . . ?
 C134 C152 C170 120.4(12) . . ?
 C24 C153 C172 121.1(10) . . ?
 C171 C154 C109 120.9(11) . . ?
 C175 C155 C115 121.1(10) . . ?
 C177 C156 C71 121.4(10) . . ?
 C61 C157 C173 118.5(9) . . ?
 C74 C158 F24 116.7(12) . . ?
 C168 C158 F24 120.1(11) . . ?
 C168 C158 C74 123.1(14) . . ?
 C137 C159 C133 120.4(10) . . ?
 F26 C160 C164 120.1(10) . . ?
 C78 C160 F26 121.0(11) . . ?
 C78 C160 C164 118.9(9) . . ?
 C141 C161 C135 119.3(9) . . ?
 F27 C162 C83 117.8(11) . . ?
 C148 C162 F27 121.6(11) . . ?
 C148 C162 C83 120.6(9) . . ?
 C149 C163 C145 121.7(9) . . ?
 F28 C164 C132 120.7(11) . . ?
 F28 C164 C160 118.7(9) . . ?
 C160 C164 C132 120.3(9) . . ?
 C144 C165 C138 119.5(9) . . ?
 C143 C166 C167 121.0(11) . . ?
 C114 C167 C166 119.5(11) . . ?
 C158 C168 F29 121.2(17) . . ?
 C158 C168 C176 120.1(12) . . ?
 C176 C168 F29 118.7(15) . . ?
 C108 C169 C172 120.1(9) . . ?
 C180 C170 C152 119.1(14) . . ?
 C154 C171 C177 119.2(11) . . ?
 C169 C172 C153 119.0(10) . . ?
 C151 C173 C157 121.7(9) . . ?
 C115 C174 C179 117.6(13) . . ?
 C155 C175 C181 118.8(13) . . ?
 F30 C176 C140 118.3(17) . . ?
 F30 C176 C168 121.0(14) . . ?
 C168 C176 C140 120.6(12) . . ?
 C156 C177 C171 120.1(11) . . ?
 C134 C178 C182 123.5(14) . . ?
 C181 C179 C174 121.2(12) . . ?
 C182 C180 C170 122.9(15) . . ?
 C179 C181 C175 121.3(12) . . ?
 C180 C182 C178 117.0(15) . . ?
 Cl2 C136 Cl1 111.3(6) . . ?
 Cl4 C136 Cl1 110.3(5) . . ?
 Cl4 C136 Cl2 110.6(5) . . ?
 Cl3 C150 Cl5 111.2(6) . . ?
 Cl3 C150 Cl6 110.8(6) . . ?
 Cl5 C150 Cl6 110.7(6) . . ?

_smtbx_masks_special_details       ?
loop_
  _smtbx_masks_void_nr
  _smtbx_masks_void_average_x
  _smtbx_masks_void_average_y
  _smtbx_masks_void_average_z
  _smtbx_masks_void_volume
  _smtbx_masks_void_count_electrons
  _smtbx_masks_void_content
 1 -0.406 0.000 -0.954 4725.9 785.9 ?
 2 -0.788 0.500 -0.764 4725.9 785.9 ?
 3 0.093 0.033 0.780 7.2 2.3 ?
 4 0.093 0.467 0.280 7.2 2.0 ?
 5 0.250 0.216 1.000 32.2 0.0 ?
 6 0.250 0.284 0.500 32.2 0.0 ?
 7 0.407 0.033 0.220 7.2 2.3 ?
 8 0.407 0.467 0.720 7.2 2.0 ?
 9 0.593 0.533 0.280 7.2 2.3 ?
 10 0.593 0.967 0.780 7.2 2.0 ?
 11 0.750 0.716 0.500 32.2 0.0 ?
 12 0.750 0.784 0.000 32.2 0.0 ?
 13 0.907 0.533 0.720 7.2 2.3 ?
 14 0.907 0.967 0.220 7.2 2.0 ?

_shelx_res_file
;
TITL hy1_a.res in I2/a
 hy1.res created by SHELXL-2016/4 at 11:26:05 on 24-Aug-2024
REM Old TITL HY1 in I2/a
REM SHELXT solution in I2/a
REM R1 0.150, Rweak 0.001, Alpha 0.040, Orientation as input
REM Formula found by SHELXT: C190 S2 Cl18 Ag15 F32
CELL 0.71073 37.161 32.079 36.097 90 100.481 90
ZERR 8 0.0008 0.0005 0.0007 0 0.002 0
LATT 2
SYMM 0.5-X,+Y,-Z
SFAC C H Ag Cl F P Pd S
UNIT 1456 976 112 48 240 64 8 48
ISOR 0.005 0.01 F28
ISOR 0.01 0.02 C181

L.S. 4 0 0
PLAN  20
SIZE 0.1 0.2 0.2
TEMP -73.15
list 4
fmap 2 53
ACTA
ABIN
OMIT 8 0 2
OMIT 3 4 1
OMIT -6 0 4
OMIT -1 6 7
OMIT -3 3 4
OMIT 1 1 6
OMIT 4 2 4
OMIT -3 6 1
OMIT -4 2 6
OMIT -1 6 1
OMIT -1 3 2
OMIT 1 3 2
OMIT 1 4 1
OMIT 2 0 4
OMIT 4 0 0
OMIT 1 1 4
OMIT 2 3 1
OMIT 0 3 1
OMIT 1 3 0
OMIT 2 4 0
OMIT -1 3 4
OMIT -4 0 2
OMIT 3 3 0
OMIT -4 1 1
OMIT -2 1 3
OMIT -1 4 3
OMIT 0 1 5
OMIT 1 4 3
OMIT -1 1 4
OMIT -2 2 2
OMIT 2 4 2
OMIT -4 2 2
OMIT 3 3 2
OMIT 0 4 4
OMIT -4 1 3
OMIT -1 5 2
OMIT 4 3 1
OMIT -6 1 5
OMIT 17 2 9
OMIT -6 5 3
REM <olex2.extras>
REM <HklSrc "%.\\HY1.hkl">
REM </olex2.extras>

WGHT    0.066300  394.663483
FVAR       0.03841
AG1   3    0.517298    0.365281    0.682296    11.00000    0.03841    0.02457 =
         0.02638   -0.00105    0.00638   -0.00191
AG2   3    0.566372    0.318735    0.644754    11.00000    0.03320    0.03351 =
         0.02796    0.00176    0.00765   -0.00110
AG3   3    0.498230    0.353190    0.601814    11.00000    0.04023    0.02809 =
         0.02323    0.00690    0.00694   -0.00146
AG4   3    0.549794    0.290203    0.717148    11.00000    0.03588    0.03383 =
         0.02128    0.00286    0.00272    0.00159
AG5   3    0.474089    0.305597    0.715942    11.00000    0.03801    0.03415 =
         0.02235    0.00093    0.00891    0.00075
AG6   3    0.445668    0.286395    0.585303    11.00000    0.03709    0.03567 =
         0.02038    0.00146    0.00232   -0.00357
AG7   3    0.523608    0.271735    0.584851    11.00000    0.04043    0.03748 =
         0.02175    0.00001    0.01014   -0.00043
AG8   3    0.442189    0.344452    0.646688    11.00000    0.03495    0.03346 =
         0.02910    0.00434    0.00733    0.00279
AG9   3    0.554701    0.231804    0.654762    11.00000    0.04192    0.03235 =
         0.02913    0.00363    0.00947    0.00682
AG10  3    0.431060    0.256918    0.657372    11.00000    0.03745    0.03803 =
         0.02726    0.00124    0.00874   -0.00681
AG11  3    0.498706    0.221735    0.698652    11.00000    0.04702    0.02942 =
         0.02424    0.00558    0.00824   -0.00108
AG12  3    0.480118    0.211460    0.617588    11.00000    0.04856    0.02879 =
         0.02599   -0.00136    0.00600   -0.00438
AG13  3    0.384804    0.320480    0.704070    11.00000    0.04336    0.04505 =
         0.03710    0.00532    0.00904   -0.00093
AG14  3    0.611384    0.254105    0.599973    11.00000    0.04472    0.04749 =
         0.03433    0.00127    0.00911    0.00416
PD1   7    0.498512    0.288081    0.650555    11.00000    0.03139    0.02398 =
         0.01699    0.00230    0.00556   -0.00047
S1    8    0.435681    0.301524    0.763830    11.00000    0.04298    0.03863 =
         0.02736    0.00268    0.01123    0.00009
S2    8    0.397187    0.390342    0.668494    11.00000    0.04107    0.03814 =
         0.04036    0.00488    0.01125    0.00481
S3    8    0.558393    0.239554    0.540508    11.00000    0.04775    0.04497 =
         0.02732   -0.00599    0.01327   -0.00124
S4    8    0.621871    0.333977    0.619097    11.00000    0.03807    0.04539 =
         0.03977    0.00511    0.01282   -0.00116
S5    8    0.365042    0.256590    0.657951    11.00000    0.03769    0.04819 =
         0.03347    0.00445    0.00523   -0.00391
S6    8    0.616769    0.204027    0.660096    11.00000    0.04977    0.05071 =
         0.04263    0.01027    0.01284    0.01672
P0I   6    0.497416    0.412910    0.559392    11.00000    0.05169    0.02720 =
         0.02363    0.00604    0.00806   -0.00571
P0L   6    0.536113    0.435488    0.706604    11.00000    0.04773    0.02628 =
         0.03178   -0.00368    0.00747   -0.00404
P0M   6    0.399392    0.277129    0.526567    11.00000    0.04119    0.04314 =
         0.02237   -0.00076   -0.00007   -0.00647
P0N   6    0.591406    0.291760    0.779611    11.00000    0.03972    0.04490 =
         0.02518    0.00575    0.00219    0.00194
P0P   6    0.501950    0.161958    0.742010    11.00000    0.05543    0.02971 =
         0.02826    0.00534    0.01009   -0.00274
P0R   6    0.460705    0.144481    0.585277    11.00000    0.07323    0.03468 =
         0.03461   -0.00613    0.00526   -0.00176
P00S  6    0.330290    0.338271    0.734524    11.00000    0.04181    0.05186 =
         0.04594    0.00596    0.01532    0.00226
P00T  6    0.668117    0.235119    0.574170    11.00000    0.04206    0.07446 =
         0.04182   -0.00534    0.01176    0.00827
F1    5    0.566688    0.334289    0.543840    11.00000    0.05952    0.04237 =
         0.03924   -0.00083    0.01466    0.00407
F2    5    0.416532    0.304522    0.839440    11.00000    0.07832    0.07173 =
         0.03190    0.00963    0.02163   -0.00818
F3    5    0.361756    0.333166    0.603745    11.00000    0.07250    0.05661 =
         0.04438   -0.00577    0.00309    0.01339
F4    5    0.451749    0.393022    0.747444    11.00000    0.07474    0.05164 =
         0.04365    0.00706    0.01872   -0.01490
F5    5    0.406797    0.217017    0.730063    11.00000    0.06073    0.05289 =
         0.06010    0.00364   -0.01441   -0.00528
F6    5    0.635976    0.289559    0.695621    11.00000    0.05773    0.07848 =
         0.04283    0.01510    0.00055   -0.00527
F7    5    0.593607    0.383470    0.495909    11.00000    0.08289    0.05188 =
         0.06595    0.01703    0.01631    0.00084
F8    5    0.565504    0.162181    0.595529    11.00000    0.10661    0.05627 =
         0.05780   -0.00096    0.00900   -0.00778
F9    5    0.577404    0.218237    0.466431    11.00000    0.11103    0.07370 =
         0.03904   -0.02282    0.03573   -0.01401
F10   5    0.294022    0.212214    0.645754    11.00000    0.04087    0.11440 =
         0.06798    0.01996   -0.00900   -0.02475
F11   5    0.381265    0.162351    0.774614    11.00000    0.11727    0.06792 =
         0.05314    0.02283    0.01632    0.01910
F12   5    0.298079    0.343514    0.557782    11.00000    0.07000    0.09932 =
         0.05233    0.00202   -0.00218   -0.00994
F13   5    0.692711    0.374584    0.617191    11.00000    0.07310    0.12121 =
         0.11001    0.01246    0.03410   -0.04014
F14   5    0.602572    0.268208    0.417595    11.00000    0.11929    0.12893 =
         0.03492   -0.00854    0.04087   -0.01437
F15   5    0.443914    0.458780    0.790890    11.00000    0.11845    0.04307 =
         0.11627   -0.01341    0.02701   -0.02213
F16   5    0.408890    0.370864    0.881842    11.00000    0.09703    0.13465 =
         0.04497   -0.03731    0.03740   -0.03278
F17   5    0.610755    0.351181    0.431635    11.00000    0.08447    0.11728 =
         0.04773    0.03057    0.02690   -0.01503
F18   5    0.346969    0.461885    0.661260    11.00000    0.08213    0.05683 =
         0.14402   -0.02278   -0.01865    0.02828
F19   5    0.422974    0.448453    0.858553    11.00000    0.11638    0.08698 =
         0.10555   -0.06300    0.04007   -0.02122
F20   5    0.698786    0.284477    0.744278    11.00000    0.06409    0.15645 =
         0.05136    0.00153   -0.01270    0.03062
F21   5    0.270814    0.153213    0.687658    11.00000    0.06722    0.11381 =
         0.12806    0.02216    0.02424   -0.03928
F22   5    0.314164    0.127859    0.753186    11.00000    0.12714    0.08670 =
         0.11111    0.04140    0.06958   -0.00784
F23   5    0.673225    0.139897    0.684855    11.00000    0.08523    0.12097 =
         0.13627    0.03714    0.01350    0.05260
F24   5    0.572856    0.087749    0.565906    11.00000    0.18350    0.07790 =
         0.13712   -0.04913    0.08398   -0.03526
F25   5    0.758712    0.326505    0.732244    11.00000    0.04292    0.20227 =
         0.10572   -0.04217   -0.01650    0.01196
F26   5    0.258616    0.413982    0.560782    11.00000    0.06256    0.13632 =
         0.14377    0.00576   -0.03472    0.02527
F27   5    0.754982    0.370820    0.667249    11.00000    0.04723    0.19437 =
         0.18643   -0.01570    0.02216   -0.05304
F28   5    0.282807    0.471951    0.613638    11.00000    0.11998    0.11450 =
         0.19695   -0.02169   -0.03643    0.06515
F29   5    0.628909    0.036397    0.596442    11.00000    0.26955    0.06713 =
         0.27930   -0.04269    0.14018    0.03201
F30   5    0.678012    0.063098    0.655138    11.00000    0.20642    0.09957 =
         0.28092    0.04114    0.08059    0.10705
C1    1    0.535833    0.448601    0.569823    11.00000    0.05748    0.03727 =
         0.02373    0.00656    0.00645   -0.01068
C2    1    0.497456    0.398777    0.510173    11.00000    0.04170    0.03519 =
         0.02658    0.00828    0.00506   -0.00146
C3    1    0.457367    0.446168    0.556331    11.00000    0.04454    0.03553 =
         0.02628    0.00328    0.00671   -0.00489
C4    1    0.583037    0.449733    0.702118    11.00000    0.04357    0.03339 =
         0.03809    0.00216    0.01387    0.00057
C5    1    0.437894    0.447587    0.585914    11.00000    0.06911    0.05097 =
         0.03967    0.00634    0.02247    0.00781
AFIX  43
H5    2    0.445690    0.430352    0.607267    11.00000   -1.20000
AFIX   0
C6    1    0.571009    0.432327    0.572372    11.00000    0.05582    0.04479 =
         0.04473    0.00403    0.00796    0.00006
AFIX  43
H6    2    0.574232    0.402982    0.571601    11.00000   -1.20000
AFIX   0
C7    1    0.433972    0.346072    0.791237    11.00000    0.03725    0.04087 =
         0.03084    0.00064    0.00884   -0.00020
C8    1    0.508463    0.478006    0.683275    11.00000    0.06077    0.02998 =
         0.03321   -0.00755    0.00226   -0.00061
C9    1    0.506647    0.175447    0.791637    11.00000    0.05056    0.03327 =
         0.03361    0.00749    0.00935   -0.00496
C10   1    0.357037    0.396601    0.634974    11.00000    0.03035    0.04240 =
         0.04711    0.01421    0.00510    0.00056
C11   1    0.461130    0.129323    0.734055    11.00000    0.05167    0.03410 =
         0.03173    0.00220    0.01326   -0.00009
C12   1    0.539429    0.125913    0.741628    11.00000    0.06156    0.03877 =
         0.03316    0.00746    0.00986    0.00256
C13   1    0.614315    0.223186    0.828127    11.00000    0.05637    0.05918 =
         0.04312    0.01475    0.00962    0.00729
AFIX  43
H13   2    0.600856    0.235364    0.845352    11.00000   -1.20000
AFIX   0
C14   1    0.422945    0.342311    0.826367    11.00000    0.04685    0.05578 =
         0.02932   -0.00232    0.00883   -0.00643
C15   1    0.597741    0.432405    0.673244    11.00000    0.06489    0.04396 =
         0.04552   -0.00031    0.02144   -0.00614
AFIX  43
H15   2    0.584006    0.412401    0.657134    11.00000   -1.20000
AFIX   0
C16   1    0.371625    0.322218    0.510530    11.00000    0.04202    0.05042 =
         0.03195   -0.00105    0.00774   -0.00530
C17   1    0.570088    0.305484    0.819974    11.00000    0.04117    0.04680 =
         0.02646    0.00653   -0.00098    0.00792
C18   1    0.534017    0.444998    0.755954    11.00000    0.04307    0.03533 =
         0.03795   -0.00405    0.00978    0.00204
C19   1    0.629842    0.327292    0.782798    11.00000    0.04252    0.04986 =
         0.03840    0.00225    0.00599   -0.00163
C20   1    0.351324    0.217429    0.686479    11.00000    0.04089    0.04486 =
         0.03519    0.00368    0.00726   -0.01086
C21   1    0.614510    0.242303    0.793665    11.00000    0.04342    0.04437 =
         0.02985    0.00510   -0.00235    0.00199
C22   1    0.661341    0.332064    0.654041    11.00000    0.02775    0.05687 =
         0.05445   -0.01904    0.01316   -0.00351
C23   1    0.456423    0.249766    0.492847    11.00000    0.05123    0.05528 =
         0.03074    0.00013   -0.00056   -0.00467
AFIX  43
H23   2    0.469650    0.248804    0.517965    11.00000   -1.20000
AFIX   0
C24   1    0.461599    0.140457    0.534769    11.00000    0.08262    0.04252 =
         0.03100   -0.01115    0.00727   -0.01286
C25   1    0.512878    0.105405    0.638987    11.00000    0.08179    0.05509 =
         0.03793    0.00648    0.01865    0.00861
AFIX  43
H25   2    0.512313    0.130556    0.652763    11.00000   -1.20000
AFIX   0
C26   1    0.441349    0.386430    0.780809    11.00000    0.04627    0.04568 =
         0.03329   -0.00473    0.01016   -0.00194
C27   1    0.627957    0.360196    0.757858    11.00000    0.05179    0.04744 =
         0.05722    0.01705    0.00787   -0.00098
AFIX  43
H27   2    0.606468    0.364140    0.739441    11.00000   -1.20000
AFIX   0
C28   1    0.343268    0.368013    0.607203    11.00000    0.03882    0.05312 =
         0.04103    0.01284    0.00806    0.00313
C29   1    0.416031    0.498372    0.525645    11.00000    0.04899    0.03980 =
         0.05189    0.00947    0.00250    0.00022
AFIX  43
H29   2    0.408187    0.516193    0.504714    11.00000   -1.20000
AFIX   0
C30   1    0.490694    0.101232    0.603828    11.00000    0.08722    0.03368 =
         0.04829   -0.01221    0.01522    0.00455
C31   1    0.600690    0.457603    0.575931    11.00000    0.05523    0.05766 =
         0.05205    0.00271    0.00222   -0.00696
AFIX  43
H31   2    0.624229    0.446000    0.576032    11.00000   -1.20000
AFIX   0
C32   1    0.372924    0.203053    0.719399    11.00000    0.05835    0.04481 =
         0.03403   -0.00653    0.00382   -0.00623
C33   1    0.570876    0.274822    0.507772    11.00000    0.03178    0.05997 =
         0.02354    0.00186    0.00716   -0.00460
C34   1    0.420763    0.263266    0.486200    11.00000    0.05106    0.03925 =
         0.02764   -0.00775    0.00495   -0.01054
C35   1    0.471576    0.477867    0.683535    11.00000    0.05778    0.04782 =
         0.04331    0.00466    0.00810    0.00268
AFIX  43
H35   2    0.461194    0.455077    0.694706    11.00000   -1.20000
AFIX   0
C36   1    0.480165    0.211150    0.839184    11.00000    0.06469    0.04869 =
         0.04233   -0.00967    0.00804    0.00410
AFIX  43
H36   2    0.461001    0.227378    0.846003    11.00000   -1.20000
AFIX   0
C37   1    0.575467    0.316821    0.512946    11.00000    0.04625    0.04863 =
         0.02442    0.00833    0.00637   -0.00001
C38   1    0.445140    0.472444    0.525698    11.00000    0.06215    0.04276 =
         0.03835    0.00864    0.01781   -0.00431
AFIX  43
H38   2    0.457252    0.472230    0.504679    11.00000   -1.20000
AFIX   0
C39   1    0.532293    0.491359    0.573464    11.00000    0.06190    0.03133 =
         0.04205   -0.00163    0.00462   -0.00298
AFIX  43
H39   2    0.508704    0.503236    0.572370    11.00000   -1.20000
AFIX   0
C40   1    0.532898    0.298788    0.817579    11.00000    0.03675    0.06574 =
         0.03248    0.01007   -0.00024    0.00326
AFIX  43
H40   2    0.518667    0.288710    0.794792    11.00000   -1.20000
AFIX   0
C41   1    0.364851    0.236652    0.526594    11.00000    0.05087    0.05614 =
         0.02971    0.00431    0.00323   -0.00966
C42   1    0.337275    0.241994    0.808771    11.00000    0.07143    0.05827 =
         0.06123    0.00828    0.03127    0.00156
AFIX  43
H42   2    0.356639    0.225731    0.822373    11.00000   -1.20000
AFIX   0
C43   1    0.408202    0.472589    0.585529    11.00000    0.06606    0.06817 =
         0.04965   -0.00274    0.02485    0.00658
AFIX  43
H43   2    0.394871    0.471759    0.605615    11.00000   -1.20000
AFIX   0
C44   1    0.529803    0.485350    0.769871    11.00000    0.06494    0.02907 =
         0.04153   -0.00644    0.00909   -0.00110
AFIX  43
H44   2    0.527590    0.508485    0.753181    11.00000   -1.20000
AFIX   0
C45   1    0.479119    0.200319    0.802008    11.00000    0.06531    0.03585 =
         0.04504   -0.00572    0.00741   -0.00349
AFIX  43
H45   2    0.459524    0.209829    0.783248    11.00000   -1.20000
AFIX   0
C46   1    0.537087    0.411285    0.780531    11.00000    0.07629    0.04223 =
         0.03625    0.00735    0.01371    0.01335
AFIX  43
H46   2    0.540522    0.383928    0.771715    11.00000   -1.20000
AFIX   0
C47   1    0.419013    0.252191    0.419970    11.00000    0.06158    0.06274 =
         0.02972   -0.00346    0.00438   -0.00292
AFIX  43
H47   2    0.406170    0.253195    0.394700    11.00000   -1.20000
AFIX   0
C48   1    0.401376    0.265070    0.448981    11.00000    0.05798    0.06237 =
         0.02786   -0.00229    0.00621    0.00264
AFIX  43
H48   2    0.376839    0.274829    0.443700    11.00000   -1.20000
AFIX   0
C49   1    0.344584    0.271884    0.783270    11.00000    0.06450    0.04866 =
         0.05608    0.00171    0.03236   -0.00669
AFIX  43
H49   2    0.368807    0.275151    0.778700    11.00000   -1.20000
AFIX   0
C50   1    0.441031    0.126385    0.698009    11.00000    0.06565    0.05627 =
         0.03482    0.00875    0.00551   -0.00323
AFIX  43
H50   2    0.448186    0.142185    0.678302    11.00000   -1.20000
AFIX   0
C51   1    0.515897    0.422274    0.487271    11.00000    0.05117    0.03385 =
         0.03163    0.00116    0.00610   -0.00256
AFIX  43
H51   2    0.529194    0.446326    0.497147    11.00000   -1.20000
AFIX   0
C52   1    0.384310    0.362317    0.521896    11.00000    0.05561    0.04324 =
         0.05791   -0.00158    0.00414    0.00144
AFIX  43
H52   2    0.407160    0.365176    0.538469    11.00000   -1.20000
AFIX   0
C53   1    0.631826    0.443585    0.667440    11.00000    0.06629    0.06202 =
         0.06551    0.00873    0.02742    0.00770
AFIX  43
H53   2    0.641766    0.431153    0.647637    11.00000   -1.20000
AFIX   0
C54   1    0.495001    0.146322    0.523590    11.00000    0.09503    0.08849 =
         0.03895   -0.00670    0.01150   -0.02092
AFIX  43
H54   2    0.515594    0.154455    0.541793    11.00000   -1.20000
AFIX   0
C55   1    0.397958    0.498893    0.555689    11.00000    0.05438    0.04743 =
         0.06584   -0.00549    0.01330    0.00732
AFIX  43
H55   2    0.378201    0.517684    0.555696    11.00000   -1.20000
AFIX   0
C56   1    0.664601    0.310134    0.687383    11.00000    0.04212    0.06030 =
         0.04264   -0.01006    0.00529    0.00984
C57   1    0.534613    0.163019    0.819249    11.00000    0.07592    0.05025 =
         0.02984    0.00100    0.00155    0.00700
AFIX  43
H57   2    0.553600    0.146261    0.812733    11.00000   -1.20000
AFIX   0
C58   1    0.415117    0.128542    0.590466    11.00000    0.06611    0.05193 =
         0.03995   -0.00844    0.01149   -0.02004
C59   1    0.571548    0.140792    0.732287    11.00000    0.06847    0.04416 =
         0.05653    0.00371    0.02152    0.00235
AFIX  43
H59   2    0.573074    0.169170    0.725209    11.00000   -1.20000
AFIX   0
C60   1    0.359924    0.173160    0.741618    11.00000    0.07493    0.06264 =
         0.03331    0.01016    0.01326    0.02035
C61   1    0.317069    0.296692    0.764662    11.00000    0.05876    0.05465 =
         0.04493   -0.00074    0.02634   -0.00634
C62   1    0.588992    0.343225    0.488789    11.00000    0.03826    0.05980 =
         0.03611    0.00976   -0.00131   -0.00113
C63   1    0.478784    0.362852    0.496016    11.00000    0.07581    0.03899 =
         0.03519   -0.00298    0.00418   -0.01575
AFIX  43
H63   2    0.467142    0.345764    0.511811    11.00000   -1.20000
AFIX   0
C64   1    0.391410    0.158404    0.600235    11.00000    0.05862    0.06965 =
         0.04495   -0.00992    0.00998   -0.00705
AFIX  43
H64   2    0.399603    0.186380    0.604165    11.00000   -1.20000
AFIX   0
C65   1    0.361085    0.202438    0.503319    11.00000    0.09285    0.04924 =
         0.04089   -0.00487    0.01315   -0.01638
AFIX  43
H65   2    0.378432    0.197488    0.487465    11.00000   -1.20000
AFIX   0
C66   1    0.633191    0.187179    0.837538    11.00000    0.07395    0.06131 =
         0.05152    0.02494    0.00390    0.00658
AFIX  43
H66   2    0.632759    0.174145    0.861086    11.00000   -1.20000
AFIX   0
C67   1    0.633669    0.224246    0.768220    11.00000    0.05502    0.05077 =
         0.04335   -0.00109    0.00674    0.00263
AFIX  43
H67   2    0.632829    0.236231    0.744011    11.00000   -1.20000
AFIX   0
C68   1    0.589747    0.321326    0.853945    11.00000    0.05935    0.07951 =
         0.03237   -0.00751    0.00407   -0.00300
AFIX  43
H68   2    0.615236    0.326428    0.856200    11.00000   -1.20000
AFIX   0
C69   1    0.536459    0.321947    0.881059    11.00000    0.07378    0.06071 =
         0.03212    0.00711    0.01613    0.01195
AFIX  43
H69   2    0.524932    0.327252    0.902014    11.00000   -1.20000
AFIX   0
C70   1    0.651559    0.472831    0.690359    11.00000    0.06207    0.05430 =
         0.08260    0.01120    0.03346   -0.00018
AFIX  43
H70   2    0.675018    0.481076    0.686091    11.00000   -1.20000
AFIX   0
C71   1    0.334073    0.383816    0.764642    11.00000    0.05177    0.05732 =
         0.05576    0.00051    0.01377    0.01624
C72   1    0.603019    0.478152    0.725277    11.00000    0.04877    0.04035 =
         0.06365   -0.00705    0.01611   -0.00486
AFIX  43
H72   2    0.593297    0.489798    0.745562    11.00000   -1.20000
AFIX   0
C73   1    0.316609    0.199957    0.677096    11.00000    0.04955    0.07234 =
         0.04952    0.00250    0.01227   -0.01504
C74   1    0.593629    0.138867    0.610554    11.00000    0.11346    0.04121 =
         0.06591    0.01260    0.04963    0.01913
C75   1    0.495225    0.376703    0.435897    11.00000    0.07698    0.04643 =
         0.03232   -0.00447    0.01329    0.00225
AFIX  43
H75   2    0.493632    0.369506    0.410121    11.00000   -1.20000
AFIX   0
C76   1    0.454154    0.238233    0.427008    11.00000    0.06892    0.05327 =
         0.03335   -0.00435    0.02107   -0.00657
AFIX  43
H76   2    0.465427    0.228993    0.406870    11.00000   -1.20000
AFIX   0
C77   1    0.580689    0.259658    0.474220    11.00000    0.06526    0.06509 =
         0.02883   -0.00979    0.01324   -0.00131
C78   1    0.311013    0.373443    0.582505    11.00000    0.06423    0.06718 =
         0.04405    0.01431    0.00727   -0.00704
C79   1    0.337900    0.244761    0.549308    11.00000    0.06307    0.06255 =
         0.06594    0.00829    0.02106   -0.01401
AFIX  43
H79   2    0.339946    0.268330    0.565491    11.00000   -1.20000
AFIX   0
C80   1    0.515030    0.410881    0.450159    11.00000    0.06367    0.04014 =
         0.03501    0.00869    0.01909    0.00263
AFIX  43
H80   2    0.528092    0.426676    0.434695    11.00000   -1.20000
AFIX   0
C81   1    0.528850    0.491672    0.807488    11.00000    0.07689    0.06401 =
         0.04354   -0.01336    0.01373    0.00295
AFIX  43
H81   2    0.526125    0.518987    0.816763    11.00000   -1.20000
AFIX   0
C82   1    0.254463    0.334978    0.638362    11.00000    0.05250    0.09178 =
         0.06541    0.01845    0.00627   -0.01798
AFIX  43
H82   2    0.251099    0.319037    0.615816    11.00000   -1.20000
AFIX   0
C83   1    0.692756    0.352568    0.649052    11.00000    0.05311    0.07633 =
         0.08349   -0.00160    0.02058   -0.00345
C84   1    0.473385    0.237543    0.463523    11.00000    0.04503    0.07174 =
         0.04638   -0.00218    0.01075    0.00021
AFIX  43
H84   2    0.498195    0.228700    0.468502    11.00000   -1.20000
AFIX   0
C85   1    0.662266    0.322521    0.809936    11.00000    0.04964    0.05523 =
         0.04982    0.00353   -0.00375   -0.00028
AFIX  43
H85   2    0.664606    0.299781    0.827067    11.00000   -1.20000
AFIX   0
C86   1    0.537677    0.083886    0.751445    11.00000    0.07997    0.04008 =
         0.05237    0.01052    0.02277    0.00756
AFIX  43
H86   2    0.515840    0.073000    0.757862    11.00000   -1.20000
AFIX   0
C87   1    0.710163    0.242080    0.608762    11.00000    0.04204    0.07166 =
         0.05406   -0.00506    0.00930    0.01590
C88   1    0.508691    0.198565    0.866108    11.00000    0.08628    0.04881 =
         0.02759   -0.00456    0.01590   -0.00717
AFIX  43
H88   2    0.509745    0.206615    0.891610    11.00000   -1.20000
AFIX   0
C89   1    0.449799    0.106853    0.762990    11.00000    0.08103    0.03820 =
         0.03370    0.00224    0.02139   -0.00770
AFIX  43
H89   2    0.463198    0.108715    0.787992    11.00000   -1.20000
AFIX   0
C90   1    0.516342    0.306781    0.848447    11.00000    0.06110    0.07461 =
         0.04651    0.02004    0.01352    0.00642
AFIX  43
H90   2    0.490922    0.301657    0.846810    11.00000   -1.20000
AFIX   0
C91   1    0.535092    0.417975    0.817849    11.00000    0.09935    0.06185 =
         0.03952    0.01443    0.02006    0.01314
AFIX  43
H91   2    0.535924    0.394907    0.834487    11.00000   -1.20000
AFIX   0
C92   1    0.596763    0.500524    0.579437    11.00000    0.06308    0.05093 =
         0.05297   -0.00738    0.00684   -0.02559
AFIX  43
H92   2    0.617617    0.518172    0.582327    11.00000   -1.20000
AFIX   0
C93   1    0.437669    0.420703    0.802866    11.00000    0.06456    0.04623 =
         0.07650   -0.01450    0.01571   -0.00936
C94   1    0.567599    0.058063    0.751861    11.00000    0.12008    0.04182 =
         0.05610    0.01170    0.03096    0.01384
AFIX  43
H94   2    0.566163    0.029420    0.758120    11.00000   -1.20000
AFIX   0
C95   1    0.599144    0.073870    0.743256    11.00000    0.07703    0.07689 =
         0.06345    0.01123    0.01613    0.03446
AFIX  43
H95   2    0.619809    0.056181    0.744308    11.00000   -1.20000
AFIX   0
C96   1    0.619418    0.154958    0.641792    11.00000    0.08411    0.05271 =
         0.06256    0.01505    0.03980    0.02824
C97   1    0.356217    0.148357    0.604362    11.00000    0.07640    0.09233 =
         0.04777   -0.01139    0.01006   -0.01113
AFIX  43
H97   2    0.340463    0.169018    0.611471    11.00000   -1.20000
AFIX   0
C98   1    0.572974    0.329568    0.883863    11.00000    0.07213    0.08433 =
         0.03313   -0.00783    0.00152   -0.00611
AFIX  43
H98   2    0.586704    0.340567    0.906532    11.00000   -1.20000
AFIX   0
C99   1    0.337409    0.319089    0.486848    11.00000    0.04922    0.06202 =
         0.04420    0.00386    0.00208    0.00121
AFIX  43
H99   2    0.328047    0.292413    0.478704    11.00000   -1.20000
AFIX   0
C100  1    0.652847    0.169894    0.812681    11.00000    0.06737    0.05018 =
         0.08072    0.01712    0.00227    0.01455
AFIX  43
H100  2    0.665919    0.144667    0.818992    11.00000   -1.20000
AFIX   0
C101  1    0.523128    0.511788    0.666281    11.00000    0.07530    0.04058 =
         0.03133   -0.00077    0.01166   -0.00191
AFIX  43
H101  2    0.548470    0.512559    0.665194    11.00000   -1.20000
AFIX   0
C102  1    0.418998    0.081853    0.755175    11.00000    0.07637    0.04605 =
         0.05260    0.00055    0.02292   -0.01237
AFIX  43
H102  2    0.411139    0.066721    0.774881    11.00000   -1.20000
AFIX   0
C103  1    0.449297    0.509973    0.667990    11.00000    0.06510    0.07510 =
         0.04761   -0.00611   -0.00816    0.01981
AFIX  43
H103  2    0.423797    0.509335    0.668307    11.00000   -1.20000
AFIX   0
C104  1    0.653740    0.189087    0.778320    11.00000    0.05962    0.08205 =
         0.05520   -0.00666    0.00903    0.00865
AFIX  43
H104  2    0.668375    0.177682    0.761815    11.00000   -1.20000
AFIX   0
C105  1    0.399970    0.078906    0.719361    11.00000    0.06403    0.04222 =
         0.06974    0.00406    0.01565   -0.00940
AFIX  43
H105  2    0.378972    0.061485    0.714362    11.00000   -1.20000
AFIX   0
C106  1    0.283646    0.327401    0.666535    11.00000    0.04226    0.07466 =
         0.06405    0.02020    0.00983   -0.00555
AFIX  43
H106  2    0.300746    0.306388    0.663084    11.00000   -1.20000
AFIX   0
C107  1    0.690050    0.350405    0.811528    11.00000    0.04772    0.07693 =
         0.08515   -0.01172    0.00778   -0.00026
AFIX  43
H107  2    0.711268    0.347659    0.830513    11.00000   -1.20000
AFIX   0
C108  1    0.499075    0.140693    0.486979    11.00000    0.10643    0.09764 =
         0.06220    0.00918    0.03206   -0.00579
AFIX  43
H108  2    0.522420    0.143814    0.480104    11.00000   -1.20000
AFIX   0
C109  1    0.324141    0.385118    0.799750    11.00000    0.09982    0.06815 =
         0.06969   -0.00824    0.02871    0.01222
AFIX  43
H109  2    0.314463    0.360846    0.809400    11.00000   -1.20000
AFIX   0
C110  1    0.637483    0.490281    0.719532    11.00000    0.06089    0.04523 =
         0.08579   -0.00833    0.01221   -0.01328
AFIX  43
H110  2    0.651181    0.510388    0.735554    11.00000   -1.20000
AFIX   0
C111  1    0.344355    0.107902    0.598000    11.00000    0.07260    0.10889 =
         0.06062   -0.00270    0.00211   -0.02283
AFIX  43
H111  2    0.320139    0.100856    0.600711    11.00000   -1.20000
AFIX   0
C112  1    0.656609    0.387095    0.759376    11.00000    0.07459    0.05174 =
         0.09394    0.01826    0.01957    0.00056
AFIX  43
H112  2    0.654868    0.409288    0.741715    11.00000   -1.20000
AFIX   0
C113  1    0.536098    0.174078    0.856298    11.00000    0.08381    0.06754 =
         0.02775    0.00195   -0.00072    0.00501
AFIX  43
H113  2    0.555854    0.164939    0.875055    11.00000   -1.20000
AFIX   0
C114  1    0.288885    0.349550    0.699907    11.00000    0.03005    0.07834 =
         0.05716    0.00933    0.01821   -0.00230
C115  1    0.677719    0.264491    0.534048    11.00000    0.04423    0.10725 =
         0.04425    0.00054    0.01516    0.00781
C116  1    0.420017    0.376154    0.848878    11.00000    0.05796    0.08460 =
         0.03677   -0.02046    0.01506   -0.01681
C117  1    0.597239    0.326489    0.455740    11.00000    0.05848    0.09508 =
         0.02944    0.02007    0.01013   -0.00982
C118  1    0.687808    0.382768    0.785816    11.00000    0.05415    0.06215 =
         0.11670    0.00478    0.01734   -0.01025
AFIX  43
H118  2    0.707611    0.401656    0.786527    11.00000   -1.20000
AFIX   0
C119  1    0.531884    0.458049    0.831338    11.00000    0.11785    0.08477 =
         0.03233   -0.00442    0.02795    0.00786
AFIX  43
H119  2    0.531787    0.462249    0.857372    11.00000   -1.20000
AFIX   0
C120  1    0.711089    0.227000    0.644938    11.00000    0.05244    0.08093 =
         0.06521    0.00258    0.01224    0.01898
AFIX  43
H120  2    0.690470    0.212676    0.650819    11.00000   -1.20000
AFIX   0
C121  1    0.326012    0.156882    0.730968    11.00000    0.07310    0.06034 =
         0.06784    0.01310    0.03928   -0.00504
C122  1    0.410470    0.100653    0.690098    11.00000    0.07121    0.06580 =
         0.05275    0.00361   -0.00065   -0.02221
AFIX  43
H122  2    0.397131    0.098107    0.665124    11.00000   -1.20000
AFIX   0
C123  1    0.562987    0.517035    0.578707    11.00000    0.07262    0.03880 =
         0.05779   -0.00335    0.00497   -0.00785
AFIX  43
H123  2    0.560306    0.546214    0.581785    11.00000   -1.20000
AFIX   0
C124  1    0.401700    0.088444    0.584672    11.00000    0.10963    0.06112 =
         0.07620   -0.02546    0.02373   -0.02247
AFIX  43
H124  2    0.417305    0.067267    0.578166    11.00000   -1.20000
AFIX   0
C125  1    0.593052    0.284408    0.449097    11.00000    0.08448    0.09378 =
         0.02270   -0.01123    0.01652   -0.01454
C126  1    0.536075    0.072957    0.654369    11.00000    0.14389    0.08215 =
         0.04279    0.01311    0.02288    0.04881
AFIX  43
H126  2    0.551542    0.076079    0.678237    11.00000   -1.20000
AFIX   0
C127  1    0.697183    0.307720    0.713455    11.00000    0.05294    0.08517 =
         0.05764   -0.02204    0.00183    0.02336
C128  1    0.464696    0.543597    0.651698    11.00000    0.10073    0.04324 =
         0.04936   -0.00735   -0.00968    0.02112
AFIX  43
H128  2    0.449714    0.566137    0.641059    11.00000   -1.20000
AFIX   0
C129  1    0.741868    0.232669    0.672573    11.00000    0.06321    0.09074 =
         0.06429   -0.00467   -0.00587    0.03117
AFIX  43
H129  2    0.742055    0.222355    0.697277    11.00000   -1.20000
AFIX   0
C130  1    0.304607    0.169103    0.698603    11.00000    0.05766    0.06190 =
         0.07680    0.00077    0.03145   -0.01611
C131  1    0.601583    0.114869    0.733104    11.00000    0.07217    0.06660 =
         0.08022   -0.00312    0.02574    0.00911
AFIX  43
H131  2    0.623564    0.125372    0.726714    11.00000   -1.20000
AFIX   0
C132  1    0.335689    0.431329    0.636100    11.00000    0.07116    0.04606 =
         0.09286    0.00171    0.00065    0.01602
C133  1    0.771493    0.252611    0.664824    11.00000    0.05318    0.11276 =
         0.08239   -0.02099   -0.01704    0.02140
AFIX  43
H133  2    0.792489    0.256367    0.683914    11.00000   -1.20000
AFIX   0
C134  1    0.669733    0.181109    0.559126    11.00000    0.06457    0.07644 =
         0.05775   -0.01473    0.02695    0.01042
C135  1    0.364996    0.396766    0.509961    11.00000    0.08123    0.04787 =
         0.09460    0.00122    0.01907   -0.00305
AFIX  43
H135  2    0.374558    0.423457    0.517776    11.00000   -1.20000
AFIX   0
C137  1    0.740806    0.262539    0.600976    11.00000    0.05273    0.10122 =
         0.06366   -0.00607    0.00548    0.00185
AFIX  43
H137  2    0.740777    0.273034    0.576361    11.00000   -1.20000
AFIX   0
C138  1    0.332529    0.175486    0.502843    11.00000    0.11032    0.07246 =
         0.05299   -0.00746    0.01640   -0.03607
AFIX  43
H138  2    0.330817    0.151292    0.487444    11.00000   -1.20000
AFIX   0
C139  1    0.366217    0.078092    0.588037    11.00000    0.10615    0.07803 =
         0.08452   -0.02097    0.02027   -0.05112
AFIX  43
H139  2    0.357483    0.050406    0.583385    11.00000   -1.20000
AFIX   0
C140  1    0.647939    0.127396    0.656200    11.00000    0.10642    0.05044 =
         0.10548    0.01529    0.04219    0.02787
C141  1    0.317138    0.354294    0.475209    11.00000    0.05541    0.07684 =
         0.04043    0.00704   -0.00373    0.00563
AFIX  43
H141  2    0.293687    0.351724    0.459689    11.00000   -1.20000
AFIX   0
C142  1    0.426655    0.415042    0.837014    11.00000    0.08064    0.06431 =
         0.06815   -0.03972    0.02997   -0.01848
C143  1    0.230083    0.365808    0.642946    11.00000    0.05612    0.13002 =
         0.07332    0.04546    0.00054   -0.00163
AFIX  43
H143  2    0.210285    0.372137    0.623134    11.00000   -1.20000
AFIX   0
C144  1    0.308812    0.217540    0.547189    11.00000    0.06027    0.08450 =
         0.09497    0.01587    0.02705   -0.01298
AFIX  43
H144  2    0.290405    0.222887    0.561710    11.00000   -1.20000
AFIX   0
C145  1    0.491592    0.064437    0.584332    11.00000    0.11563    0.04471 =
         0.06897   -0.00916    0.01652    0.00269
AFIX  43
H145  2    0.476567    0.060585    0.560315    11.00000   -1.20000
AFIX   0
C146  1    0.477474    0.352518    0.458800    11.00000    0.09404    0.05372 =
         0.04491   -0.01563    0.02973   -0.02691
AFIX  43
H146  2    0.464242    0.328515    0.448693    11.00000   -1.20000
AFIX   0
C147  1    0.500391    0.543859    0.651172    11.00000    0.09875    0.04326 =
         0.04304    0.00849    0.00008    0.00266
AFIX  43
H147  2    0.510539    0.566849    0.640046    11.00000   -1.20000
AFIX   0
C148  1    0.727290    0.329181    0.707095    11.00000    0.03700    0.13486 =
         0.07723   -0.03648   -0.00253    0.00292
C149  1    0.536087    0.037531    0.634909    11.00000    0.14185    0.05530 =
         0.06899    0.02402    0.02466    0.03523
AFIX  43
H149  2    0.551254    0.015109    0.645487    11.00000   -1.20000
AFIX   0
C151  1    0.302088    0.235985    0.814289    11.00000    0.11274    0.06617 =
         0.08366    0.01115    0.05539   -0.01726
AFIX  43
H151  2    0.296789    0.214796    0.830884    11.00000   -1.20000
AFIX   0
C152  1    0.639715    0.165627    0.535275    11.00000    0.07255    0.10116 =
         0.07984   -0.02330    0.02080   -0.00222
AFIX  43
H152  2    0.618817    0.182794    0.527848    11.00000   -1.20000
AFIX   0
C153  1    0.432592    0.130339    0.508744    11.00000    0.07615    0.09233 =
         0.05121   -0.00960    0.00527   -0.01448
AFIX  43
H153  2    0.409470    0.126673    0.515995    11.00000   -1.20000
AFIX   0
C154  1    0.328110    0.421297    0.821016    11.00000    0.10466    0.12294 =
         0.07645   -0.03249    0.02400    0.03257
AFIX  43
H154  2    0.321927    0.421236    0.845421    11.00000   -1.20000
AFIX   0
C155  1    0.674377    0.307752    0.534775    11.00000    0.05409    0.10291 =
         0.05913    0.01786    0.01145    0.00604
AFIX  43
H155  2    0.665998    0.320658    0.555322    11.00000   -1.20000
AFIX   0
C156  1    0.348349    0.420523    0.751571    11.00000    0.08077    0.06156 =
         0.10582    0.00066    0.04048    0.00702
AFIX  43
H156  2    0.355811    0.420404    0.727758    11.00000   -1.20000
AFIX   0
C157  1    0.282183    0.292235    0.771486    11.00000    0.06195    0.10226 =
         0.06381    0.01367    0.02684    0.00721
AFIX  43
H157  2    0.263138    0.310272    0.759920    11.00000   -1.20000
AFIX   0
C158  1    0.598010    0.100142    0.596922    11.00000    0.16461    0.05556 =
         0.07941   -0.01585    0.04608   -0.00029
C159  1    0.771095    0.267730    0.628476    11.00000    0.04840    0.10816 =
         0.09243    0.00380    0.00114    0.00950
AFIX  43
H159  2    0.791970    0.281703    0.622800    11.00000   -1.20000
AFIX   0
C160  1    0.290844    0.408166    0.584528    11.00000    0.04256    0.09512 =
         0.09760    0.02098   -0.00092    0.00805
C161  1    0.331055    0.393586    0.486210    11.00000    0.08958    0.07428 =
         0.06650    0.01525    0.01717    0.01954
AFIX  43
H161  2    0.317561    0.417962    0.477619    11.00000   -1.20000
AFIX   0
C162  1    0.725556    0.350556    0.675459    11.00000    0.04238    0.11042 =
         0.10994   -0.01973    0.02408   -0.01508
C163  1    0.515140    0.032965    0.600765    11.00000    0.13688    0.04284 =
         0.11198   -0.00193    0.05479    0.00815
AFIX  43
H163  2    0.516358    0.007642    0.587403    11.00000   -1.20000
AFIX   0
C164  1    0.303739    0.437867    0.610824    11.00000    0.05891    0.07161 =
         0.14785    0.00117   -0.01589    0.03325
C165  1    0.305980    0.183000    0.524573    11.00000    0.07996    0.10103 =
         0.07356    0.01593   -0.01064   -0.05027
AFIX  43
H165  2    0.286012    0.164322    0.523751    11.00000   -1.20000
AFIX   0
C166  1    0.234353    0.387412    0.676113    11.00000    0.05097    0.11827 =
         0.12123    0.03825    0.01734    0.01841
AFIX  43
H166  2    0.216818    0.407922    0.679563    11.00000   -1.20000
AFIX   0
C167  1    0.263806    0.379848    0.704692    11.00000    0.05699    0.09974 =
         0.08242    0.00153    0.00513    0.01682
AFIX  43
H167  2    0.266749    0.395393    0.727445    11.00000   -1.20000
AFIX   0
C168  1    0.625274    0.075119    0.611365    11.00000    0.18317    0.04764 =
         0.14269    0.00147    0.07390    0.03944
C169  1    0.469161    0.130515    0.460353    11.00000    0.11516    0.13142 =
         0.04126   -0.01238    0.02129   -0.01127
AFIX  43
H169  2    0.471609    0.127284    0.434768    11.00000   -1.20000
AFIX   0
C170  1    0.639686    0.125153    0.521965    11.00000    0.13089    0.09403 =
         0.11877   -0.04512    0.04898   -0.01627
AFIX  43
H170  2    0.619420    0.114880    0.504443    11.00000   -1.20000
AFIX   0
C171  1    0.340814    0.457138    0.807370    11.00000    0.09653    0.07154 =
         0.15523   -0.04048    0.01644    0.01671
AFIX  43
H171  2    0.342188    0.482228    0.821538    11.00000   -1.20000
AFIX   0
C172  1    0.435681    0.124982    0.470564    11.00000    0.11550    0.11238 =
         0.04615   -0.01055   -0.01215   -0.03236
AFIX  43
H172  2    0.414893    0.117663    0.452267    11.00000   -1.20000
AFIX   0
C173  1    0.275185    0.260336    0.796014    11.00000    0.08710    0.10382 =
         0.08277    0.01636    0.04934   -0.01759
AFIX  43
H173  2    0.250816    0.255920    0.799737    11.00000   -1.20000
AFIX   0
C174  1    0.688564    0.245076    0.502697    11.00000    0.08284    0.14784 =
         0.06771   -0.00648    0.03626    0.00868
AFIX  43
H174  2    0.690689    0.215625    0.501351    11.00000   -1.20000
AFIX   0
C175  1    0.683052    0.332198    0.506093    11.00000    0.07625    0.13911 =
         0.08945    0.04214    0.02462    0.00407
AFIX  43
H175  2    0.680756    0.361668    0.506834    11.00000   -1.20000
AFIX   0
C176  1    0.649826    0.087340    0.640890    11.00000    0.14732    0.08146 =
         0.15073    0.03219    0.06582    0.07365
C177  1    0.351699    0.456369    0.772460    11.00000    0.10497    0.05094 =
         0.16594   -0.00921    0.05073    0.00362
AFIX  43
H177  2    0.361469    0.480768    0.763124    11.00000   -1.20000
AFIX   0
C178  1    0.697798    0.153982    0.570969    11.00000    0.11676    0.09876 =
         0.12611   -0.03196    0.01092    0.04934
AFIX  43
H178  2    0.718040    0.163519    0.588935    11.00000   -1.20000
AFIX   0
C179  1    0.696181    0.271171    0.473244    11.00000    0.12116    0.18753 =
         0.07558    0.00837    0.05978   -0.00891
AFIX  43
H179  2    0.702053    0.258874    0.451151    11.00000   -1.20000
AFIX   0
C180  1    0.669334    0.100077    0.534430    11.00000    0.16602    0.09929 =
         0.16604   -0.04438    0.05657    0.01580
AFIX  43
H180  2    0.668882    0.072161    0.525575    11.00000   -1.20000
AFIX   0
C181  1    0.695232    0.312825    0.476062    11.00000    0.10774    0.13867 =
         0.09304    0.03777    0.04143   -0.00704
AFIX  43
H181  2    0.703012    0.329467    0.457225    11.00000   -1.20000
AFIX   0
C182  1    0.698333    0.113008    0.558092    11.00000    0.15472    0.11839 =
         0.16670   -0.04433   -0.02085    0.05980
AFIX  43
H182  2    0.718736    0.095259    0.566067    11.00000   -1.20000
AFIX   0

CL1   4    0.369514    0.426974    0.341942    11.00000    0.10897    0.07271 =
         0.06955   -0.00049    0.01514   -0.00141
CL2   4    0.419503    0.357877    0.356652    11.00000    0.08957    0.15275 =
         0.06070   -0.00385    0.00996    0.03594
CL4   4    0.371087    0.376716    0.407373    11.00000    0.11364    0.15573 =
         0.07895    0.03736    0.04286    0.01681
C136  1    0.376498    0.376952    0.360762    11.00000    0.07740    0.07036 =
         0.06762   -0.00445    0.00828    0.00066
AFIX  13
H136  2    0.357576    0.358112    0.346254    11.00000   -1.20000
AFIX   0

CL3   4    0.287126    0.235050    0.416128    11.00000    0.10138    0.11357 =
         0.09924   -0.02366    0.00273    0.02286
CL5   4    0.336440    0.176520    0.392904    11.00000    0.08639    0.16396 =
         0.08967   -0.02005    0.01809    0.02744
CL6   4    0.267431    0.148960    0.409573    11.00000    0.10529    0.12744 =
         0.13154    0.00443   -0.00081   -0.01699
C150  1    0.290738    0.189793    0.391805    11.00000    0.07579    0.10696 =
         0.06304   -0.00934   -0.00354    0.01402
AFIX  13
H150  2    0.279009    0.194457    0.364924    11.00000   -1.20000
AFIX   0
HKLF 4


REM  hy1_a.res in I2/a
REM R1 =  0.0497 for   31657 Fo > 4sig(Fo)  and  0.0957 for all   51834 data
REM   2224 parameters refined using     12 restraints

END

WGHT      0.0652    401.8398

REM Highest difference peak  1.121,  deepest hole -0.750,  1-sigma level  0.155
Q1    1   0.5001  0.2980  0.4996  11.00000  0.05    1.12
Q2    1   0.5123  0.3564  0.6010  11.00000  0.05    1.10
Q3    1   0.4929  0.3016  0.7218  11.00000  0.05    1.09
Q4    1   0.4801  0.1839  0.6212  11.00000  0.05    1.06
Q5    1   0.6358  0.2601  0.6014  11.00000  0.05    1.03
Q6    1   0.5302  0.3669  0.6819  11.00000  0.05    1.02
Q7    1   0.5176  0.2855  0.5808  11.00000  0.05    0.93
Q8    1   0.4799  0.0618  0.6203  11.00000  0.05    0.93
Q9    1   0.5208  0.1250  0.5818  11.00000  0.05    0.89
Q10   1   0.5706  0.2335  0.6604  11.00000  0.05    0.88
Q11   1   0.5766  0.3052  0.6416  11.00000  0.05    0.88
Q12   1   0.5009  0.5774  0.8019  11.00000  0.05    0.87
Q13   1   0.4271  0.2952  0.5798  11.00000  0.05    0.84
Q14   1   0.4601  0.2190  0.4805  11.00000  0.05    0.82
Q15   1   0.4809  0.1614  0.7208  11.00000  0.05    0.82
Q16   1   0.4368  0.2800  0.5791  11.00000  0.05    0.82
Q17   1   0.5030  0.2110  0.7006  11.00000  0.05    0.81
Q18   1   0.4606  0.3597  0.4778  11.00000  0.05    0.80
Q19   1   0.4939  0.2156  0.6177  11.00000  0.05    0.78
Q20   1   0.4506  0.2581  0.6574  11.00000  0.05    0.75
;
_shelx_res_checksum                75648
_shelx_hkl_file
;
   0   0   8   58.30    3.35
   0   0  -8   65.63    3.06
   0   0  10  386.03   15.32
   0   0 -10  388.53   15.29
   0   0 -10  405.35   15.06
   0   0  12 3217.22  116.52
   0   0 -12 3164.03  116.57
   0   0 -12 3151.10  116.20
   0   0  14 1234.07   46.85
   0   0 -14 1297.08   46.92
   0   0 -14 1236.11   46.42
   0   0  16 7133.81  264.46
   0   0 -16 7410.65  264.61
   0   0 -16 7189.53  264.04
   0   0  18  272.32   11.50
   0   0 -18  251.21   10.76
   0   0 -18  249.00   11.58
   0   0 -20 2681.94   98.16
   0   0 -20 2622.62   97.41
   0   0  20 2647.11   98.02
   0   0 -22  193.78    9.50
   0   0 -22  192.10    8.55
   0   0  22  190.93    9.43
   0   0  24   93.33    6.30
   0   0 -24   85.40    5.24
   0   0 -24   90.97    6.45
   0   0  26  372.55   16.60
   0   0 -26  384.94   15.61
   0   0 -26  382.92   16.80
   0   0  28   31.53    5.78
   0   0 -28   29.77    4.48
   0   0 -28   22.94    5.74
   0   0  30 1167.87   45.47
   0   0 -30 1173.91   44.35
   0   0 -30 1212.35   46.71
   0   0 -30 1135.43   45.71
   0   0  32  109.13    8.61
   0   0 -32  106.11    6.75
   0   0 -32  115.56   10.55
   0   0 -32   80.74    8.58
   0   0  34  242.20   12.72
   0   0 -34  274.10   14.65
   0   0 -34  223.42   12.88
   0   0 -34  238.70   11.15
   0   0 -36   29.88    6.06
   0   0  36   30.88    6.05
   0   0 -36   22.05    7.52
   0   0 -38   10.26    6.06
   0   0 -38    2.33    7.59
   0   0 -40   10.00    6.42
   0   0 -40    9.13    8.17
   0   0 -42   21.34    7.11
   0   0 -42   19.57    8.99
   0   0 -44  105.14   10.74
   0   1   5   -1.45    0.75
   0   1   7    5.68    1.43
   0  -1  -7    3.76    1.44
   0  -1  -7    4.68    1.12
   0   1   9  518.60   19.38
   0  -1   9  482.59   19.43
   0  -1  -9  513.74   19.41
   0   1  -9  517.85   19.31
   0  -1  -9  514.42   19.06
   0   1  11    8.14    1.94
   0   1 -11    7.84    2.05
   0  -1  11    7.37    1.98
   0  -1 -11    7.50    1.77
   0   1 -11    1.73    1.92
   0  -1 -11    6.19    1.41
   0   1  13  222.43    9.33
   0   1 -13  221.00    9.14
   0  -1 -13  219.00    8.87
   0  -1 -13  224.74    9.40
   0   1 -13  226.30    9.47
   0  -1  13  215.02    9.45
   0  -1  15  133.84    7.12
   0   1  15  144.47    7.10
   0  -1 -15  154.13    7.19
   0  -1 -15  147.74    6.43
   0   1 -15  136.78    6.82
   0   1 -15  157.95    7.32
   0  -1  17  147.06    7.44
   0   1  17  143.64    7.38
   0  -1 -17  143.40    7.56
   0  -1 -17  143.91    6.63
   0   1 -17  132.63    6.96
   0   1 -17  133.04    7.52
   0   1  19  135.65    7.25
   0  -1  19  142.95    7.55
   0  -1 -19  134.33    7.57
   0   1 -19  146.40    6.93
   0  -1 -19  142.76    6.58
   0   1 -19  125.84    7.40
   0   1 -21   -4.69    3.84
   0  -1 -21   -2.50    3.69
   0   1  21   -2.79    3.51
   0  -1  21   -2.03    3.49
   0  -1 -21   -6.96    2.88
   0   1 -21   -5.36    3.19
   0   1  23   -0.97    3.76
   0  -1  23   -1.33    3.64
   0  -1 -23   -1.52    3.90
   0  -1 -23   -1.20    2.70
   0   1 -23   -0.92    3.09
   0   1 -23   -2.02    3.92
   0  -1  25  250.08   12.35
   0   1  25  260.94   12.22
   0   1 -25  256.49   11.39
   0  -1 -25  272.76   11.18
   0  -1 -25  271.68   12.53
   0   1 -25  250.95   12.45
   0   1  27   25.02    5.30
   0  -1  27   24.86    5.67
   0   1 -27   17.39    4.28
   0  -1 -27   22.63    3.88
   0   1 -27   19.66    5.20
   0  -1 -27   20.88    5.22
   0   1  29   -0.88    5.73
   0  -1  29    8.14    5.94
   0   1 -29   -0.60    4.38
   0  -1 -29   -0.83    4.18
   0   1 -29    1.27    7.07
   0  -1 -29   -3.84    6.15
   0   1 -29    7.32    6.03
   0  -1 -31   79.98    8.34
   0   1 -31   69.85    8.45
   0  -1  31   79.87    7.82
   0   1  31   69.19    7.75
   0   1 -31   80.59    6.41
   0  -1 -31   94.83    6.16
   0   1 -31   73.50    9.72
   0  -1 -31   83.61    9.38
   0   1 -33   17.32    6.96
   0  -1 -33   11.45    6.63
   0  -1  33   16.82    6.19
   0   1 -33   17.07    7.80
   0  -1 -33   16.83    7.69
   0   1 -33   16.58    4.77
   0   1  33   15.59    6.14
   0   1 -35   -1.19    5.81
   0  -1 -35   -2.34    5.65
   0  -1 -35   -4.85    7.49
   0   1 -35    3.69    7.23
   0   1 -35   -8.81    4.49
   0  -1  35   -7.14    6.02
   0   1 -37    5.55    5.80
   0  -1 -37   11.12    5.79
   0  -1  37   10.67    6.07
   0   1 -37    1.96    7.26
   0  -1 -37   12.86    7.45
   0  -1 -39   15.30    7.90
   0   1 -39   28.93    8.47
   0   1 -39   29.30    6.90
   0  -1 -39   19.57    6.44
   0  -1 -41   -4.65    8.30
   0   1 -41   -7.97    8.53
   0  -1 -41    3.58    6.35
   0   1 -41   -1.12    6.80
   0  -1 -43    2.60    7.57
   0   1 -43   -0.88    7.24
   0   1 -45    5.24    8.86
   0  -1 -45   22.08    8.80
   0   2   6  231.99    9.19
   0  -2  -6  244.87    9.21
   0  -2  -8   26.84    2.17
   0   2   8   28.17    2.22
   0  -2  -8   28.41    1.63
   0   2  10  368.63   13.31
   0  -2 -10  357.57   13.33
   0   2 -10  338.98   13.27
   0  -2 -10  342.91   12.82
   0   2  12   48.74    3.09
   0  -2 -12   45.97    2.43
   0   2 -12   43.85    3.10
   0  -2  12   42.94    3.16
   0  -2 -12   44.42    3.14
   0   2  14  990.91   36.18
   0  -2 -14  992.54   36.24
   0  -2  14  979.57   36.34
   0  -2 -14  964.44   35.60
   0   2 -14  932.73   36.04
   0   2 -14  900.21   36.31
   0   2  16 6116.86  231.69
   0  -2  16 6385.13  231.89
   0  -2 -16 6378.55  231.82
   0   2 -16 6366.53  231.56
   0  -2 -16 6352.71  231.12
   0   2 -16 6404.77  231.94
   0   2 -18   46.11    4.89
   0  -2 -18   50.59    4.53
   0   2  18   50.50    4.39
   0  -2  18   44.23    4.58
   0  -2 -18   45.27    3.44
   0   2 -18   35.83    4.27
   0   2 -20  930.58   36.27
   0  -2 -20  956.83   36.19
   0  -2  20  944.86   36.19
   0   2  20  937.77   35.96
   0  -2 -20  948.99   35.21
   0   2 -20  923.78   35.68
   0   2 -22  102.52    6.59
   0  -2 -22  102.55    6.54
   0   2  22  115.29    6.41
   0  -2  22  103.02    6.61
   0  -2 -22  112.83    5.32
   0   2 -22  101.69    6.03
   0  -2  24    6.80    4.45
   0   2  24    3.11    3.83
   0  -2 -24    1.73    4.38
   0   2 -24    3.80    4.27
   0  -2 -24    7.88    2.72
   0   2 -24    2.82    3.64
   0   2  26  781.99   31.09
   0  -2  26  795.75   31.50
   0  -2 -26  807.01   30.04
   0   2 -26  787.42   30.50
   0  -2 -26  769.15   31.37
   0   2 -26  766.99   31.50
   0   2 -28   10.45    6.08
   0  -2 -28    6.22    5.86
   0  -2 -28    7.90    3.92
   0   2 -28   11.56    4.84
   0  -2  28    6.07    5.92
   0   2  28   11.94    5.54
   0   2 -28   18.19    7.19
   0  -2  30  673.44   26.90
   0   2  30  647.51   26.39
   0   2 -30  641.18   27.84
   0   2 -30  638.88   25.55
   0  -2 -30  659.43   25.08
   0   2 -30  600.57   26.71
   0  -2 -30  617.78   26.59
   0  -2  32  119.66    9.28
   0  -2 -32  137.97   10.82
   0   2 -32  129.59   10.88
   0   2 -32  140.23    7.88
   0   2 -32  123.64    9.48
   0  -2 -32   99.78    8.95
   0  -2  34   67.67    7.23
   0  -2 -34   72.65    8.58
   0   2 -34   68.00    8.93
   0   2 -34   60.97    7.42
   0  -2 -34   44.94    6.68
   0  -2  36   10.52    5.81
   0   2 -36    8.05    4.45
   0   2 -36    3.19    7.13
   0  -2 -36    7.12    6.99
   0  -2 -36   12.64    5.56
   0   2 -36    8.45    5.92
   0  -2  38    1.49    6.14
   0  -2 -38   -9.19    7.74
   0   2 -38   -2.70    7.85
   0   2 -38    6.81    6.07
   0  -2 -38   -0.76    5.88
   0  -2 -40    0.69    7.73
   0   2 -40   12.79    8.39
   0  -2 -40    0.27    6.09
   0   2 -40    9.11    6.56
   0   2 -42   17.62    8.01
   0  -2 -42   12.87    7.14
   0   2 -42   15.88    7.42
   0  -2 -42    6.19    8.70
   0   2 -42   29.86    9.54
   0   2 -44   41.07    9.18
   0  -2 -44   41.71    8.93
   0  -2 -46   98.12   11.02
   0   3  -1    1.07    0.28
   0  -3  -7  713.97   26.56
   0  -3  -9   79.50    3.92
   0  -3 -11  336.16   12.67
   0  -3 -11  316.74   12.03
   0   3 -11  313.71   12.77
   0   3  11  321.24   12.64
   0  -3 -13  754.94   28.69
   0  -3  13  705.53   28.85
   0   3 -13  764.55   28.72
   0   3  13  778.28   28.66
   0  -3 -13  763.74   28.01
   0  -3 -15  284.79   10.90
   0  -3 -15  305.94   11.90
   0  -3  15  280.42   11.95
   0   3  15  297.28   11.74
   0   3 -15  272.17   11.78
   0  -3 -17 1753.29   64.86
   0  -3  17 1802.14   65.95
   0  -3 -17 1810.87   65.77
   0   3  17 1775.73   65.61
   0   3 -17 1701.79   65.88
   0   3 -17 1754.70   65.57
   0  -3 -19  505.33   18.98
   0  -3 -19  488.23   19.95
   0  -3  19  496.20   20.14
   0   3  19  492.51   19.81
   0   3 -19  506.63   20.20
   0   3 -19  486.85   19.71
   0  -3 -21  358.00   13.85
   0  -3 -21  359.35   15.00
   0  -3  21  346.61   15.17
   0   3  21  355.71   14.80
   0   3 -21  339.77   15.06
   0   3 -21  349.40   14.59
   0  -3 -23  150.35    6.75
   0  -3 -23  140.70    8.19
   0   3  23  150.12    8.02
   0  -3  23  143.83    8.35
   0   3 -23  155.05    8.49
   0   3 -23  148.48    7.82
   0  -3 -25 1148.46   41.41
   0  -3 -25 1097.70   42.74
   0   3 -25 1049.56   42.83
   0   3 -25 1075.83   42.05
   0  -3  25 1102.48   42.92
   0   3  25 1121.51   42.48
   0  -3 -27  184.55   10.44
   0   3 -27  174.97   10.49
   0  -3  27  182.67   10.51
   0  -3 -27  185.06    8.44
   0   3 -27  178.58    9.37
   0  -3 -29    3.75    6.48
   0   3 -29   11.35    6.94
   0   3 -29   21.84    5.43
   0  -3  29   11.32    6.26
   0  -3 -31  285.38   14.60
   0   3 -31  301.16   15.18
   0  -3 -31  331.48   16.23
   0   3 -31  279.30   16.12
   0   3 -31  310.73   13.69
   0  -3  31  291.93   14.95
   0   3 -33   61.83    7.58
   0  -3 -33   59.80    7.18
   0   3 -33   87.16    9.19
   0  -3 -33   68.38    8.66
   0   3 -33   68.04    6.00
   0  -3  33   70.51    7.34
   0  -3 -35   13.53    5.78
   0   3 -35    5.87    5.66
   0  -3 -35    4.77    6.90
   0   3 -35   10.92    7.11
   0   3 -35    6.47    4.58
   0  -3  35   10.45    5.81
   0  -3 -37    1.70    5.90
   0   3 -37    5.42    6.25
   0  -3 -37    3.48    7.46
   0   3 -37    3.97    7.54
   0   3 -37   10.31    4.93
   0  -3  37    5.14    6.22
   0  -3  39   13.42    6.66
   0  -3 -39    1.03    6.24
   0   3 -39   12.51    6.90
   0   3 -39   -1.05    8.16
   0  -3 -39    1.34    7.60
   0  -3  41    7.65    6.94
   0  -3 -41    6.77    6.59
   0   3 -41   12.86    6.79
   0   3 -41    4.76    8.25
   0  -3 -41   -4.94    8.31
   0   3 -41   -0.94    7.75
   0   3 -43   19.75    8.16
   0  -3 -43   28.50    8.17
   0  -3 -43   21.53   10.08
   0  -3 -45   46.08    9.72
   0   3 -45   51.52   10.02
   0   4   0  847.97    6.57
   0   4   0   -0.82    0.46
   0   4  -2   -1.95    0.84
   0   4  -2    8.02    0.80
   0   4  -4   56.33    2.56
   0   4  -4   32.58    2.43
   0  -4  -8 1050.46   38.87
   0  -4 -10    0.99    1.57
   0   4 -10   -3.25    2.13
   0  -4 -12  100.87    3.98
   0   4 -12   93.49    5.18
   0  -4 -12   96.94    4.84
   0  -4 -14  977.24   35.56
   0   4 -14  920.81   35.60
   0  -4 -14  937.43   34.68
   0  -4  16 2621.36  100.51
   0  -4 -16 2774.04  100.30
   0  -4 -16 2732.18   99.40
   0   4 -16 2709.67  100.33
   0   4 -18   -1.67    4.23
   0  -4 -18   -8.00    2.31
   0  -4  18   -1.28    3.86
   0  -4 -18    1.11    3.52
   0  -4  20   -2.83    3.98
   0  -4 -20    2.97    3.23
   0   4 -20    7.54    3.23
   0  -4 -20    4.57    1.91
   0   4 -20    2.20    3.40
   0  -4  22  514.76   21.48
   0  -4 -22  526.83   21.32
   0   4 -22  507.26   21.52
   0  -4 -22  536.72   20.01
   0   4 -22  525.03   21.07
   0   4 -24  724.90   29.58
   0  -4 -24  757.16   29.31
   0   4 -24  727.44   28.83
   0  -4  24  745.04   29.58
   0   4 -26  748.54   30.60
   0  -4 -26  722.63   30.28
   0   4 -26  762.58   29.80
   0  -4  26  814.17   30.77
   0   4 -28  612.62   25.09
   0  -4  28  633.07   26.17
   0   4 -28  625.32   26.25
   0  -4 -28  640.07   25.95
   0  -4 -30   83.18    7.94
   0   4 -30   87.27    8.72
   0  -4  30  101.42    8.90
   0   4 -30   94.70    7.31
   0   4 -32  182.96    9.75
   0   4 -32  172.46   11.14
   0  -4 -32  172.47   10.80
   0  -4  32  193.29   11.05
   0  -4 -32  188.03   12.26
   0   4 -34   30.82    5.15
   0   4 -34   26.51    6.43
   0  -4 -34   36.23    6.09
   0  -4  34   34.41    6.38
   0   4 -34   27.15    7.85
   0  -4 -34   42.16    7.90
   0   4 -36   48.16    5.88
   0   4 -36   47.58    8.50
   0  -4 -36   59.71    8.27
   0  -4  36   46.30    7.04
   0  -4 -36   27.61    6.29
   0   4 -36   50.82    7.38
   0   4 -38   27.84    7.15
   0  -4 -38   25.10    6.66
   0   4 -38   10.91    5.26
   0   4 -38   24.23    8.58
   0  -4 -38   18.07    8.24
   0  -4  38   28.92    7.18
   0   4 -38   24.67    7.64
   0  -4  40    0.27    7.04
   0   4 -40    8.63    8.77
   0  -4 -40   -7.16    7.88
   0   4 -40   -5.96    7.85
   0   4 -40   -3.11    6.73
   0  -4 -40   -1.31    6.45
   0   4 -40   -0.91    5.48
   0  -4 -42   41.67    8.05
   0   4 -42   43.06    8.25
   0   4 -42   27.11    8.71
   0   4 -42   36.06    9.78
   0  -4 -42   37.35    9.50
   0  -4  42   45.63    8.51
   0  -4 -44   -0.29    8.28
   0   4 -44    6.50    8.96
   0  -4 -46   72.31   10.44
   0   5   1  458.62    4.10
   0  -5   1  457.31    4.37
   0  -5   3  447.86   17.17
   0   5  -3  437.57   17.11
   0   5  -3  472.38   17.05
   0   5  -5  129.00    5.89
   0   5  -5  147.47    6.19
   0   5  -5  141.41    6.02
   0   5  -7 1799.12   66.51
   0  -5  -9  174.91    7.21
   0  -5 -11  275.75   10.86
   0   5 -11  266.02   11.27
   0  -5 -13 1300.53   47.91
   0   5 -13 1269.88   48.17
   0  -5 -15    5.07    3.03
   0   5 -15   -3.67    3.75
   0   5 -17 4123.79  151.22
   0  -5 -17 4372.45  151.18
   0  -5  17 3823.26  151.30
   0   5 -19    9.59    3.49
   0  -5  19    1.94    3.96
   0  -5 -19    4.26    3.06
   0   5 -21    4.08    3.83
   0  -5 -21    4.36    3.52
   0   5 -21    3.43    3.62
   0  -5  21   -3.34    4.25
   0   5 -23  465.29   20.08
   0   5 -23  474.87   19.54
   0  -5 -23  469.89   19.68
   0  -5  23  501.66   20.22
   0   5 -25  203.34   10.95
   0  -5 -25  216.89   10.55
   0   5 -25  193.37    9.98
   0  -5  25  200.93   10.90
   0  -5 -27   34.71    5.75
   0   5 -27   33.33    5.25
   0  -5  27   29.63    6.04
   0   5 -27   37.61    6.34
   0  -5 -29   62.37    7.42
   0   5 -29   65.67    6.49
   0  -5  29   63.19    7.81
   0   5 -29   59.18    7.73
   0   5 -31  205.34   10.86
   0  -5  31  203.61   12.06
   0   5 -31  200.56   12.03
   0  -5 -31  208.72   11.62
   0   5 -33   93.09    6.96
   0  -5 -33   83.60    8.89
   0  -5  33   95.36    8.38
   0   5 -33   96.97    8.46
   0  -5 -33   83.43    7.60
   0   5 -35    2.03    4.76
   0  -5 -35   -4.39    7.01
   0  -5  35    2.91    5.93
   0   5 -35   -0.25    6.18
   0  -5 -35    1.12    5.53
   0   5 -37   84.51    8.79
   0  -5 -37   67.74    7.78
   0   5 -37   70.32    6.90
   0  -5 -37   69.88    9.27
   0   5 -37   72.46    9.29
   0  -5  37   71.65    8.51
   0   5 -39   16.72    7.54
   0  -5 -39   11.68    6.76
   0   5 -39   16.38    6.07
   0   5 -39   31.70    9.40
   0  -5 -39   29.24    8.50
   0   5 -39   10.68    7.86
   0  -5  39   13.09    7.38
   0  -5  41   -0.56    7.29
   0   5 -41    7.52    8.41
   0   5 -41   11.43    7.87
   0  -5 -41   17.38    7.30
   0   5 -41   -2.96    6.19
   0   5 -41   12.17    9.30
   0  -5 -41    7.98    8.85
   0  -5 -43   49.90    8.82
   0   5 -43   56.29    9.52
   0  -5 -43   38.39   10.62
   0  -5 -45  -16.91    9.46
   0  -6   0  179.79    7.16
   0   6   0  190.78    7.16
   0   6   0  168.97    7.50
   0   6  -2 1048.02   39.42
   0   6  -2 1074.14   39.58
   0  -6  -2 1067.72   39.43
   0  -6  -2 1144.02   39.48
   0  -6   2 1029.64   39.42
   0  -6   2 1078.57   39.60
   0   6  -4  424.02   15.78
   0   6  -4  411.77   15.66
   0  -6   4  421.75   15.81
   0  -6   4  387.13   15.58
   0   6  -6  332.44   13.40
   0   6  -6  334.17   13.61
   0   6  -6  355.20   13.39
   0   6  -8  741.99   27.97
   0   6  -8  725.94   27.84
   0   6 -10  419.12   17.98
   0   6 -10  470.04   17.94
   0  -6 -10  466.57   17.41
   0   6 -12 1636.24   62.24
   0  -6 -12 1698.64   61.83
   0   6 -14  -10.93    4.15
   0  -6 -14   -1.38    3.03
   0   6 -16  170.61    8.60
   0  -6 -16  166.25    8.03
   0   6 -18   -0.99    3.82
   0  -6 -18    0.11    3.13
   0   6 -20    5.25    3.58
   0  -6  20   -1.20    3.65
   0  -6 -20   -2.27    3.13
   0   6 -22  279.04   13.66
   0   6 -22  318.59   13.51
   0  -6  22  315.22   13.96
   0  -6 -22  325.06   13.40
   0   6 -22  272.46   14.30
   0   6 -24  660.10   26.08
   0  -6 -24  639.48   26.06
   0  -6  24  689.42   26.76
   0   6 -24  628.91   26.37
   0   6 -26   95.41    6.85
   0   6 -26  106.65    7.58
   0  -6 -26   96.06    7.10
   0  -6  26   97.31    7.81
   0   6 -28  685.10   27.51
   0  -6  28  656.74   28.09
   0  -6 -28  713.96   27.91
   0   6 -28  687.01   28.33
   0  -6 -30    1.71    6.04
   0   6 -30   -0.16    5.68
   0  -6  30   -4.30    6.91
   0   6 -30    2.40    6.78
   0   6 -32  237.27   12.06
   0  -6 -32  249.33   13.87
   0  -6  32  243.07   13.11
   0  -6 -32  240.73   12.53
   0   6 -32  228.34   12.97
   0  -6 -34  106.08    8.19
   0   6 -34  107.86    8.97
   0   6 -34  106.81    7.54
   0  -6 -34  132.58    9.78
   0   6 -34  100.32    9.75
   0  -6  34  108.13    8.98
   0   6 -36    6.01    6.97
   0  -6 -36    8.98    6.25
   0   6 -36    1.27    5.26
   0  -6 -36    2.09    7.18
   0   6 -36   -1.81    7.62
   0  -6  36    4.82    6.56
   0  -6 -38   49.73    9.56
   0  -6 -38   56.34    8.06
   0   6 -38   71.60    9.25
   0   6 -38   64.90    7.24
   0   6 -38   59.10    9.66
   0  -6 -38   78.81    4.58
   0  -6  38   53.51    8.46
   0   6 -40   -0.20    6.53
   0  -6 -40   -4.36    8.66
   0   6 -40   -6.22    8.74
   0   6 -40    0.58    7.64
   0  -6 -40   -6.75    7.46
   0  -6  40    2.50    7.52
   0   6 -42  200.39   11.65
   0   6 -42  184.75   13.14
   0  -6 -42  206.46   14.17
   0  -6 -42  175.23   12.34
   0  -6  42  167.95   12.96
   0   6 -44   32.55    9.65
   0  -6 -44   42.63    8.82
   0  -6 -46   10.89    9.21
   0  -7   1   66.61    3.36
   0   7  -1   68.31    3.35
   0  -7  -1   69.78    3.27
   0  -7   1   66.50    3.04
   0   7   1   65.74    3.26
   0   7   1   66.12    3.14
   0  -7  -1   58.55    3.72
   0   7  -3 1665.64   62.24
   0  -7  -3 1725.14   62.19
   0  -7   3 1676.57   62.45
   0   7  -3 1709.05   62.43
   0   7   5   11.51    1.43
   0   7  -5   11.92    2.45
   0   7  -5    9.25    2.36
   0  -7   5   14.23    2.57
   0  -7   5   10.96    2.00
   0   7  -7 1189.30   42.19
   0   7  -7 1130.86   42.00
   0   7  -7 1243.88   42.05
   0   7  -9  188.19    8.71
   0   7  -9  199.60    8.61
   0   7  -9  192.77    8.37
   0  -7 -11    3.79    2.04
   0   7 -11   -3.28    3.34
   0   7 -11   -3.33    3.61
   0   7 -11   -4.52    3.52
   0   7 -13 1287.88   52.56
   0  -7 -13 1474.82   51.94
   0   7 -13 1385.55   52.46
   0   7 -15   -1.41    4.31
   0   7 -15   -9.61    4.20
   0  -7 -15   -2.06    3.04
   0   7 -17 1370.87   51.10
   0   7 -17 1328.86   50.62
   0  -7 -17 1332.96   50.26
   0   7 -19   -2.26    3.93
   0  -7 -19   -2.34    2.88
   0   7 -19   -3.12    3.53
   0   7 -21  158.60    9.32
   0   7 -21  162.09    8.54
   0  -7 -21  157.28    6.15
   0  -7  21  153.41    8.66
   0  -7 -21  157.33    8.03
   0   7 -23  848.25   33.64
   0   7 -23  816.46   32.68
   0  -7  23  840.10   33.14
   0  -7 -23  844.40   32.54
   0   7 -25   13.47    5.23
   0   7 -25    9.57    5.86
   0   7 -25    5.46    4.65
   0  -7 -25   10.15    4.57
   0  -7  25   10.62    5.46
   0   7 -27  236.16   12.13
   0   7 -27  201.84   12.49
   0  -7 -27  227.65   11.32
   0   7 -27  227.10   11.29
   0  -7  27  249.70   12.24
   0  -7 -29  183.14   10.37
   0  -7  29  177.28   10.97
   0   7 -29  174.07    9.97
   0   7 -29  193.18   11.32
   0  -7  31   43.37    7.42
   0   7 -31   44.43    6.69
   0   7 -31   55.45    7.71
   0  -7 -31   67.79    3.83
   0  -7 -31   48.38    6.80
   0   7 -33  135.91    9.01
   0   7 -33  147.32   10.34
   0  -7 -33  134.74    9.40
   0  -7 -33  146.59   10.83
   0  -7 -33  163.28    6.56
   0  -7  33  141.19   10.49
   0   7 -33  117.90   10.84
   0   7 -35    9.67    5.45
   0   7 -35    8.27    6.37
   0  -7 -35    1.33    5.40
   0  -7 -35   -0.29    7.08
   0  -7 -35    4.78    2.36
   0  -7  35    5.80    5.97
   0   7 -35   -6.32    7.58
   0   7 -37  287.90   15.03
   0   7 -37  270.78   13.25
   0  -7 -37  277.12   14.09
   0  -7 -37  262.88   15.29
   0  -7 -37  244.42   10.05
   0   7 -37  245.76   15.20
   0  -7  37  281.33   14.68
   0  -7 -39   73.52    9.11
   0   7 -39  100.23    8.84
   0   7 -39   95.42   10.18
   0   7 -39   71.12   10.66
   0  -7  39   82.73   10.09
   0  -7 -39   89.63   10.75
   0  -7 -41   31.88    8.08
   0   7 -41   32.02    7.14
   0   7 -41   34.63    8.89
   0   7 -41   15.97    9.29
   0  -7 -41   43.26    9.63
   0  -7  41   11.58    7.55
   0   7 -43   65.37   10.04
   0  -7 -43   60.75   10.67
   0   7 -43   57.69    8.58
   0  -7 -43   62.68    9.00
   0  -7 -45    5.00    8.68
   0  -8   0  179.52    7.26
   0  -8   0  174.70    6.87
   0   8   0  182.47    7.21
   0   8   0  176.49    7.67
   0  -8  -2 3326.47  118.65
   0  -8   2 3216.62  118.58
   0   8  -2 3183.59  118.52
   0  -8   2 3136.75  118.33
   0  -8  -2 3369.14  118.44
   0   8  -4  324.43   12.72
   0  -8   4  315.47   12.89
   0   8  -4  342.60   12.94
   0  -8   4  325.42   12.75
   0  -8   6   11.21    2.60
   0   8  -6    5.82    2.57
   0  -8   6    5.56    2.08
   0   8   6    6.90    1.36
   0   8  -6    8.98    2.32
   0   8  -8  152.35    6.77
   0  -8   8  137.80    6.56
   0   8  -8  146.85    7.01
   0   8  -8  144.47    6.76
   0   8 -10  187.50    8.19
   0   8 -10  159.69    8.29
   0   8 -10  181.43    8.51
   0   8 -10  187.35    8.45
   0   8 -12 3062.43  109.67
   0   8 -12 3004.17  109.60
   0   8 -12 2688.23  109.30
   0   8 -12 3015.25  109.79
   0  -8 -12 3072.51  108.95
   0   8 -14 2320.45   85.61
   0  -8 -14 2256.18   84.96
   0   8 -14 2305.65   85.89
   0   8 -14 2373.45   85.83
   0   8 -16   25.87    4.52
   0  -8 -16   27.36    3.51
   0   8 -16   32.65    5.00
   0   8 -16   27.39    5.07
   0   8 -18   57.92    5.04
   0  -8 -18   54.46    4.03
   0   8 -18   43.66    4.94
   0   8 -18   50.31    5.39
   0  -8 -20    7.00    3.52
   0   8 -20   13.55    4.30
   0   8 -20   11.47    4.89
   0  -8 -22   81.01    5.89
   0   8 -22   76.40    6.47
   0   8 -22   72.77    7.41
   0  -8 -24   51.11    5.30
   0  -8  24   71.52    6.32
   0   8 -24   61.18    6.12
   0   8 -24   49.90    7.17
   0   8 -26  102.29    7.74
   0  -8 -26  110.61    7.30
   0  -8  26  119.07    8.19
   0   8 -26  113.53    7.55
   0   8 -26  120.31    9.03
   0   8 -28  118.23    7.87
   0   8 -28  119.45    9.46
   0   8 -28  110.32    8.40
   0  -8  28  118.05    8.52
   0  -8 -28  112.87    7.65
   0   8 -30  148.81   10.85
   0  -8 -30  131.67    9.17
   0   8 -30  155.50   10.30
   0   8 -30  137.69    8.94
   0  -8  30  140.93    9.64
   0   8 -32   44.82    7.29
   0  -8 -32   41.96    6.62
   0   8 -32   36.38    6.35
   0  -8  32   53.17    7.82
   0   8 -32   55.14    8.86
   0   8 -34  112.04   10.71
   0  -8 -34  125.68    9.93
   0   8 -34  136.26    9.86
   0   8 -34  119.39    8.50
   0  -8  34  137.51    9.86
   0  -8 -34  118.12    8.78
   0   8 -36   38.01    7.86
   0  -8 -36   35.27    6.96
   0   8 -36   26.12    8.84
   0   8 -36   32.77    6.67
   0  -8 -36   32.73    8.34
   0  -8  36   32.31    8.10
   0  -8 -38  158.15   11.40
   0   8 -38  130.15   12.71
   0   8 -38  175.04   12.66
   0   8 -38  159.12   10.75
   0  -8 -38  148.32   12.66
   0  -8  38  160.76   11.83
   0  -8 -40    3.35    7.52
   0   8 -40   12.26    9.55
   0  -8 -40   16.41    9.16
   0   8 -40    7.19    7.26
   0  -8  40   16.66    8.51
   0   8 -40    3.88    8.65
   0   8 -42  108.48   11.04
   0  -8 -42  109.13   10.02
   0  -8 -42  117.08   11.66
   0   8 -42  112.00    9.59
   0  -8 -44   36.33    8.60
   0  -8 -46    3.91    8.72
   0   9   1    8.35    1.57
   0   9  -1    8.16    1.85
   0  -9  -1    7.20    1.69
   0  -9  -1    8.34    3.05
   0   9  -1    8.04    3.27
   0   9   1   11.63    1.11
   0  -9   1    4.91    1.52
   0   9   1    6.29    1.72
   0  -9   1    6.10    1.86
   0   9  -3 1181.07   45.17
   0  -9  -3 1278.62   44.85
   0  -9  -3 1240.62   45.22
   0  -9  -3 1259.29   45.24
   0   9  -3 1140.01   45.35
   0  -9   3 1155.35   45.43
   0  -9   5  812.55   30.33
   0   9  -5  801.55   30.28
   0  -9   5  819.44   30.52
   0   9  -5  801.06   30.52
   0   9   5  804.18   29.96
   0   9   7  292.99   11.40
   0  -9   7  316.08   12.48
   0   9  -7  302.20   12.23
   0  -9   7  293.86   12.10
   0   9  -7  309.08   12.43
   0   9  -9   47.00    3.71
   0   9  -9   42.00    4.09
   0  -9   9   40.51    3.49
   0   9   9   52.36    2.23
   0   9  -9   40.20    3.94
   0   9 -11 1938.61   71.11
   0  -9  11 1778.28   70.92
   0   9 -11 2039.03   71.08
   0   9 -11 1829.28   71.14
   0   9 -11 1993.24   71.36
   0   9 -13  581.97   23.07
   0   9 -13  540.48   22.52
   0   9 -13  585.27   22.98
   0  -9 -13  583.26   22.01
   0   9 -13  568.59   22.93
   0   9 -15  546.81   23.45
   0   9 -15  615.62   23.31
   0  -9 -15  569.87   22.39
   0   9 -15  587.32   23.46
   0   9 -17   -2.65    4.63
   0   9 -17   -8.34    4.12
   0  -9 -17   -3.48    3.02
   0   9 -17   -4.34    4.29
   0   9 -19  437.35   19.69
   0   9 -19  491.80   19.27
   0  -9 -19  439.31   18.49
   0   9 -19  491.28   19.75
   0   9 -21   32.82    6.55
   0   9 -21   49.38    6.82
   0  -9 -21   31.60    4.67
   0   9 -21   38.51    5.76
   0   9 -23 1016.64   39.99
   0   9 -23 1041.30   40.85
   0  -9 -23 1036.72   39.56
   0   9 -25   71.76    6.45
   0   9 -25   68.65    7.82
   0  -9 -25   75.20    5.92
   0   9 -27   77.78    7.73
   0  -9 -27   63.89    5.85
   0  -9  27   66.31    6.47
   0   9 -27   64.57    6.33
   0   9 -29  146.24   10.54
   0  -9 -29  134.85    8.62
   0   9 -29  125.18    9.10
   0  -9  29  140.28    9.34
   0   9 -29  136.92    8.74
   0  -9 -31    6.40    5.82
   0   9 -31    4.24    6.39
   0   9 -31   -2.10    6.35
   0  -9  31    0.70    6.94
   0   9 -31    8.35    7.83
   0   9 -33  140.50   10.99
   0  -9 -33  136.62   10.13
   0   9 -33  126.95    8.71
   0   9 -33  115.85    9.68
   0  -9 -33  124.15    8.80
   0  -9  33  113.32    9.82
   0   9 -35    1.95    8.13
   0  -9 -35    2.24    7.16
   0   9 -35    6.09    5.95
   0   9 -35    8.23    7.20
   0  -9  35   -4.42    6.62
   0  -9 -35    0.22    6.00
   0   9 -37  549.97   23.56
   0  -9 -37  565.07   25.21
   0   9 -37  535.59   25.84
   0  -9  37  530.44   24.64
   0   9 -37  554.38   24.81
   0  -9 -37  518.31   23.83
   0  -9 -39   12.67    7.88
   0   9 -39   10.35    7.57
   0   9 -39   17.53   10.30
   0  -9 -39    4.73    9.51
   0   9 -39   11.94    9.74
   0   9 -39   24.59    9.15
   0  -9  39    8.59    7.86
   0  -9 -41   47.28    8.16
   0   9 -41   56.27    8.06
   0  -9 -41   35.05    9.67
   0   9 -41   40.23   10.10
   0  -9  41   40.80    9.02
   0   9 -41   55.19    9.49
   0  -9 -43   33.48    9.65
   0   9 -43   28.77    7.78
   0   9 -43   30.54    8.66
   0  -9 -43   34.26    8.01
   0  -9 -45   18.16    8.26
   0 -10   0 1276.69   48.31
   0  10   0 1331.74   48.69
   0  10   0 1392.75   49.07
   0 -10   0 1332.69   48.74
   0  10  -2 1424.11   51.84
   0  10   2 1411.88   51.69
   0 -10   2 1384.94   51.88
   0 -10   2 1358.56   51.53
   0 -10  -2 1322.98   52.44
   0 -10  -2 1480.59   51.74
   0 -10  -4 2930.57  105.61
   0  10  -4 2874.66  105.61
   0 -10  -4 2934.51  105.20
   0  10   4 2813.00  105.56
   0 -10   4 2952.61  105.80
   0 -10   4 2782.41  105.87
   0 -10  -4 2916.49  105.53
   0  10  -4 2756.46  105.82
   0  10  -6   -1.39    2.88
   0  10  -6    1.39    2.48
   0 -10   6    1.93    2.37
   0 -10   6    3.80    2.61
   0  10   6    2.62    1.76
   0  10  -8   14.02    3.44
   0  10   8   19.90    1.75
   0 -10   8   18.22    2.84
   0 -10   8   15.30    3.27
   0  10  -8   15.94    3.12
   0  10 -10   -0.12    3.71
   0  10 -10   -0.42    3.86
   0 -10  10    5.72    2.89
   0  10 -12 1003.11   35.98
   0  10 -12  954.74   36.30
   0  10 -12  930.03   36.08
   0 -10  12  905.07   35.81
   0  10 -12  908.76   36.08
   0  10 -14 1057.92   40.03
   0  10 -14 1056.08   40.41
   0  10 -14 1036.65   40.27
   0 -10 -14 1048.83   39.34
   0  10 -14 1047.43   40.22
   0  10 -16   93.39    6.05
   0  10 -16  104.02    6.89
   0  10 -16  103.71    6.94
   0 -10 -16   99.72    5.49
   0  10 -16   98.00    6.48
   0  10 -18  173.92    9.48
   0  10 -18  162.90    9.59
   0 -10 -18  184.46    8.38
   0  10 -18  195.57    9.39
   0  10 -20  936.32   35.85
   0  10 -20  893.67   35.92
   0 -10 -20  883.92   34.63
   0  10 -20  914.24   35.40
   0  10 -22   -3.94    6.16
   0  10 -22    1.27    5.97
   0 -10 -22    2.17    4.55
   0  10 -22   -4.78    5.67
   0  10 -24  345.91   15.90
   0  10 -24  325.21   15.90
   0  10 -24  317.27   14.95
   0 -10 -24  321.95   14.28
   0  10 -26    4.15    6.23
   0 -10 -26    5.25    4.29
   0  10 -26    2.40    5.28
   0  10 -28   -9.72    7.26
   0 -10  28   -0.22    5.31
   0 -10 -28    0.34    4.69
   0  10 -28  -11.24    5.46
   0  10 -30  321.70   16.34
   0 -10  30  314.74   15.28
   0  10 -30  287.95   15.24
   0 -10 -30  299.80   14.45
   0  10 -30  300.33   14.72
   0  10 -32   28.93    7.04
   0 -10 -32   16.75    6.04
   0  10 -32   32.61    8.48
   0 -10  32   22.51    7.11
   0  10 -32   12.54    6.28
   0  10 -34   28.44    6.97
   0 -10 -34   28.77    6.16
   0  10 -34   29.36    6.24
   0  10 -34   34.28    8.31
   0 -10 -34   35.44    7.33
   0 -10  34   20.84    7.07
   0 -10  36  270.95   15.11
   0  10 -36  269.88   14.35
   0  10 -36  293.86   15.86
   0 -10 -36  292.05   15.96
   0  10 -36  267.56   16.43
   0 -10 -36  285.21   14.65
   0 -10  38   97.65   10.77
   0  10 -38  101.64    9.60
   0  10 -38  105.62   10.73
   0 -10 -38   84.65    9.55
   0  10 -38  105.96   12.01
   0 -10 -38  112.84   11.32
   0 -10 -40   81.60   10.74
   0 -10  40   80.51    9.74
   0 -10 -40   64.13    8.80
   0  10 -40   69.90    8.70
   0  10 -40   74.14   11.19
   0  10 -40   75.58   10.28
   0  10 -42   55.87    9.24
   0 -10 -42   65.80    8.47
   0 -10 -42   56.66    9.58
   0  10 -42   48.89    8.21
   0 -10 -44   27.11    7.79
   0  10 -44   23.43    7.92
   0 -10 -46   85.34   10.18
   0  11   1   15.45    1.33
   0  11   1   12.05    1.83
   0 -11   1    9.87    2.20
   0 -11  -1   10.90    2.11
   0  11  -1    9.01    3.12
   0  11  -1   11.82    2.13
   0 -11   1    5.82    1.72
   0  11   1    9.11    1.97
   0  11   3    7.52    2.30
   0 -11  -3   11.20    2.20
   0 -11   3   12.47    2.52
   0 -11  -3   14.43    2.20
   0  11  -3    8.37    2.39
   0  11  -5 1873.72   69.04
   0  11   5 1820.43   68.86
   0 -11  -5 1871.74   68.50
   0 -11   5 1887.28   69.14
   0 -11  -5 1922.48   68.88
   0  11  -5 1858.62   69.27
   0 -11   5 1866.14   69.37
   0  11  -7   11.51    3.42
   0  11   7   17.47    2.10
   0  11  -7   14.93    3.25
   0 -11   7   19.53    2.84
   0 -11   7   17.16    3.36
   0  11   9   83.50    3.74
   0 -11   9   81.31    4.96
   0  11  -9   74.12    5.46
   0  11  -9   73.19    5.16
   0  11 -11 2149.44   78.54
   0  11 -11 2150.03   78.33
   0  11  11 2081.91   76.92
   0 -11  11 2174.95   78.26
   0 -11  13   73.46    5.41
   0  11 -13   83.51    5.58
   0  11 -13   73.38    6.01
   0  11 -13   85.19    6.13
   0  11 -13   65.71    5.94
   0 -11  15  860.24   35.31
   0  11 -15  974.22   35.52
   0 -11 -15  911.88   34.66
   0  11 -15  931.67   35.68
   0  11 -15  921.94   35.75
   0  11 -15  917.68   35.61
   0  11 -17   47.80    4.62
   0 -11 -17   50.87    3.72
   0  11 -17   48.98    5.32
   0  11 -17   36.34    5.04
   0  11 -17   39.91    4.76
   0  11 -19  173.21    9.74
   0  11 -19  206.28   10.72
   0  11 -19  209.94   10.42
   0  11 -19  196.02   10.84
   0 -11 -19  219.80    9.45
   0  11 -21  102.06    8.32
   0  11 -21  101.79    7.65
   0  11 -21  116.75    8.83
   0 -11 -21   98.42    6.53
   0 -11 -23   92.81    6.37
   0  11 -23   86.36    8.22
   0  11 -23   74.61    7.15
   0  11 -25  248.32   12.82
   0 -11 -25  224.10   10.85
   0  11 -25  207.38   12.35
   0  11 -25  231.66   11.82
   0  11 -27   40.42    7.49
   0 -11 -27   30.99    5.07
   0  11 -27   29.36    7.36
   0  11 -27   38.06    6.11
   0  11 -29   36.97    6.37
   0  11 -29   37.28    7.96
   0 -11 -29   36.06    5.72
   0  11 -31  -18.44    8.67
   0 -11 -31   -5.86    6.17
   0 -11  31   -3.86    6.35
   0  11 -31   -7.89    6.32
   0  11 -33   63.64    9.20
   0 -11 -33   81.42    8.55
   0 -11 -33   73.87    7.23
   0  11 -33   71.87    8.18
   0 -11  33   73.00    8.36
   0  11 -33   71.73    7.59
   0  11 -35   32.79    9.00
   0 -11 -35   38.32    8.16
   0 -11 -35   38.47    6.75
   0  11 -35   48.71    7.24
   0  11 -35   35.02    7.79
   0 -11  35   28.67    7.93
   0 -11  37  130.26   10.78
   0  11 -37  117.09    9.94
   0 -11 -37  117.75   11.13
   0  11 -37  130.92   12.42
   0 -11 -37  128.98    9.87
   0  11 -37  151.66   11.67
   0  11 -39   74.36   10.06
   0 -11  39   73.36    9.84
   0  11 -39   74.66   10.91
   0 -11 -39   69.33   10.04
   0  11 -39   80.51    8.84
   0 -11 -39   77.40    8.79
   0  11 -41   54.59    7.96
   0  11 -41   29.72    9.15
   0 -11 -41   39.81    9.12
   0 -11 -41   52.80    8.10
   0 -11 -43   -7.24    8.52
   0 -11 -43    4.44    6.92
   0  11 -43   10.08    7.51
   0 -11 -45   -5.84    7.75
   0  12   0   53.93    3.30
   0 -12   0   42.71    3.18
   0 -12   0   38.40    2.49
   0  12   0   42.35    3.11
   0  12   0   44.32    2.38
   0  12   2 1058.89   40.13
   0  12   2 1077.91   39.89
   0  12  -2 1105.44   40.08
   0  12  -2 1030.40   41.91
   0 -12  -2  986.25   41.49
   0 -12   2 1047.68   39.68
   0 -12   2 1088.89   40.17
   0 -12  -2 1116.17   39.96
   0 -12  -4  135.68    5.22
   0  12   4  124.11    6.01
   0 -12  -4  126.06    6.01
   0  12  -4  121.42    6.26
   0 -12   4  126.39    6.38
   0 -12  -4  130.27    5.97
   0  12  -6    1.62    2.88
   0  12   6    0.47    2.22
   0  12  -6   -2.32    3.35
   0 -12  -6    3.26    1.51
   0 -12   6    2.63    3.17
   0 -12  -6    0.50    1.96
   0  12  -6    0.47    3.20
   0 -12   6   -0.08    2.79
   0  12  -8   -6.15    4.04
   0 -12   8    4.89    3.72
   0 -12   8    0.66    2.79
   0  12  -8   -3.94    3.62
   0  12   8   -3.12    2.11
   0  12 -10  427.50   17.72
   0 -12  10  431.33   17.61
   0  12  10  437.78   16.46
   0  12 -10  450.98   18.01
   0  12 -12  117.75    7.11
   0 -12  12  115.45    6.67
   0  12 -12  108.54    6.87
   0  12 -14   39.73    4.92
   0  12 -14   25.97    4.82
   0  12 -14   41.87    4.38
   0 -12  14   38.99    4.56
   0  12 -14   32.67    4.56
   0  12 -16   -0.16    3.89
   0 -12 -16   -3.37    2.75
   0  12 -16   -2.01    4.28
   0  12 -16   -2.74    3.63
   0 -12  16   -1.02    3.45
   0  12 -16   -3.04    4.04
   0  12 -18   -3.95    4.34
   0 -12 -18    3.39    2.89
   0  12 -18   -0.37    4.36
   0  12 -18   -4.79    4.65
   0  12 -18    0.62    3.86
   0 -12  18   -0.16    3.91
   0  12 -20  773.15   31.80
   0  12 -20  819.25   32.32
   0  12 -20  803.76   32.10
   0 -12 -20  832.32   31.09
   0  12 -20  791.34   32.44
   0  12 -22   98.14    8.23
   0  12 -22   88.85    7.57
   0 -12 -22   75.44    6.03
   0  12 -22   73.06    7.83
   0  12 -24   85.01    8.05
   0  12 -24   83.51    7.41
   0  12 -24   92.61    8.29
   0 -12 -24   84.92    6.27
   0  12 -26   34.15    6.96
   0  12 -26   24.79    5.84
   0  12 -26   25.71    6.89
   0 -12 -26   29.19    4.74
   0  12 -28   -1.61    6.95
   0  12 -28   -8.94    5.86
   0  12 -28   -5.18    7.43
   0 -12 -28   -5.84    5.19
   0  12 -30  480.04   21.99
   0  12 -30  461.68   20.64
   0 -12 -30  482.25   20.18
   0  12 -30  440.66   22.00
   0  12 -32   70.31    7.53
   0 -12 -32   71.69    8.06
   0  12 -32   76.17    9.52
   0  12 -32   64.42    9.35
   0 -12  32   70.25    8.08
   0 -12 -32   63.43    6.84
   0  12 -34   54.32    7.68
   0 -12 -34   66.44    7.12
   0  12 -34   65.78    9.61
   0 -12 -34   60.53    7.92
   0  12 -34   67.67    7.48
   0 -12  34   63.27    7.96
   0  12 -36  116.88   11.32
   0 -12  36   88.03    9.65
   0  12 -36  110.69    9.11
   0  12 -36  115.15    9.91
   0 -12 -36  103.86    8.73
   0 -12 -36   84.36    9.53
   0  12 -38   24.82    9.44
   0 -12  38   17.20    7.94
   0  12 -38   12.58    7.43
   0  12 -38   17.02    8.16
   0 -12 -38   12.00    7.07
   0 -12 -38   14.80    8.27
   0  12 -40   22.23    9.85
   0 -12  40   16.80    7.68
   0  12 -40   24.59    9.07
   0  12 -40   31.57    7.85
   0 -12 -40   17.53    6.94
   0 -12 -40   32.94    8.53
   0  12 -42   -4.83    8.40
   0 -12 -42    1.08    6.65
   0  12 -42   -2.13    7.17
   0 -12 -42   -3.31    7.86
   0 -12 -44    9.39    7.32
   0  12 -44   -3.97    7.88
   0 -12 -46  129.86   11.30
   0 -13  -1  343.75   13.37
   0  13   1  349.51   14.00
   0 -13   1  338.74   13.55
   0 -13   1  350.04   14.16
   0 -13  -1  350.82   14.03
   0  13  -1  383.51   15.03
   0  13   1  363.08   13.95
   0  13   1  370.70   13.36
   0  13  -1  352.49   14.07
   0  13   1  342.05   14.28
   0  13  -1  357.40   14.51
   0 -13   3  133.89    6.47
   0 -13  -3  116.96    7.03
   0  13  -3  128.63    6.34
   0  13  -3  132.60    9.28
   0  13   3  123.67    6.25
   0  13  -3  123.71    6.76
   0 -13  -3  133.05    6.10
   0  13  -5 1183.75   45.65
   0 -13  -5 1248.57   44.73
   0 -13  -5 1216.02   45.31
   0 -13   5 1226.85   45.53
   0 -13   5 1198.30   45.74
   0 -13  -5 1253.56   45.35
   0  13   5 1183.58   45.28
   0  13  -5 1150.50   45.94
   0 -13  -7  191.88    7.81
   0 -13  -7  204.98    8.36
   0  13  -7  200.14    9.31
   0  13  -7  189.65    8.87
   0 -13   7  191.33    8.78
   0  13   7  198.14    8.25
   0  13  -7  190.64    9.39
   0 -13   7  216.40    9.47
   0  13  -9   10.65    4.03
   0  13  -9    9.70    4.30
   0  13   9    8.39    2.07
   0 -13   9   14.43    3.27
   0 -13   9    9.49    3.95
   0  13 -11   -2.16    4.03
   0  13  11    0.86    1.62
   0 -13  11   -1.28    3.19
   0  13 -11    2.66    3.87
   0 -13  13   99.76    6.26
   0  13 -13  102.38    6.53
   0  13 -13  108.01    6.91
   0  13 -15  542.88   21.77
   0  13 -15  516.80   21.87
   0 -13  15  538.16   21.56
   0  13 -15  535.28   21.91
   0  13 -17   97.51    6.65
   0 -13 -17   89.47    5.18
   0  13 -17   85.68    6.68
   0  13 -17  103.27    6.46
   0 -13  17   82.91    6.02
   0  13 -17   84.37    6.54
   0 -13  19   17.41    4.77
   0 -13 -19   28.64    3.70
   0  13 -19   30.21    5.52
   0  13 -19   24.09    4.76
   0  13 -19   24.39    5.32
   0  13 -19   20.78    5.06
   0  13 -21  135.29    9.18
   0 -13 -21  126.83    7.00
   0  13 -21  127.32    8.18
   0  13 -21  116.15    8.93
   0  13 -21  110.36    8.21
   0 -13 -23   48.98    5.20
   0  13 -23   50.53    7.26
   0  13 -23   41.72    6.33
   0  13 -23   46.50    7.35
   0  13 -23   51.30    6.64
   0  13 -25   44.30    6.88
   0  13 -25   46.42    7.36
   0  13 -25   42.35    6.26
   0 -13 -25   48.67    5.11
   0 -13 -27   10.35    4.71
   0  13 -27    8.35    6.92
   0  13 -27   12.61    5.95
   0  13 -27    0.53    6.95
   0  13 -29   10.06    7.53
   0 -13 -29    7.64    5.26
   0  13 -29   -6.53    8.47
   0  13 -29    3.74    6.49
   0  13 -31  -11.27    8.10
   0 -13 -31   -6.19    5.42
   0  13 -31   -5.64    6.54
   0  13 -31  -15.09    9.03
   0 -13 -33   -1.00    6.50
   0  13 -33   -8.17    8.17
   0  13 -33   -6.03    6.54
   0  13 -33  -13.36    8.63
   0 -13 -33   -1.63    5.71
   0 -13 -35    6.58    6.09
   0  13 -35    4.68    8.31
   0 -13 -35    6.13    6.82
   0  13 -35    7.62    6.51
   0  13 -35   -2.65    8.68
   0 -13  35    6.62    7.51
   0  13 -37   -2.21    7.20
   0  13 -37   -1.39    9.08
   0 -13 -37   -1.40    6.79
   0  13 -37    7.01    7.72
   0 -13 -37   -0.28    7.54
   0 -13  37   -3.76    7.48
   0  13 -39   38.10    7.74
   0 -13  39   49.60    8.71
   0 -13 -39   48.78    8.71
   0 -13 -39   42.72    7.46
   0  13 -39   37.72    8.56
   0  13 -39   32.79    9.65
   0  13 -41   27.31    8.79
   0 -13 -41   19.85    7.05
   0  13 -41   24.90    7.43
   0 -13 -41   15.92    7.94
   0 -13 -43    3.87    7.14
   0  13 -43    5.65    7.34
   0 -13 -43  -11.12    8.31
   0 -13 -45   30.89    8.37
   0  14   0 1499.88   55.10
   0  14   0 1471.38   56.02
   0  14   0 1493.72   55.69
   0  14   0 1605.36   55.95
   0 -14   0 1507.59   55.76
   0 -14   0 1470.51   55.13
   0 -14  -2   62.16    4.18
   0  14  -2   63.68    5.69
   0  14   2   52.63    3.83
   0  14   2   62.40    4.45
   0  14  -2   59.41    4.69
   0 -14   2   58.87    4.58
   0  14  -2   66.62    4.45
   0 -14  -4   77.60    4.42
   0 -14  -4   61.84    5.03
   0  14   4   80.63    4.77
   0  14  -4   74.79    5.38
   0 -14   4   78.30    5.14
   0  14  -4   72.01    5.07
   0  14  -6  303.35   12.84
   0 -14  -6  306.55   11.62
   0 -14  -6  305.52   12.21
   0 -14  -6  299.39   12.34
   0 -14   6  307.38   12.97
   0 -14   6  291.75   12.55
   0  14   6  302.73   12.25
   0  14  -6  292.07   13.14
   0  14  -8   98.46    6.71
   0  14   8  100.89    5.16
   0 -14  -8  112.91    5.22
   0 -14   8  103.86    5.94
   0  14  -8   95.10    6.29
   0  14  -8  109.84    6.13
   0 -14   8  103.58    6.43
   0  14 -10   97.77    6.47
   0  14 -10  102.51    6.40
   0  14  10  106.61    4.87
   0 -14  10  104.47    5.99
   0  14 -12   21.96    4.17
   0  14  12   19.20    1.88
   0  14 -12   15.24    4.16
   0 -14  12   17.32    3.54
   0  14 -14   13.50    4.39
   0  14 -14   21.32    4.05
   0 -14  14   10.57    3.40
   0 -14  16    1.52    3.77
   0  14 -16   -4.03    4.30
   0  14 -16  -10.73    4.36
   0  14 -16   -2.48    4.21
   0 -14  18   73.37    6.17
   0 -14 -18   77.16    5.11
   0  14 -18   71.32    6.64
   0  14 -18   83.30    6.60
   0  14 -18   83.81    6.76
   0 -14  20  251.80   12.38
   0 -14 -20  240.25   11.02
   0  14 -20  237.84   12.67
   0  14 -20  263.66   12.39
   0  14 -20  255.19   12.51
   0  14 -20  248.96   12.65
   0 -14  22   48.20    6.37
   0 -14 -22   57.32    5.14
   0  14 -22   62.21    7.40
   0  14 -22   55.55    6.38
   0  14 -22   56.34    7.00
   0  14 -22   61.12    7.34
   0 -14 -24    8.97    4.19
   0  14 -24    9.37    5.66
   0  14 -24   11.32    6.18
   0  14 -24    0.85    5.96
   0  14 -24    7.32    6.25
   0 -14 -26  103.04    6.96
   0  14 -26   75.06    7.95
   0  14 -26  104.44    9.28
   0  14 -26  106.49    8.47
   0  14 -26   89.04    9.04
   0  14 -28   -7.44    6.57
   0  14 -28  -11.09    7.99
   0 -14 -28   -6.15    5.23
   0  14 -28  -16.60    8.57
   0  14 -30  421.51   20.07
   0  14 -30  404.57   19.90
   0 -14 -30  388.74   17.84
   0  14 -30  415.70   18.85
   0 -14 -32   38.97    7.53
   0  14 -32   45.87    7.65
   0  14 -32   50.77    8.78
   0 -14 -32   44.22    6.60
   0  14 -32   45.42    8.88
   0 -14 -34   65.58    8.38
   0  14 -34   89.87    8.51
   0  14 -34  100.52   10.42
   0  14 -34   73.27   10.38
   0 -14 -34   84.26    7.82
   0 -14 -36   52.03    7.73
   0  14 -36   45.35    9.92
   0 -14 -36   50.26    8.51
   0  14 -36   74.24   10.53
   0 -14  36   46.73    8.13
   0  14 -36   46.89    8.23
   0 -14 -38   -1.68    6.68
   0 -14  38    0.90    8.03
   0  14 -38   -2.85    7.16
   0  14 -38   -9.68    9.21
   0  14 -38    7.84    8.83
   0  14 -38   -4.69    9.38
   0 -14 -38    6.64    7.72
   0  14 -40   -0.70    8.85
   0 -14 -40   -1.78    6.75
   0  14 -40   -0.54    6.97
   0 -14 -40    2.14    7.36
   0 -14 -42   19.59    7.26
   0  14 -42   15.27    7.67
   0 -14 -42   13.93    8.18
   0 -14 -44   14.19    7.47
   0  14 -44   20.40    8.54
   0 -14 -46   99.33   10.61
   0 -15  -1   15.27    2.15
   0 -15   1   -0.51    2.32
   0  15   1    6.40    2.99
   0  15   1    1.82    2.84
   0  15   1    8.97    1.74
   0  15  -1    2.61    3.65
   0  15   1   13.31    3.75
   0 -15   1    9.23    3.33
   0 -15  -1   11.79    3.25
   0  15  -1    7.00    3.05
   0 -15   3  157.79    7.37
   0  15  -3  164.44    7.78
   0  15   3  138.70    6.93
   0 -15  -3   63.08   10.06
   0 -15  -3  151.22    6.80
   0  15  -3  150.71    7.05
   0 -15   5  238.12   10.35
   0  15  -5  218.98   10.49
   0  15   5  217.57    9.60
   0  15  -5  220.42   10.05
   0 -15   5  211.69    9.74
   0 -15  -5  234.95   10.67
   0 -15  -5  222.34    9.53
   0 -15  -7  548.39   20.84
   0 -15  -7  575.44   21.48
   0  15  -7  545.69   22.09
   0 -15   7  588.99   22.31
   0 -15   7  520.51   21.73
   0  15  -7  542.52   22.39
   0  15   7  559.77   21.37
   0 -15  -7  571.91   21.60
   0  15  -9   -1.07    3.96
   0  15   9    0.64    2.26
   0 -15   9   10.37    4.33
   0 -15  -9    4.07    2.35
   0 -15   9    7.76    3.00
   0  15  -9    5.11    3.48
   0  15  -9   -0.52    3.67
   0 -15  11   -3.60    3.24
   0  15 -11    0.14    3.87
   0  15  11   -1.21    1.83
   0  15 -11   -3.76    3.52
   0 -15  13   83.19    5.63
   0  15 -13   90.10    6.22
   0  15 -13   83.75    5.87
   0  15 -15   77.27    6.12
   0  15 -15   88.52    6.15
   0 -15  15   88.99    5.65
   0  15 -15   72.38    6.13
   0 -15 -17  129.88    6.73
   0  15 -17  132.52    8.36
   0  15 -17  129.73    8.10
   0 -15  17  123.36    7.55
   0  15 -17  141.71    8.35
   0  15 -19  104.76    7.75
   0  15 -19  108.47    8.00
   0 -15 -19  109.55    6.25
   0 -15  19  108.43    7.51
   0  15 -19  120.54    8.17
   0  15 -21   37.51    6.16
   0 -15 -21   25.26    4.26
   0  15 -21   24.51    6.28
   0 -15  21   26.96    5.62
   0  15 -21   20.66    6.40
   0  15 -23    9.74    6.18
   0  15 -23   10.92    5.59
   0 -15 -23   15.05    4.54
   0  15 -23   10.78    6.50
   0 -15  23    5.45    5.71
   0  15 -23   11.00    6.65
   0  15 -25  204.55   12.09
   0  15 -25  211.11   12.13
   0  15 -25  191.09   11.21
   0  15 -25  171.74   11.06
   0 -15 -25  191.33    9.84
   0 -15  25  174.61   10.89
   0  15 -27   98.00   10.01
   0  15 -27  113.63   10.35
   0  15 -27  125.35    9.54
   0  15 -27  105.37    8.89
   0 -15 -27  105.58    7.54
   0  15 -29   44.80    8.78
   0  15 -29   37.78    7.49
   0  15 -29   32.36    8.50
   0 -15 -29   45.79    6.02
   0 -15 -31   -8.06    5.63
   0  15 -31  -10.55    8.38
   0 -15 -31   -4.56    6.52
   0  15 -31   -0.31    8.22
   0  15 -31   -5.36    6.81
   0 -15 -33    7.68    5.96
   0  15 -33   25.84    8.88
   0  15 -33    1.50    7.09
   0  15 -33    5.20    8.44
   0 -15 -33    9.77    7.20
   0 -15 -35  212.84   13.09
   0  15 -35  201.91   14.47
   0  15 -35  212.71   13.12
   0  15 -35  211.48   14.76
   0 -15 -35  217.58   12.40
   0 -15 -37    5.60    7.07
   0  15 -37   19.41    9.82
   0 -15 -37    6.92    8.24
   0  15 -37   -3.94    9.76
   0  15 -37    8.94    7.95
   0 -15 -39   -2.23    6.67
   0  15 -39   -4.91    7.62
   0  15 -39   13.27    8.95
   0 -15 -39   -2.35    7.31
   0 -15 -41    9.65    7.23
   0  15 -41   27.87    8.12
   0 -15 -41   19.59    7.82
   0 -15 -43   19.58    7.89
   0  15 -43   32.63    8.81
   0 -15 -43   30.91    8.99
   0 -15 -45   28.15    8.66
   0 -16   0  295.89   11.94
   0  16   0  291.53   13.13
   0  16   0  304.02   11.90
   0 -16   0  297.28   12.75
   0  16   0  313.92   12.76
   0  16  -2   57.10    4.34
   0  16   2   45.61    3.80
   0 -16   2   55.71    4.59
   0 -16  -2   56.14    4.13
   0 -16  -2   46.26    2.87
   0  16  -2   56.33    4.79
   0  16   2   66.34    4.58
   0  16  -4  179.27    8.87
   0 -16   4  196.80    9.19
   0 -16  -4  177.89    8.49
   0  16  -4  201.17    9.49
   0  16   4  184.25    8.73
   0  16   6  410.19   15.89
   0  16  -6  401.01   16.73
   0 -16   6  426.15   16.59
   0 -16  -6  379.91   16.31
   0  16  -6  389.36   16.32
   0 -16   6  408.10   16.14
   0 -16  -6  405.25   15.89
   0 -16  -6  385.05   14.92
   0  16  -8    2.94    3.66
   0  16   8   -1.68    2.69
   0 -16  -8    2.33    1.71
   0 -16  -8    0.55    2.88
   0  16  -8    3.39    3.66
   0 -16   8    0.78    3.24
   0 -16   8   -2.05    3.95
   0 -16  -8    2.98    2.27
   0  16  10    4.19    2.24
   0  16 -10    1.26    3.64
   0 -16  10    4.29    3.08
   0  16 -10    0.82    3.59
   0  16 -10    4.77    3.46
   0 -16  10   -0.15    3.66
   0  16 -12   -1.09    3.76
   0 -16  12    4.30    3.15
   0  16 -12   -0.15    3.76
   0  16  12   -2.05    1.78
   0  16 -14    3.37    3.97
   0 -16  14    9.28    3.66
   0  16 -14    6.73    4.02
   0 -16  16    2.87    3.84
   0  16 -16   11.04    4.76
   0  16 -16    0.18    4.72
   0  16 -16    3.30    4.42
   0  16 -18  216.48   11.06
   0 -16  18  195.97   10.58
   0 -16 -18  213.51    9.56
   0  16 -18  210.85   11.22
   0  16 -18  189.63   11.05
   0  16 -20   -2.98    5.38
   0  16 -20   -1.64    5.72
   0 -16 -20   -1.53    3.69
   0 -16  20    1.31    4.71
   0  16 -20    2.34    5.58
   0  16 -22   31.12    7.09
   0  16 -22   30.71    6.96
   0 -16 -22   32.90    4.40
   0 -16  22   26.10    5.57
   0  16 -22   30.01    6.63
   0  16 -24    9.84    7.13
   0  16 -24    0.72    7.55
   0 -16 -24   14.17    4.96
   0  16 -24    2.74    6.91
   0 -16  24   -1.49    6.82
   0  16 -26  157.69   11.23
   0  16 -26  141.51   11.41
   0  16 -26  149.03   10.74
   0 -16 -26  142.82    8.81
   0 -16  26  155.29   10.36
   0  16 -28   72.55    9.31
   0  16 -28   80.66    8.71
   0  16 -28   83.63    9.74
   0 -16 -28   74.17    6.95
   0 -16  28   74.84    8.43
   0  16 -30  105.05   10.46
   0  16 -30  129.67    9.53
   0  16 -30  110.28   10.14
   0 -16 -30  117.64    8.07
   0 -16 -32   -7.39    6.06
   0  16 -32   -1.56    8.11
   0 -16 -32   -8.39    6.99
   0  16 -32   -0.32    8.43
   0  16 -32   -9.45    7.00
   0 -16 -34  113.47    8.94
   0  16 -34  113.58   11.72
   0 -16 -34   93.56    9.77
   0  16 -34  120.14   12.01
   0  16 -34  103.75   10.24
   0 -16 -36   95.32    8.99
   0  16 -36   95.04   11.80
   0 -16 -36   82.73    9.87
   0  16 -36  101.44   12.16
   0  16 -36   85.75   10.14
   0 -16 -38   94.63    9.13
   0  16 -38   89.68    9.68
   0 -16 -38   90.82    9.88
   0  16 -38   79.95   11.35
   0  16 -38   80.83   11.36
   0 -16 -40   17.32    7.84
   0  16 -40   31.78    7.94
   0 -16 -40   28.18    7.21
   0 -16 -42   10.11    8.56
   0 -16 -42   -5.89    7.77
   0  16 -42    2.39    8.23
   0 -16 -44   44.04    9.07
   0  17  -1   41.65    3.91
   0  17   1   39.43    2.51
   0  17   1   45.39    4.28
   0  17  -1   42.66    4.47
   0  17  -1   23.30    4.68
   0  17   1   40.23    3.52
   0  17  -1   47.22    2.73
   0 -17  -1   48.94    3.92
   0 -17   1   37.91    4.01
   0 -17  -1   45.10    2.61
   0 -17  -3   20.48    3.20
   0 -17   3   22.44    3.80
   0  17   3   26.13    3.78
   0  17  -3   21.61    4.15
   0 -17  -3   17.48    1.89
   0  17  -3   22.95    3.64
   0  17  -5    3.98    3.99
   0  17   5    2.87    3.16
   0 -17   5    5.33    3.70
   0 -17   5    7.15    3.21
   0  17  -5    3.66    3.49
   0 -17  -5    3.58    2.81
   0 -17  -7    4.29    1.50
   0 -17   7    2.18    3.71
   0  17   7    0.27    2.76
   0  17  -7    1.89    3.91
   0 -17  -7   14.59    3.35
   0 -17   7    9.62    3.11
   0 -17  -7    4.47    2.75
   0  17  -7    4.68    3.27
   0 -17   9   71.28    4.84
   0 -17  -9   68.12    3.54
   0  17   9   64.03    4.13
   0  17  -9   68.29    5.62
   0 -17  -9   71.38    4.52
   0 -17  -9   70.70    4.16
   0 -17   9   71.50    5.53
   0  17  -9   65.18    5.29
   0  17 -11  163.63    8.12
   0  17 -11  158.91    8.53
   0 -17  11  151.07    7.98
   0  17  11  161.47    6.95
   0  17 -13   55.95    5.27
   0  17 -13   51.94    5.49
   0 -17  13   52.02    4.79
   0  17  13   54.59    3.16
   0 -17  15   12.44    4.15
   0  17 -15   15.44    5.24
   0  17 -15   21.10    5.06
   0 -17  17   73.62    6.41
   0  17 -17   70.14    6.80
   0  17 -17   61.18    6.66
   0  17 -17   71.92    6.90
   0 -17 -19   61.41    4.96
   0  17 -19   55.34    7.24
   0  17 -19   80.35    7.36
   0  17 -19   71.04    7.20
   0 -17  19   63.52    6.36
   0 -17 -21   88.25    6.12
   0  17 -21   77.16    8.04
   0  17 -21   76.92    7.99
   0  17 -21  101.51    8.24
   0 -17  21   98.56    7.76
   0 -17 -23   22.12    4.92
   0  17 -23   23.05    7.64
   0  17 -23   15.45    7.25
   0  17 -23   23.08    7.07
   0 -17  23   40.90    6.80
   0  17 -25  220.47   14.00
   0 -17 -25  246.77   11.81
   0  17 -25  242.81   14.22
   0 -17  25  246.91   13.30
   0  17 -25  234.94   13.70
   0  17 -27  202.20   13.62
   0 -17 -27  207.75   11.21
   0 -17  27  217.81   12.73
   0  17 -27  225.54   13.91
   0  17 -27  232.45   13.14
   0  17 -29    5.60    7.88
   0  17 -29    0.77    6.79
   0  17 -29   -3.18    7.74
   0 -17 -29   -0.70    5.09
   0 -17  29    3.74    6.39
   0 -17 -31   -5.08    5.84
   0  17 -31    6.58    7.55
   0 -17 -31    5.99    6.34
   0  17 -31    1.53    7.72
   0  17 -31   -3.66    7.09
   0 -17 -33   25.86    6.52
   0  17 -33   20.60    9.31
   0 -17 -33   21.86    7.41
   0  17 -33   21.40    9.14
   0  17 -33   21.68    8.23
   0  17 -35  159.02   13.79
   0  17 -35  155.28   11.99
   0 -17 -35  130.59   11.42
   0  17 -35  165.56   13.65
   0 -17 -35  155.78   10.77
   0 -17 -37   10.29    7.20
   0  17 -37  -13.60   10.39
   0  17 -37   -5.37   10.38
   0 -17 -37    2.43    8.12
   0  17 -37    6.74    8.51
   0 -17 -39    7.45    7.57
   0 -17 -39    6.20    6.85
   0  17 -39   12.74    7.85
   0 -17 -41   44.94    8.85
   0 -17 -41   38.54    8.08
   0  17 -41   44.86    8.97
   0 -17 -43  139.21   12.44
   0 -17 -43  160.45   11.85
   0  18   0   45.39    3.69
   0  18   0   42.16    2.67
   0 -18   0   43.80    4.03
   0  18   0   40.84    3.93
   0  18   0   37.19    4.28
   0  18   2   -2.05    3.49
   0  18  -2   -4.49    3.62
   0 -18   2   -4.33    3.77
   0  18  -2    7.34    3.90
   0  18  -2   -2.37    3.22
   0 -18  -2   -2.10    1.55
   0 -18  -2   -0.87    2.89
   0 -18   4   17.42    3.87
   0  18  -4   23.84    4.33
   0  18   4   13.67    3.53
   0 -18  -4   19.82    3.19
   0  18  -4   18.74    3.57
   0  18  -6   50.49    4.65
   0 -18   6   50.88    4.25
   0 -18  -6   69.10    6.54
   0  18  -6   52.89    5.02
   0  18   6   53.36    4.19
   0 -18  -6   50.48    4.00
   0 -18   6   45.23    4.82
   0 -18  -8    7.79    1.61
   0  18   8    3.61    2.58
   0  18  -8    1.70    3.75
   0 -18  -8    4.34    2.68
   0 -18  -8    6.19    2.87
   0 -18   8    6.39    3.82
   0 -18   8   11.14    2.97
   0  18  -8    6.84    3.32
   0  18 -10   38.32    5.16
   0  18  10   37.97    3.34
   0 -18  10   28.95    3.98
   0  18 -10   37.62    4.68
   0 -18 -10   34.08    3.27
   0 -18 -10   36.55    2.68
   0 -18  10   34.60    4.72
   0  18 -12   12.33    4.54
   0 -18  12    9.86    3.86
   0  18  12    8.96    2.29
   0  18 -12   13.04    4.35
   0 -18 -12   11.33    3.00
   0  18 -14  259.58   12.28
   0 -18  14  249.54   11.97
   0  18 -14  256.56   12.50
   0  18 -16   20.02    5.83
   0  18 -16   27.23    5.84
   0 -18  16   26.00    5.11
   0  18 -18  535.90   23.17
   0  18 -18  547.23   22.97
   0  18 -18  526.97   23.03
   0 -18  18  546.78   22.66
   0 -18 -20   -2.67    4.19
   0  18 -20  -10.26    6.53
   0 -18  20   -4.88    5.74
   0  18 -20   -6.13    6.35
   0  18 -20  -10.51    6.50
   0 -18 -22   43.90    5.19
   0  18 -22   35.23    7.41
   0 -18  22   50.21    6.63
   0  18 -22   38.97    7.66
   0  18 -22   46.28    7.26
   0  18 -24  226.83   13.27
   0 -18 -24  204.08   11.00
   0 -18  24  242.90   12.84
   0  18 -24  227.83   13.21
   0  18 -24  220.71   13.11
   0 -18 -26  117.98    8.32
   0 -18  26  133.93    9.94
   0  18 -26  141.39   10.85
   0  18 -26  134.26   10.88
   0  18 -26  134.82   11.00
   0  18 -28  215.90   13.28
   0  18 -28  212.01   13.42
   0 -18 -28  212.17   11.05
   0 -18  28  211.60   12.65
   0  18 -28  211.82   12.70
   0  18 -30    6.61    7.70
   0 -18 -30    2.54    5.70
   0  18 -30   -0.27    6.48
   0 -18 -30    2.54    4.87
   0 -18  30   -7.01    6.60
   0  18 -30    8.89    7.49
   0 -18 -32  152.48   10.62
   0  18 -32  161.92   12.50
   0  18 -32  158.18   12.63
   0 -18  32  156.48   11.53
   0 -18 -32  159.65    9.87
   0  18 -32  142.84   11.17
   0  18 -34  246.51   16.03
   0  18 -34  259.09   16.17
   0 -18 -34  246.00   14.14
   0  18 -34  231.50   14.73
   0 -18 -34  228.67   13.34
   0  18 -36  116.40   12.40
   0 -18 -36   91.30    9.42
   0  18 -36  125.99   12.37
   0  18 -36  105.56   11.21
   0 -18 -36  112.32   10.42
   0 -18 -38  184.82   11.38
   0  18 -38  155.17   13.52
   0 -18 -38  164.60   11.90
   0  18 -38  169.36   12.29
   0 -18 -40   11.07    7.54
   0  18 -40   19.10    8.20
   0 -18 -40    8.89    7.00
   0 -18 -42    1.23    8.30
   0 -18 -42   -6.93    8.08
   0  19  -1    0.50    1.77
   0  19   1   -0.53    3.44
   0  19  -1   -1.43    3.53
   0  19   1    1.45    1.52
   0 -19   1   -1.04    3.44
   0 -19  -1    0.64    2.86
   0  19   1    0.10    2.64
   0  19  -1   -0.71    3.14
   0  19  -1    0.11    3.07
   0  19  -3  161.60    9.11
   0  19  -3  165.59    8.61
   0  19   3  162.65    8.09
   0 -19  -3  161.62    7.76
   0 -19   3  170.26    8.28
   0  19  -3  174.51    8.09
   0 -19  -3  154.68    6.41
   0 -19  -5   62.05    4.29
   0 -19   5   62.07    4.52
   0  19  -5   35.71    7.46
   0 -19  -5   27.04    7.52
   0  19  -5   63.05    5.27
   0  19   5   59.09    4.64
   0 -19   5   57.86    5.30
   0  19  -5   69.66    5.00
   0  19   7    6.79    3.07
   0  19  -7    1.89    4.06
   0 -19  -7    5.76    3.08
   0 -19   7    9.90    3.21
   0 -19  -7    4.07    3.43
   0  19  -7    5.02    3.74
   0 -19   7    5.95    3.85
   0 -19  -9  106.52    4.78
   0 -19  -9  103.64    5.90
   0  19  -9   96.95    6.78
   0 -19   9  108.42    7.10
   0  19   9  111.80    5.70
   0  19  -9  108.78    7.29
   0 -19  -9  106.55    6.04
   0 -19   9  108.23    6.38
   0  19 -11  124.58    8.23
   0  19  11  127.64    6.36
   0  19 -11  143.54    8.19
   0 -19 -11  131.80    5.97
   0 -19 -11  132.55    6.70
   0 -19  11  138.37    7.55
   0  19 -13  643.37   26.76
   0  19 -13  674.52   26.50
   0 -19  13  655.97   26.36
   0 -19 -13  665.72   25.64
   0 -19 -13  665.07   25.00
   0  19  13  652.01   24.96
   0  19 -15    2.35    6.01
   0 -19  15    6.96    5.31
   0  19 -15    6.00    6.19
   0  19 -17  202.92   11.41
   0 -19  17  209.19   11.11
   0  19 -17  204.94   11.67
   0  19 -19   38.05    7.03
   0  19 -19   32.77    6.85
   0 -19  19   28.62    6.57
   0 -19 -19   29.40    4.56
   0  19 -19   40.10    7.42
   0 -19 -21   -5.92    4.44
   0  19 -21   -2.53    6.50
   0  19 -21   -5.06    6.38
   0 -19  21    6.80    5.71
   0  19 -21  -11.81    6.61
   0 -19 -23   -0.14    4.71
   0  19 -23    2.21    7.22
   0  19 -23   -2.62    7.24
   0 -19  23   11.83    6.15
   0  19 -23   16.98    7.06
   0 -19 -25   -2.11    5.42
   0  19 -25   -5.52    7.84
   0  19 -25  -10.79    8.29
   0 -19  25   -5.99    6.59
   0  19 -25   -2.84    7.72
   0 -19 -27   46.94    6.17
   0  19 -27   49.34    9.07
   0  19 -27   48.55    8.54
   0 -19  27   51.38    7.83
   0  19 -27   39.06    7.98
   0  19 -29   32.15    7.32
   0 -19  29   16.72    7.00
   0 -19 -29   10.36    5.29
   0  19 -29   19.08    7.84
   0 -19 -29   13.86    6.00
   0  19 -29   15.57    8.09
   0  19 -31   -3.06    7.52
   0 -19  31   -8.38    7.13
   0 -19 -31   -2.46    5.86
   0  19 -31   -3.74    8.55
   0 -19 -31   -3.46    6.27
   0  19 -31  -12.10    8.44
   0  19 -33  -10.26    8.78
   0  19 -33   -3.62    9.44
   0 -19  33    9.67    7.91
   0 -19 -33   -5.88    6.88
   0 -19 -33   -0.23    7.21
   0  19 -33  -11.15    9.68
   0  19 -35   -9.60    8.74
   0  19 -35   -4.15    9.94
   0  19 -35  -16.41   10.85
   0 -19  35  -12.53    9.25
   0 -19 -35    2.47    8.33
   0 -19 -35   -5.65    7.24
   0 -19 -37    8.69    7.75
   0 -19 -37    2.12    7.12
   0  19 -37   -6.17    9.57
   0  19 -37    8.93    8.06
   0 -19 -39   -0.84    7.25
   0  19 -39   -1.84    7.90
   0 -19 -39   -1.49    6.71
   0 -19 -41   21.86    8.29
   0 -19 -41   21.05    7.73
   0  20   0    3.91    3.78
   0 -20   0    3.16    3.37
   0  20   0    2.10    3.11
   0  20   0    4.97    2.89
   0  20   0    2.15    1.76
   0 -20   2    4.93    3.56
   0  20   2    2.16    3.55
   0  20  -2    0.31    3.77
   0  20  -2   -1.56    3.50
   0  20  -2    4.22    3.11
   0  20  -2    1.82    1.96
   0 -20  -2    0.33    3.13
   0  20  -4   40.48    4.96
   0  20   4   41.37    4.36
   0 -20   4   33.13    4.46
   0 -20  -4   41.33    3.93
   0  20  -4   44.51    5.86
   0 -20  -4   34.77    2.18
   0  20  -4   40.98    4.47
   0  20  -6   76.96    8.46
   0 -20   6   73.60    5.12
   0 -20  -6   61.19    6.86
   0  20   6   65.32    5.07
   0  20  -6   65.73    5.90
   0 -20  -6   65.31    4.75
   0  20  -6   63.74    5.38
   0 -20   6   70.81    5.79
   0  20  -8  112.80    7.11
   0 -20   8  118.42    6.72
   0 -20   8  112.45    7.29
   0  20  -8  113.64    7.58
   0  20   8  124.52    6.34
   0 -20  -8  111.07    6.38
   0 -20  -8  109.06    7.10
   0 -20  10   28.32    4.50
   0 -20 -10   26.54    2.50
   0 -20 -10   24.83    3.70
   0  20 -10   19.72    5.05
   0 -20  10   30.01    5.42
   0 -20 -10   23.42    4.07
   0  20 -10   22.98    5.42
   0  20  10   25.03    3.65
   0  20  12   19.55    3.29
   0 -20  12   10.20    4.61
   0  20 -12    7.37    5.53
   0 -20 -12   19.23    3.55
   0  20 -12   10.39    5.26
   0 -20 -12   12.77    2.75
   0 -20 -14    7.03    2.85
   0 -20  14    5.42    4.94
   0  20 -14    2.58    6.17
   0  20  14    4.40    2.76
   0  20 -14   -2.10    5.97
   0 -20 -14   -1.48    3.56
   0  20 -16  249.51   13.12
   0 -20  16  273.46   13.02
   0  20 -16  253.90   13.60
   0  20 -18  528.35   22.76
   0 -20  18  531.00   22.48
   0  20 -18  529.16   23.10
   0  20 -20    2.48    6.38
   0 -20  20    5.08    6.13
   0 -20 -20   -6.29    4.64
   0  20 -20   -5.13    7.16
   0  20 -20   11.08    6.77
   0  20 -22    0.23    6.87
   0 -20 -22   10.97    4.42
   0  20 -22    5.53    6.83
   0  20 -22   10.39    6.84
   0 -20  22   13.26    5.79
   0  20 -24   99.82    9.54
   0 -20 -24  110.46    7.34
   0  20 -24  123.17    9.85
   0  20 -24  106.39    9.51
   0 -20  24  111.77    8.99
   0  20 -26   72.92    9.11
   0  20 -26   61.04    8.71
   0 -20 -26   73.32    6.71
   0 -20  26   79.68    8.49
   0  20 -26   80.37    9.08
   0 -20 -28   88.68    7.88
   0  20 -28  103.41    9.75
   0  20 -28   91.33    9.26
   0  20 -28   94.84    9.83
   0 -20 -28   96.47    7.35
   0 -20  28  105.36    9.04
   0 -20 -30    6.99    6.04
   0  20 -30    8.09    7.97
   0  20 -30   15.94    7.68
   0  20 -30    8.24    8.29
   0 -20  30    8.04    6.75
   0 -20 -30    5.66    5.36
   0 -20 -32   86.61    8.93
   0  20 -32   81.28   10.61
   0  20 -32   88.98   10.01
   0  20 -32   90.42   10.64
   0 -20  32   86.91    9.11
   0 -20 -32   89.12    8.09
   0 -20 -34  225.62   13.22
   0  20 -34  212.98   15.12
   0  20 -34  202.92   14.04
   0 -20  34  203.07   13.71
   0 -20 -34  204.15   12.40
   0  20 -34  254.86   15.82
   0  20 -36   13.59    9.62
   0  20 -36   15.49    9.84
   0  20 -36    9.09    8.57
   0 -20  36   33.41    8.75
   0 -20 -36   26.13    7.13
   0 -20 -36   15.39    7.62
   0 -20 -38   37.28    7.11
   0  20 -38   40.93    8.51
   0 -20 -38   41.83    8.04
   0 -20 -40    1.42    7.62
   0 -20 -40   -0.51    7.03
   0  21  -1    2.10    3.29
   0  21   1    3.19    2.95
   0  21   1    4.27    3.87
   0  21  -1    1.41    4.07
   0 -21  -1   -1.54    3.65
   0  21  -1    2.48    3.61
   0  21  -1    1.65    2.13
   0 -21   1   -0.26    3.69
   0  21  -3   31.45    2.94
   0 -21  -3   31.44    3.90
   0  21  -3   28.52    4.96
   0  21   3   29.96    4.36
   0  21  -3   33.02    4.88
   0 -21   3   31.57    4.52
   0  21  -3   30.35    4.19
   0 -21  -5    3.04    3.51
   0  21  -5    8.31    4.58
   0  21   5    0.89    3.91
   0  21  -5    0.52    3.99
   0 -21   5    6.98    4.26
   0 -21   5    7.85    3.58
   0  21  -5   -4.98    6.28
   0 -21   7    7.08    4.63
   0  21  -7    4.67    4.74
   0  21   7    2.34    3.77
   0  21  -7   -6.90    9.35
   0 -21   7    7.75    3.82
   0 -21  -7   -2.13    6.52
   0  21  -7    1.70    4.47
   0 -21  -7    3.02    3.78
   0 -21  -9  175.46   10.13
   0 -21   9  192.88   10.50
   0 -21  -9  183.34    9.09
   0  21  -9  189.17   10.01
   0 -21   9  193.97    9.57
   0  21  -9  180.45   10.57
   0  21   9  201.85    9.06
   0 -21 -11   17.84    2.60
   0  21  11   11.18    3.67
   0  21 -11    9.38    5.40
   0 -21 -11   21.12    3.98
   0 -21 -11   11.86    4.43
   0  21 -11   19.47    5.90
   0 -21  11   12.40    4.44
   0  21 -13  379.03   16.89
   0 -21 -13  388.05   15.62
   0  21 -13  388.29   17.58
   0 -21 -13  360.17   14.87
   0  21  13  384.37   15.10
   0 -21  13  372.78   16.47
   0  21 -15  -16.17    6.86
   0 -21 -15   -1.20    3.67
   0  21 -15   -9.30    6.17
   0 -21  15   -4.73    5.64
   0 -21 -15   -2.30    3.21
   0 -21  17  117.37    8.56
   0  21 -17  125.26    9.56
   0  21 -17  127.19    9.23
   0  21 -19   65.65    8.19
   0  21 -19   51.92    7.93
   0 -21  19   59.87    7.22
   0 -21  21    8.36    5.98
   0 -21 -21   -3.97    4.48
   0  21 -21    2.06    6.97
   0  21 -21   -4.48    6.69
   0  21 -21    2.37    6.45
   0 -21  23   70.17    7.47
   0 -21 -23   78.51    6.18
   0  21 -23   84.36    8.51
   0  21 -23   85.22    8.66
   0  21 -23   70.53    8.19
   0 -21  25   39.36    7.30
   0  21 -25   43.97    7.91
   0 -21 -25   48.50    5.68
   0  21 -25   49.30    7.98
   0  21 -25   51.13    8.15
   0 -21  27   13.07    6.35
   0 -21 -27   15.28    5.90
   0  21 -27   19.20    7.29
   0 -21 -27   16.72    5.32
   0  21 -27   16.78    7.74
   0  21 -27   18.24    7.53
   0  21 -29   45.83    8.62
   0 -21 -29   42.35    6.68
   0 -21 -29   39.00    6.02
   0 -21  29   42.20    7.47
   0  21 -29   38.48    8.56
   0  21 -29   64.24    8.47
   0  21 -31   33.54    9.19
   0 -21 -31   34.56    6.48
   0 -21  31   37.29    7.91
   0  21 -31   54.46    8.93
   0  21 -31   26.26    8.93
   0 -21 -31   30.12    7.09
   0  21 -33   17.45    9.83
   0 -21 -33   18.97    7.41
   0 -21  33   26.90    8.30
   0 -21 -33   17.31    6.91
   0  21 -33   23.09    9.79
   0  21 -33   21.16    8.75
   0  21 -35   17.36    9.80
   0 -21  35    2.45    8.33
   0  21 -35    7.74    9.43
   0  21 -35   18.48    8.46
   0 -21 -35   14.32    6.69
   0 -21 -35   -0.24    7.28
   0  21 -37   -4.79    9.21
   0  21 -37   14.47    8.17
   0 -21 -37   -5.91    7.29
   0 -21 -37    8.65    6.53
   0 -21 -39   -8.17    7.35
   0 -21 -39    4.94    6.58
   0 -22   0    9.72    3.90
   0  22   0    6.73    2.02
   0  22   0    4.74    3.26
   0  22   0    7.17    4.36
   0 -22  -2  109.11    6.77
   0 -22   2  127.62    7.15
   0  22   2  126.95    7.26
   0  22  -2  114.37    7.67
   0  22  -2  117.43    5.63
   0  22  -2  120.57    7.11
   0  22  -2  125.20    7.01
   0 -22   4    5.38    4.14
   0  22   4    3.91    4.02
   0  22  -4   -0.18    4.83
   0 -22  -4    2.89    3.51
   0 -22   4    6.63    3.80
   0  22  -4    1.72    4.15
   0  22  -4   -0.20    5.18
   0 -22   6   61.40    5.30
   0 -22  -6   55.56    5.02
   0  22  -6   56.04    5.56
   0 -22   6   52.69    5.72
   0  22  -6   54.05    6.34
   0  22   6   58.69    5.37
   0  22  -8  551.75   23.49
   0 -22  -8  555.56   25.60
   0  22  -8  620.27   29.46
   0 -22   8  581.33   23.16
   0  22  -8  587.32   24.19
   0  22   8  603.23   22.88
   0 -22   8  589.71   23.87
   0 -22  -8  538.59   22.70
   0 -22  10   63.36    5.83
   0  22 -10   56.80    7.14
   0  22  10   62.58    5.24
   0  22 -10   64.01    6.67
   0 -22 -10   48.34    6.01
   0 -22 -10   51.99    5.42
   0 -22  10   53.78    7.02
   0 -22 -12   -0.06    2.66
   0  22 -12   -3.57    5.57
   0 -22 -12    1.72    3.67
   0  22  12   -0.55    3.80
   0  22 -12    3.74    5.90
   0 -22 -12   -4.89    4.75
   0 -22  12    5.18    4.89
   0 -22  14   -2.09    5.13
   0  22  14   -2.82    3.16
   0 -22 -14   -2.81    4.71
   0 -22 -14   -1.56    3.86
   0  22 -14    3.27    5.73
   0  22 -14   -9.90    6.12
   0 -22 -14    1.09    3.05
   0 -22 -16  167.39    8.52
   0 -22 -16  166.68    7.77
   0 -22  16  158.00    9.71
   0  22 -16  158.41   10.52
   0 -22  18  463.49   20.84
   0  22 -18  480.40   21.47
   0  22 -18  496.72   21.11
   0  22 -20   -4.33    7.17
   0  22 -20    4.19    6.65
   0 -22  20   -1.48    6.59
   0  22 -22    0.94    6.90
   0 -22 -22   -2.93    4.26
   0  22 -22   -3.22    6.61
   0  22 -22   -4.32    6.68
   0 -22  22   -2.70    5.88
   0  22 -24    1.01    6.81
   0  22 -24   10.25    6.70
   0 -22 -24    0.60    4.43
   0 -22  24   -1.19    5.84
   0  22 -24    6.97    6.59
   0  22 -26   -1.72    6.99
   0 -22 -26   -0.80    4.64
   0  22 -26    3.07    6.74
   0 -22 -26    0.85    5.28
   0 -22  26   -2.24    6.14
   0  22 -26   -2.99    7.14
   0  22 -28   -2.91    8.06
   0 -22 -28    3.79    5.33
   0 -22 -28    1.11    5.89
   0  22 -28    6.47    7.54
   0 -22  28    4.20    6.73
   0  22 -28    5.64    7.89
   0  22 -30    8.50    8.11
   0 -22 -30    0.60    6.13
   0 -22  30  -12.71    7.54
   0 -22 -30   -2.21    5.80
   0  22 -30   -2.41    7.89
   0  22 -30   -3.72    8.54
   0  22 -32   68.60   10.49
   0 -22 -32   79.26    8.39
   0 -22 -32   76.62    7.83
   0 -22  32   73.25    9.36
   0  22 -32   81.17    9.73
   0  22 -32   86.35   10.94
   0  22 -34   52.76   10.29
   0  22 -34   31.64    9.04
   0 -22  34   37.64    9.09
   0 -22 -34   47.10    7.33
   0  22 -34   45.00   10.10
   0 -22 -34   47.03    8.03
   0  22 -36   18.83    8.20
   0 -22 -36   18.69    7.50
   0 -22 -36   31.36    6.85
   0  22 -36   11.28    9.17
   0 -22 -38   -5.77    6.61
   0  23  -1    0.91    3.55
   0  23   1   -2.75    4.61
   0  23  -1   -3.09    4.77
   0 -23  -1   -0.26    3.80
   0  23  -1    0.78    4.11
   0  23  -1    0.27    2.39
   0 -23   1    2.94    4.12
   0  23  -3  106.29    5.45
   0 -23   3  105.23    7.08
   0  23   3  121.75    7.27
   0  23  -3  105.30    7.56
   0  23  -3  107.98    6.88
   0 -23  -3  105.04    6.65
   0  23  -3  108.72    7.14
   0  23  -5    4.39    4.26
   0  23  -5   -5.87    6.20
   0 -23   5    4.05    3.84
   0 -23   5    0.16    4.71
   0 -23  -5    0.12    3.80
   0  23   5   -1.42    4.16
   0  23  -5    1.53    4.75
   0 -23   7    4.17    5.31
   0  23  -7    3.43    5.56
   0  23   7    2.88    4.62
   0  23  -7    4.38    4.90
   0 -23  -7    3.20    4.20
   0  23  -7  -11.01    8.55
   0 -23   7    1.56    4.06
   0  23  -9  315.95   14.52
   0 -23  -9  274.71   16.03
   0 -23   9  319.86   14.12
   0 -23   9  325.64   14.81
   0  23   9  332.57   13.61
   0  23  -9  312.86   15.29
   0 -23  -9  299.06   13.51
   0  23  11    1.36    4.27
   0 -23 -11    3.66    5.18
   0  23 -11   -4.93    5.91
   0  23 -11    6.45    6.09
   0 -23  11    3.55    4.75
   0 -23 -11   -0.38    4.84
   0 -23 -13  104.18    5.27
   0 -23 -13  119.87    6.90
   0  23 -13   94.81    8.28
   0  23  13  100.06    5.94
   0 -23 -13   98.70    7.14
   0  23 -13  100.33    8.65
   0 -23  13  112.75    7.60
   0  23 -15   -1.83    6.04
   0 -23 -15    3.05    3.76
   0 -23 -15    6.10    4.80
   0  23 -15   -6.57    6.19
   0 -23 -15    3.16    3.07
   0 -23  15    1.85    4.95
   0 -23 -17    1.72    4.10
   0 -23 -17    0.09    3.42
   0 -23  17   -7.65    6.39
   0  23 -17   -0.43    6.37
   0  23 -19  220.72   12.20
   0 -23  19  198.23   11.74
   0  23 -19  209.08   12.32
   0  23 -21   30.42    7.21
   0 -23 -21   20.41    4.66
   0  23 -21   29.50    7.44
   0  23 -21   14.83    6.75
   0 -23  21   22.32    6.47
   0 -23  23   41.75    6.51
   0  23 -23   39.83    7.56
   0  23 -23   36.90    7.18
   0  23 -23   46.75    7.37
   0 -23 -23   37.29    5.05
   0 -23  25    3.71    6.20
   0 -23 -25    2.69    5.07
   0  23 -25   -7.57    7.11
   0  23 -25   -2.47    6.93
   0  23 -25   -1.85    6.78
   0 -23 -25    0.16    4.47
   0 -23 -27    7.21    5.04
   0  23 -27   10.45    7.57
   0 -23 -27   13.87    5.78
   0 -23  27    0.78    6.51
   0  23 -27    4.25    7.67
   0  23 -27   20.04    7.62
   0 -23 -29   17.91    5.62
   0 -23  29    6.85    6.81
   0  23 -29   16.04    8.66
   0  23 -29    8.78    8.39
   0  23 -29   19.57    8.05
   0 -23 -29   10.41    6.14
   0 -23  31   91.93    9.74
   0 -23 -31   91.48    8.26
   0  23 -31   96.53   10.87
   0  23 -31  115.46   11.56
   0  23 -31   89.76   10.52
   0 -23 -31   89.18    8.57
   0 -23  33   55.32    8.95
   0 -23 -33   53.26    7.37
   0  23 -33   70.41   10.84
   0  23 -33   52.66   10.39
   0  23 -33   56.41    9.66
   0 -23 -33   60.86    8.08
   0  23 -35   -5.01    9.36
   0 -23 -35    7.37    6.10
   0  23 -35    1.30    8.22
   0 -23 -35   11.28    6.97
   0 -23 -37    4.39    6.32
   0 -24   0   44.31    5.12
   0  24   0   43.57    2.74
   0  24   0   40.07    4.49
   0  24   0   49.76    5.67
   0  24  -2   42.74    3.45
   0 -24   2   43.75    5.30
   0  24   2   51.69    5.73
   0  24  -2   42.49    6.00
   0 -24  -2   44.41    4.92
   0  24  -2   47.41    5.27
   0  24  -2   44.59    4.98
   0  24  -4    0.15    2.83
   0 -24   4   -1.13    4.56
   0  24  -4   -4.72    4.87
   0 -24   4   -0.41    3.86
   0  24  -4    1.43    4.30
   0 -24  -4   -0.64    3.80
   0  24  -4   -2.33    5.23
   0  24   4    3.70    4.33
   0  24  -6   20.41    5.92
   0  24   6   19.38    4.69
   0  24  -6   19.97    4.95
   0 -24   6   16.14    4.41
   0  24  -6    1.86    6.86
   0 -24   6   22.33    5.08
   0 -24  -6   21.91    4.27
   0  24   8   73.06    6.09
   0  24  -8   75.64    7.58
   0 -24   8   76.83    5.96
   0 -24  -8   67.98    5.70
   0  24  -8   67.28    6.59
   0 -24   8   68.61    7.02
   0 -24  10   47.63    5.95
   0  24 -10   63.49    6.80
   0 -24 -10   51.31    8.34
   0  24 -10   61.13    7.29
   0 -24  10   48.68    6.81
   0  24  10   44.93    5.36
   0 -24 -10   54.74    5.72
   0  24 -12   13.84    5.73
   0  24 -12   15.76    6.32
   0 -24 -12   15.00    5.54
   0 -24 -12   18.15    4.79
   0  24  12    9.77    4.25
   0 -24  12   12.90    5.12
   0 -24 -14    1.40    2.69
   0 -24  14   -1.29    5.00
   0  24 -14   -7.42    5.98
   0 -24 -14    0.15    4.19
   0  24  14   -1.48    3.39
   0 -24 -14   -7.11    5.06
   0  24 -14    7.36    6.64
   0 -24 -16    9.58    4.07
   0  24 -16    9.41    6.38
   0 -24 -16    3.77    4.93
   0 -24  16    5.67    5.49
   0  24 -16    3.85    6.57
   0 -24 -18  233.80   10.89
   0  24 -18  252.08   13.09
   0 -24 -18  225.00   10.11
   0 -24  18  204.87   12.14
   0 -24 -20   24.47    4.55
   0 -24 -20   31.28    4.11
   0 -24  20   22.98    6.26
   0  24 -20   25.87    7.25
   0  24 -22    5.43    6.87
   0 -24 -22    8.30    4.27
   0 -24  22   -3.05    6.15
   0  24 -22    6.46    6.84
   0 -24 -22    6.12    4.55
   0  24 -22    2.79    6.68
   0  24 -24    1.18    6.84
   0 -24  24   -6.21    6.01
   0 -24 -24    1.68    4.42
   0  24 -24    0.54    6.47
   0  24 -24   -0.26    6.82
   0 -24 -24   -4.97    4.82
   0  24 -26   36.71    7.76
   0 -24 -26   26.91    5.68
   0 -24 -26   27.50    5.40
   0 -24  26   26.31    7.19
   0  24 -26   27.38    8.26
   0  24 -26   34.26    8.23
   0  24 -28   -2.42    8.30
   0 -24 -28    5.87    5.96
   0 -24 -28    2.80    5.47
   0 -24  28   -1.90    7.28
   0  24 -28   -7.97    8.50
   0  24 -28   -1.86    7.93
   0  24 -30   65.96   10.24
   0 -24 -30   77.81    8.11
   0 -24 -30   73.97    7.34
   0  24 -30   78.18   10.19
   0  24 -30   72.69   10.57
   0 -24  30   85.47    9.35
   0 -24  32   99.53   10.54
   0 -24 -32  113.22    8.80
   0 -24 -32  110.15    9.25
   0  24 -32  118.92   11.16
   0  24 -32  119.43   11.91
   0  24 -32  114.88   11.87
   0 -24 -34    0.21    6.28
   0  24 -34  -11.85    8.83
   0 -24 -34   -7.61    6.99
   0  24 -34   -3.23    9.09
   0  24 -34   -6.34    9.30
   0  24 -36   11.11    9.09
   0  25  -1   29.69    2.76
   0 -25   1   29.60    4.89
   0 -25  -1   24.53    4.71
   0  25  -1   22.39    5.40
   0  25   1   20.82    5.10
   0  25  -1   27.40    4.47
   0 -25   3    0.16    4.71
   0  25   3    7.32    4.78
   0  25  -3    0.59    5.45
   0  25  -3    1.11    2.85
   0 -25   3    3.30    4.12
   0 -25  -3    0.82    4.04
   0  25  -3    1.47    4.67
   0  25  -3    0.79    4.39
   0  25  -5   15.87    3.23
   0 -25   5   12.32    4.93
   0  25  -5   17.34    5.52
   0  25   5   20.45    4.83
   0  25  -5   20.69    6.48
   0 -25   5   13.67    4.24
   0  25  -5   19.41    4.85
   0 -25  -5   14.03    4.22
   0 -25   7   11.53    5.56
   0  25  -7   23.41    5.87
   0 -25  -7   15.31    4.08
   0 -25   7   13.96    4.44
   0  25  -7   13.08    5.09
   0  25   7    8.68    4.56
   0 -25   9    1.13    4.67
   0 -25   9   -2.16    6.00
   0  25  -9    7.96   13.27
   0  25  -9   -3.41    5.78
   0  25   9    5.55    4.48
   0 -25  -9    0.39    4.22
   0  25  -9   -3.80    5.59
   0 -25 -11   26.41    5.04
   0 -25 -11   14.82    7.65
   0  25 -11   38.49    6.35
   0  25 -11   42.29    7.31
   0  25  11   36.24    4.80
   0 -25  11   27.67    5.24
   0 -25 -13    8.39    4.88
   0 -25 -13    9.03    5.84
   0  25 -13    9.90    5.91
   0  25 -13    8.93    6.49
   0 -25  13   10.60    5.34
   0  25  13    8.47    3.91
   0 -25 -15    2.60    5.02
   0  25 -15    1.27    6.27
   0 -25 -15    4.36    4.36
   0 -25  15    0.39    5.07
   0  25 -15   -2.33    6.52
   0 -25 -15    2.57    2.79
   0 -25 -17   -0.83    5.42
   0  25 -17    3.36    6.39
   0 -25 -17    5.43    4.14
   0 -25  17    7.20    5.77
   0 -25 -17    2.93    3.44
   0  25 -17    1.61    7.03
   0 -25 -19   87.86    6.44
   0 -25 -19   86.35    5.98
   0  25 -19  100.01    8.89
   0 -25 -19   99.79    5.85
   0 -25  19   87.26    7.94
   0 -25  21   19.79    5.86
   0  25 -21   26.75    6.76
   0 -25 -21   15.78    4.48
   0 -25 -21   27.18    4.62
   0 -25 -21   21.73    3.93
   0 -25 -23   25.99    4.91
   0  25 -23   20.04    6.88
   0 -25 -23   23.49    4.66
   0 -25  23   27.87    6.56
   0  25 -23   25.70    7.45
   0 -25 -25    7.86    4.97
   0  25 -25   -1.95    7.31
   0 -25 -25    4.35    4.96
   0 -25  25    5.41    6.27
   0  25 -25    9.53    7.74
   0 -25  27    1.35    7.08
   0 -25 -27   -3.07    5.39
   0  25 -27   -5.91    7.86
   0 -25 -27   -3.98    5.85
   0  25 -27    8.50    8.13
   0  25 -27   -4.90    8.71
   0 -25  29   47.49    8.61
   0 -25 -29   39.65    6.56
   0 -25 -29   35.78    6.76
   0  25 -29   45.51    9.58
   0  25 -29   45.72    9.16
   0  25 -29   58.85    9.74
   0  25 -31  106.93   11.63
   0 -25 -31   96.62    8.94
   0  25 -31  124.68   11.46
   0 -25  31  106.00   10.57
   0 -25 -31   97.62    8.44
   0  25 -31  113.11   11.41
   0  25 -33   -0.33    8.59
   0  25 -33    0.35    9.23
   0  25 -33    8.44    9.22
   0 -25 -33    4.08    6.23
   0  25 -35   -5.47    9.31
   0  26   0  130.73    8.65
   0  26   0  130.05    7.76
   0 -26   0  133.17    7.92
   0  26   2   -0.36    5.30
   0  26  -2   11.14    5.78
   0  26  -2    2.10    4.49
   0  26  -2    5.58    5.13
   0 -26  -2    7.91    4.76
   0 -26   2    1.64    5.19
   0  26  -2    6.03    2.75
   0 -26  -4   25.29    4.84
   0 -26   4   26.75    4.65
   0  26  -4   33.80    5.46
   0  26  -4   26.87    3.51
   0  26   4   35.56    5.52
   0  26  -4   31.77    6.30
   0  26  -4   27.09    5.47
   0 -26   4   18.80    5.59
   0 -26  -6    1.08    4.24
   0 -26   6    7.23    4.13
   0  26  -6    8.11    5.74
   0 -26   6   -0.19    5.06
   0  26   6   -0.47    4.68
   0  26  -6    0.98    5.04
   0 -26  -8   -5.51    4.39
   0  26  -8   -3.90    5.81
   0 -26   8   -5.33    6.05
   0 -26   8   -5.04    4.64
   0  26   8    4.49    4.58
   0  26  -8   -6.70    5.41
   0 -26 -10  105.17    7.20
   0  26 -10  146.03   17.56
   0  26 -10  109.18    8.94
   0 -26  10  102.57    8.42
   0  26 -10  108.92    8.37
   0 -26  10  115.45    7.77
   0  26  10  118.09    7.13
   0  26 -12   51.92    7.81
   0  26 -12   45.89    6.98
   0 -26 -12   63.12    9.76
   0 -26 -12   42.96    5.57
   0 -26  12   40.71    6.31
   0  26  12   48.24    5.09
   0 -26  14   81.97    7.03
   0 -26 -14   69.86    6.30
   0 -26 -14   72.24    7.26
   0  26 -14   81.51    8.17
   0  26 -14   78.12    7.81
   0 -26 -14   56.60    3.92
   0  26  14   74.42    5.34
   0 -26 -16   54.76    3.98
   0 -26 -16   52.31    6.27
   0  26 -16   64.27    7.65
   0 -26  16   72.57    6.86
   0 -26 -16   65.05    5.94
   0  26 -16   58.45    8.05
   0 -26 -16   54.25    4.08
   0  26 -18   40.80    6.98
   0 -26 -18   31.48    3.83
   0 -26 -18   30.84    6.13
   0 -26 -18   28.41    3.88
   0 -26  18   41.49    6.38
   0 -26 -18   30.22    4.76
   0 -26 -20    4.29    3.83
   0 -26 -20    2.49    3.62
   0 -26  20   -4.38    5.82
   0  26 -20   -2.72    6.54
   0 -26  22   -1.47    5.60
   0 -26 -22   -0.95    4.03
   0  26 -22    4.17    6.61
   0 -26 -22    3.66    3.56
   0 -26 -22   -1.03    4.39
   0 -26 -22    2.02    3.94
   0 -26  24    0.52    6.27
   0 -26 -24   -0.68    4.63
   0  26 -24   -0.62    7.50
   0  26 -24    6.03    7.07
   0 -26 -24   -0.33    4.42
   0 -26 -24   -3.55    3.92
   0 -26 -24    4.22    4.80
   0  26 -26    3.47    7.94
   0 -26  26    9.37    7.15
   0 -26 -26   13.48    5.65
   0 -26 -26   17.72    5.70
   0  26 -26    9.90    8.01
   0  26 -28  -11.01    8.72
   0 -26  28   -2.24    7.14
   0 -26 -28   -0.18    5.83
   0 -26 -28    6.92    6.01
   0  26 -28   -2.94    8.47
   0  26 -30   66.64   10.11
   0 -26  30   60.00    8.77
   0 -26 -30   57.78    7.01
   0  26 -30   52.34    9.50
   0 -26 -30   58.76    7.30
   0  26 -32  -11.32    9.27
   0 -26 -32    4.75    6.09
   0 -27  -1    8.15    5.16
   0 -27   1   10.09    5.26
   0  27  -1    7.45    6.12
   0  27   1   13.76    5.89
   0  27  -1   26.03    4.76
   0  27  -3   86.13    7.19
   0 -27   3   81.87    6.46
   0  27   3   79.32    7.31
   0  27  -3   77.23    8.06
   0  27  -3   87.89    5.00
   0 -27   3   80.09    7.20
   0 -27  -3   77.22    6.68
   0  27  -3   73.85    6.57
   0  27  -5   84.68    8.24
   0  27  -5   97.33    8.43
   0  27   5  105.22    7.54
   0 -27   5  109.28    8.10
   0 -27  -5   99.47    7.01
   0 -27   5  107.39    7.10
   0  27  -5  113.07    6.01
   0  27  -5  102.78    7.74
   0  27   7   82.52    6.71
   0  27  -7   91.65    8.26
   0 -27   7   85.63    7.74
   0 -27   7   85.95    6.77
   0  27  -7   79.66    7.32
   0 -27  -7   69.23    6.35
   0 -27  -9    5.33    4.71
   0 -27   9   12.70    5.97
   0  27  -9    7.76    6.59
   0  27  -9   11.32    5.74
   0 -27   9    6.89    4.96
   0  27   9    8.98    4.64
   0  27 -11   12.15    6.81
   0  27 -11   17.51    6.32
   0 -27 -11   14.71    5.14
   0 -27  11   17.18    5.59
   0  27  11   16.86    4.72
   0  27 -13   59.37    8.27
   0  27 -13   64.31    7.52
   0 -27 -13   46.63    8.68
   0 -27 -13   66.45    6.13
   0 -27  13   59.31    6.64
   0  27  13   59.96    5.32
   0 -27 -15   24.48    2.67
   0  27 -15   32.99    6.58
   0 -27 -15   33.90    6.53
   0  27 -15   27.42    6.94
   0 -27 -15   34.58    5.49
   0 -27  15   32.68    5.94
   0 -27 -17    6.18    2.80
   0 -27 -17    4.05    5.00
   0  27 -17   11.88    6.23
   0 -27  17    9.30    5.58
   0 -27 -17   11.94    3.09
   0 -27 -17    5.71    4.76
   0  27 -17   11.10    6.84
   0  27 -19    4.17    6.22
   0 -27 -19    4.25    4.16
   0 -27  19    9.15    5.77
   0 -27 -19    8.44    3.47
   0 -27 -19    6.16    5.38
   0 -27 -19    1.39    3.30
   0 -27  21    2.91    5.75
   0  27 -21    4.65    6.58
   0 -27 -21    3.19    3.84
   0 -27 -21    3.42    4.03
   0 -27 -21    2.99    3.63
   0 -27  23   -2.31    6.50
   0  27 -23   -3.25    7.12
   0 -27 -23   -0.12    4.49
   0 -27 -23    4.76    4.73
   0 -27 -23    4.49    3.88
   0 -27 -23    0.63    4.31
   0 -27 -25   -0.17    4.88
   0 -27  25    2.14    7.24
   0  27 -25   -3.70    7.86
   0  27 -25   -5.49    8.09
   0 -27 -25   -2.45    5.20
   0 -27 -25   -4.92    4.41
   0 -27 -25    7.87    5.26
   0  27 -27   -0.90    8.26
   0  27 -27    2.98    8.61
   0 -27 -27  -10.00    5.88
   0 -27  27  -14.21    7.84
   0 -27 -27   -6.04    5.95
   0  27 -29   60.17    9.97
   0 -27  29   56.35    8.77
   0  27 -29   59.22    9.57
   0 -27 -29   58.19    6.90
   0 -27 -31   31.01    6.36
   0  27 -31   37.12    9.21
   0 -28   0  309.12   14.73
   0  28   0  336.36   15.52
   0 -28   2   -4.68    5.26
   0  28   2   -8.52    6.34
   0  28  -2   -7.70    6.48
   0 -28   2   -5.12    5.88
   0 -28  -2   -8.59    5.66
   0  28  -2   -5.50    5.08
   0  28  -2   -3.01    2.92
   0 -28   4  220.89   10.85
   0  28   4  221.44   11.50
   0  28  -4  204.96   12.09
   0  28  -4  216.21    9.33
   0 -28  -4  190.18   10.72
   0 -28   4  206.49   11.51
   0  28  -4  194.27   11.21
   0  28  -4  227.08   11.38
   0  28  -6   18.30    3.82
   0  28  -6   13.08    6.88
   0  28  -6   13.62    6.82
   0 -28  -6    4.57    5.13
   0 -28   6   17.13    5.08
   0  28   6   11.63    5.50
   0  28  -6   19.15    5.90
   0 -28   6    8.73    6.03
   0  28  -8   24.16    5.97
   0 -28   8   25.72    6.47
   0  28  -8   33.81    7.36
   0 -28   8   27.69    5.50
   0 -28  -8   35.11    5.38
   0  28   8   31.79    5.53
   0  28 -10  235.76   12.96
   0 -28 -10  198.55   10.79
   0 -28  10  229.27   12.42
   0  28 -10  174.47   16.06
   0  28  10  233.01   10.84
   0 -28  10  219.92   11.44
   0  28 -10  215.86   11.90
   0  28  12   14.70    4.65
   0  28 -12   27.69    7.19
   0 -28  12   21.30    5.80
   0 -28 -12   16.76    4.94
   0  28 -12   18.29    6.46
   0  28  14    6.10    3.75
   0  28 -14    3.51    6.02
   0 -28 -14    9.40    7.60
   0  28 -14   -9.72   17.61
   0  28 -14    8.03    6.65
   0 -28  14    4.52    5.02
   0 -28 -14    3.91    4.71
   0 -28 -16   33.51    5.52
   0 -28 -16   36.33    6.65
   0  28 -16   34.83    6.61
   0  28 -16   23.28    7.08
   0 -28  16   30.48    5.88
   0 -28 -16   20.88    2.37
   0 -28 -18   -3.18    2.69
   0 -28 -18   -0.71    5.11
   0  28 -18   -3.17    6.39
   0 -28  18   -0.68    5.56
   0 -28 -18   -0.37    2.95
   0 -28 -18   -1.25    4.91
   0  28 -18    1.19    6.83
   0  28 -20   70.37    8.36
   0 -28 -20   68.98    4.93
   0 -28  20   74.76    7.80
   0 -28 -20   67.75    6.21
   0 -28 -20   74.50    4.93
   0 -28 -20   66.16    7.05
   0 -28 -22   11.97    4.86
   0 -28  22   12.20    6.71
   0 -28 -22   17.77    4.19
   0 -28 -22   17.41    4.62
   0 -28 -22   13.56    6.27
   0 -28 -22   15.07    4.36
   0  28 -22   20.13    7.26
   0 -28  24   -0.54    7.26
   0 -28 -24    3.95    4.39
   0 -28 -24    4.93    4.79
   0  28 -24    1.69    7.83
   0 -28 -24    5.31    4.85
   0 -28 -24    0.32    5.43
   0 -28 -26   -5.11    5.55
   0 -28 -26   -4.23    4.77
   0  28 -26    2.07    8.28
   0 -28 -26   -8.85    5.43
   0 -28 -26   -7.94    5.92
   0  28 -26   -1.00    8.74
   0 -28  26    2.78    7.75
   0  28 -28   -0.31    8.43
   0 -28 -28    3.20    5.04
   0 -28  28    6.09    7.84
   0  28 -28    4.45    8.50
   0 -28 -28    2.32    5.90
   0 -28  30   -5.77    8.06
   0  28 -30   -4.92    8.57
   0 -28 -30   -1.88    5.79
   0 -29   1    1.30    5.24
   0  29  -1   -6.50    6.52
   0  29   1   -7.01    6.55
   0 -29  -1   -3.38    5.57
   0 -29   1   -1.42    5.73
   0  29   3  243.79   12.96
   0  29  -3  256.30   13.45
   0 -29  -3  266.20   12.54
   0 -29   3  249.36   13.00
   0  29  -3  239.40   10.38
   0 -29   3  276.56   12.43
   0  29  -3  238.32   12.30
   0  29   5  281.31   13.43
   0  29  -5  274.70   14.39
   0  29  -5  270.26   11.48
   0 -29   5  277.08   13.09
   0 -29   5  274.45   13.71
   0  29  -5  248.98   13.25
   0  29  -5  273.39   13.50
   0 -29  -5  248.47   12.72
   0 -29   7    1.92    5.05
   0  29   7   -2.23    5.52
   0  29  -7   -4.70    6.76
   0 -29   7   -2.31    6.46
   0  29  -7    1.69    3.71
   0  29  -7    6.32    6.60
   0 -29  -7   -6.55    5.17
   0  29  -7   -0.73    5.88
   0 -29  -9   18.28    5.07
   0  29  -9   24.77    7.28
   0 -29   9   19.53    6.55
   0 -29   9   23.39    5.57
   0  29  -9   21.07    6.00
   0  29   9   14.82    5.01
   0  29  11   50.01    5.50
   0 -29 -11   47.61    5.74
   0  29 -11   42.98    7.54
   0  29 -11   47.99    6.94
   0 -29  11   52.63    6.46
   0  29 -11   48.67   13.58
   0  29  13    1.76    3.97
   0  29 -13   -8.10    6.76
   0 -29  13    1.03    5.29
   0 -29 -13   -2.35    4.75
   0  29 -13    2.60    6.12
   0  29 -15   15.69   15.01
   0 -29 -15   -0.85    7.36
   0 -29 -15    0.49    4.80
   0  29 -15   -4.37    6.15
   0  29 -15   -0.29    6.51
   0 -29  15   -6.49    5.72
   0  29 -17   14.74    6.46
   0 -29 -17   25.32    6.65
   0 -29  17   11.14    5.86
   0 -29 -17   19.10    5.54
   0  29 -17   13.24    7.01
   0  29 -19   35.83    8.41
   0  29 -19   44.69    7.84
   0 -29 -19   35.49    6.46
   0 -29 -19   32.83    3.44
   0 -29 -19   26.60    3.47
   0 -29  19   31.65    6.95
   0 -29 -19   30.72    6.10
   0 -29 -21    4.26    3.61
   0 -29 -21    7.49    5.15
   0  29 -21    0.27    7.20
   0 -29 -21   -5.07    4.10
   0 -29  21   -2.28    6.83
   0 -29 -21    8.79    6.19
   0 -29 -23   35.44    4.95
   0 -29 -23   40.80    5.96
   0 -29 -23   38.70    7.64
   0 -29  23   55.01    8.51
   0  29 -23   46.25    8.98
   0 -29 -23   43.56    6.08
   0 -29 -23   37.18    5.15
   0  29 -25    0.88    8.64
   0 -29  25   13.88    7.81
   0 -29 -25   -2.82    5.91
   0  29 -25    1.02    8.79
   0 -29 -25    5.44    5.13
   0  29 -27    2.45    8.76
   0 -29  27   -4.91    7.83
   0 -29 -27    0.52    5.59
   0 -29 -27   -3.26    5.27
   0  29 -27   20.77    9.23
   0  29 -29  -12.24    9.03
   0 -29  29    3.92    7.90
   0  30   0  107.18    8.91
   0 -30   0  121.20    8.48
   0  30   2   -2.70    6.39
   0  30  -2    7.67    5.18
   0 -30   2    2.64    5.45
   0 -30   2    2.26    6.04
   0 -30  -2   -3.26    5.71
   0  30  -2    0.46    6.62
   0 -30  -4  106.01    7.89
   0  30  -4  108.73    5.88
   0  30   4  113.48    8.51
   0  30  -4  105.51    9.32
   0 -30   4  108.24    8.55
   0  30  -4  112.29    8.34
   0 -30   4  108.97    7.81
   0  30  -4  117.49    8.07
   0  30  -6    8.03    5.94
   0  30  -6   14.77    7.19
   0  30  -6   16.85    3.74
   0  30   6    4.06    5.76
   0  30  -6   15.55    6.08
   0 -30   6    5.06    6.19
   0 -30  -6    8.31    5.14
   0 -30   6   13.11    5.22
   0 -30   8   10.36    5.32
   0  30  -8   16.38    3.94
   0  30  -8   10.43    6.61
   0 -30   8    7.05    6.29
   0 -30  -8    8.34    5.14
   0  30  -8   15.90    5.85
   0  30  -8    9.96    7.12
   0  30   8   11.12    5.21
   0 -30  10   14.84    5.58
   0 -30 -10    5.80    4.89
   0  30 -10    2.89    9.31
   0  30 -10    6.33    5.96
   0  30  10    9.57    4.82
   0  30 -10    5.70    6.69
   0 -30  12   11.30    5.47
   0 -30 -12   13.59    5.13
   0  30 -12   14.42    6.09
   0  30 -12   25.00   12.25
   0  30  12   12.38    4.48
   0  30 -12   16.66    7.15
   0 -30  14   47.67    6.58
   0  30 -14   53.22    7.35
   0 -30 -14   46.29    5.89
   0  30  14   48.29    5.05
   0  30 -14   40.48    7.83
   0 -30 -16   26.19    8.85
   0  30 -16   29.30   13.60
   0 -30 -16   36.02    6.06
   0  30 -16   28.48    7.24
   0 -30  16   29.08    6.52
   0  30 -16   41.92    8.22
   0  30 -18   32.35    8.03
   0 -30 -18   28.12    7.79
   0  30 -18   10.05    8.27
   0 -30  18   17.20    6.85
   0 -30 -18   24.80    6.14
   0 -30 -20  193.89   11.57
   0  30 -20  218.54   13.12
   0 -30 -20  189.23   12.01
   0 -30  20  197.48   12.51
   0  30 -20  190.56   13.87
   0  30 -22    7.76    8.83
   0 -30 -22   16.86    6.44
   0 -30 -22   19.57    7.10
   0 -30 -22    1.86    5.87
   0 -30  22   11.14    8.09
   0  30 -24   24.60    9.39
   0 -30 -24   34.12    6.18
   0 -30  24   29.81    8.60
   0 -30 -24   27.27    6.18
   0 -30 -24   32.21    7.46
   0 -30 -26   -0.66    7.58
   0  30 -26    7.00    9.01
   0 -30  26    6.33    7.54
   0  30 -26   -0.91    8.63
   0 -30 -26   -5.34    5.43
   0 -30 -26   -3.24    5.70
   0 -30  28  -13.80    8.23
   0  30 -28   -1.27    8.79
   0 -31   1   31.19    6.40
   0 -31  -1   39.10    6.49
   0  31  -1   39.38    7.59
   0  31   1   32.23    7.00
   0 -31   1   37.06    5.90
   0  31   3  220.16   11.60
   0  31  -3  217.82   12.36
   0 -31   3  207.64   10.72
   0  31  -3  194.16   10.78
   0  31  -3  195.31    8.23
   0 -31  -3  180.38   10.74
   0 -31   3  194.49   11.41
   0 -31   5    2.11    5.96
   0  31  -5    0.57    5.04
   0  31  -5    3.41    5.64
   0  31  -5    4.55    3.25
   0  31   5    0.59    5.63
   0 -31  -5    5.91    5.27
   0 -31   5    3.74    5.04
   0  31  -5   -1.01    6.80
   0  31  -7   21.87    6.64
   0  31  -7   30.84    4.04
   0  31   7   25.66    5.57
   0  31  -7   33.05    6.32
   0 -31   7   24.74    6.53
   0  31  -7   27.84    6.38
   0 -31  -7   23.17    5.41
   0 -31   7   23.74    5.33
   0 -31   9   30.41    5.87
   0  31  -9   33.31    4.67
   0  31  -9   41.12    7.59
   0 -31   9   38.87    6.79
   0 -31  -9   29.75    5.44
   0  31  -9   41.08    6.59
   0  31  -9   42.24    8.31
   0  31   9   26.10    5.77
   0 -31  11    8.86    5.73
   0 -31 -11   -1.79    5.19
   0  31 -11   23.11    9.32
   0  31 -11    5.58    6.14
   0  31  11    0.77    4.89
   0  31 -11    1.71    6.99
   0 -31  13  113.83    8.69
   0 -31 -13   99.19    7.74
   0  31 -13  121.54    9.26
   0  31 -13   80.29   12.57
   0  31  13  109.05    7.09
   0  31 -13   96.15    9.81
   0  31 -15   18.66   12.52
   0  31 -15    9.54    7.09
   0 -31 -15    5.83    5.90
   0  31 -15   15.31    8.06
   0 -31  15    8.20    6.44
   0  31 -17  205.37   13.11
   0  31 -17  163.67   20.46
   0 -31 -17  204.36   16.02
   0 -31 -17  196.93   11.57
   0  31 -17  210.93   14.03
   0 -31  17  206.27   12.30
   0 -31 -19  284.77   17.42
   0  31 -19  311.37   16.06
   0 -31 -19  277.63   14.52
   0 -31  19  271.44   15.49
   0  31 -19  290.55   17.12
   0 -31 -21   97.02    9.42
   0 -31 -21   81.30   10.05
   0 -31  21   88.96   10.33
   0  31 -21   87.19   11.90
   0  31 -21  103.88   11.06
   0 -31  23  209.39   13.46
   0 -31 -23  195.77   12.66
   0  31 -23  230.09   14.59
   0 -31 -23  212.90   12.59
   0 -31 -23  202.63   11.40
   0  31 -25  -12.31    9.46
   0 -31 -25   -3.84    6.13
   0 -31  25   -0.58    7.69
   0 -31 -25   -0.65    7.33
   0  31 -27   10.97    8.89
   0 -31  27    8.68    7.73
   0 -31 -27    4.96    7.49
   0  32   0   -4.20    6.98
   0 -32   0   -1.34    6.28
   0 -32   0   -2.93    5.48
   0  32  -2   -2.20    7.19
   0  32   2  -10.44    7.01
   0 -32   2    2.09    5.33
   0 -32   2   -5.22    6.44
   0 -32  -2    1.29    5.81
   0 -32  -4    5.34    5.67
   0  32  -4    8.17    7.04
   0  32   4    9.25    6.22
   0  32  -4   10.86    2.83
   0 -32   4    8.25    6.27
   0 -32   4   10.32    5.25
   0  32  -4   17.68    5.43
   0  32  -6   -3.78    5.96
   0  32   6   -4.74    5.86
   0  32  -6   -0.09    3.47
   0 -32   6   -2.66    6.29
   0  32  -6    2.39    6.52
   0 -32   6    1.13    5.34
   0  32  -6    3.99    5.12
   0 -32  -6   -5.02    5.51
   0  32   8   -3.68    5.43
   0  32  -8    3.16    3.71
   0  32  -8    3.60    6.82
   0  32  -8  -11.57    6.37
   0 -32   8   -1.85    6.11
   0 -32   8   -9.30    5.62
   0  32  -8   -0.21    6.25
   0 -32  -8   -4.91    5.25
   0  32 -10    4.22    4.44
   0  32 -10    0.29    7.20
   0  32 -10   -6.40    7.36
   0  32 -10   -0.22    6.40
   0 -32  10   -5.18    5.92
   0  32  10   -3.21    5.55
   0 -32 -10   -4.71    5.28
   0 -32 -12   28.96    6.35
   0  32 -12   23.94    9.10
   0  32 -12   31.84    7.42
   0 -32  12   38.59    6.83
   0  32  12   39.63    5.78
   0  32 -12   36.39    8.46
   0  32 -14   27.33    7.93
   0  32 -14   -4.77   11.73
   0 -32  14   16.25    7.16
   0  32 -14   13.59    8.63
   0 -32 -14   20.82    6.50
   0 -32 -16   -9.11    6.89
   0  32 -16  -12.73    8.43
   0  32 -16  -25.57   10.50
   0  32 -16  -30.61   17.99
   0 -32  16   -8.84    8.13
   0  32 -18   72.54   10.37
   0 -32 -18   68.47    8.59
   0 -32  18   53.43    9.45
   0 -32 -18   73.30   13.45
   0  32 -18   45.86   11.04
   0  32 -20   45.11   11.32
   0 -32 -20   58.51    8.96
   0 -32 -20   57.93   11.66
   0  32 -20   71.45   10.92
   0 -32  20   40.16    9.31
   0 -32  22  -28.77    9.85
   0  32 -22  -19.18   11.22
   0 -32 -22  -10.84    9.60
   0  32 -22   -9.72   10.19
   0 -32 -22   -5.70    8.02
   0 -32 -22  -12.51    6.95
   0 -32  24   16.73    8.85
   0  32 -24   11.91    9.55
   0 -32 -24    1.49    7.82
   0  32 -26  -14.60    9.39
   0 -32  26    0.30    7.97
   0 -33   1   65.46    7.65
   0 -33  -1   56.85    7.37
   0  33   1   56.82    7.93
   0  33  -1   62.74    8.30
   0 -33  -1   60.18    6.91
   0 -33   1   62.08    6.81
   0  33   3  219.29   11.83
   0  33  -3  194.92   12.23
   0 -33   3  174.68   11.20
   0 -33   3  193.13   10.72
   0 -33  -3  186.43   10.87
   0  33  -3  180.45   10.62
   0 -33   5   -3.34    6.75
   0  33  -5   -0.20    5.60
   0  33  -5   -1.61    7.29
   0  33   5    1.05    6.42
   0 -33  -5    0.36    5.87
   0 -33   5   -2.67    5.75
   0  33  -5    0.98    3.22
   0 -33   7   22.50    6.19
   0  33  -7   31.02    4.30
   0 -33   7   27.55    6.95
   0  33  -7   30.96    7.48
   0  33   7   33.34    6.50
   0  33  -7   25.02    6.66
   0  33  -7   24.01    6.09
   0 -33  -7   25.85    6.05
   0  33  -9   32.14    7.77
   0  33   9   28.17    6.04
   0 -33  -9   23.54    6.10
   0  33  -9   17.78    6.49
   0  33  -9   28.96    6.99
   0 -33   9   18.98    6.19
   0  33  -9   28.46    4.61
   0  33 -11   39.04    8.55
   0  33 -11   41.38    7.89
   0  33 -11   41.47    5.52
   0 -33  11   39.35    7.19
   0 -33 -11   32.05    6.62
   0  33  11   43.62    6.58
   0  33 -11   44.19    8.71
   0  33 -13  266.54   15.91
   0  33 -13  269.75   17.74
   0  33  13  276.51   13.00
   0 -33  13  277.32   14.53
   0 -33 -13  255.72   13.69
   0  33 -13  268.99   14.94
   0  33 -15  -17.73   10.18
   0  33 -15   13.60   14.65
   0 -33  15  -14.15    8.38
   0 -33 -15  -16.03    7.32
   0  33 -15  -11.45    8.90
   0 -33 -17  438.58   20.34
   0 -33  17  447.22   21.48
   0  33 -17  479.73   22.03
   0  33 -17  483.99   23.19
   0  33 -19  254.10   15.38
   0 -33 -19  228.91   19.72
   0 -33  19  245.99   14.97
   0  33 -19  263.20   16.70
   0 -33 -19  227.93   13.39
   0  33 -21  116.58   13.17
   0 -33 -21  123.42   13.96
   0  33 -21   70.70   21.30
   0  33 -21  121.26   12.11
   0 -33  21  114.48   11.43
   0 -33 -21  110.26   10.07
   0  33 -23  187.32   29.42
   0  33 -23  212.92   14.47
   0 -33 -23  202.25   12.90
   0 -33  23  230.23   14.27
   0  33 -25   -6.48    8.96
   0 -33  25    2.09    8.20
   0 -34   0   12.25    5.76
   0  34   0   13.15    7.44
   0 -34   0    3.87    6.19
   0 -34  -2   49.98    6.70
   0 -34   2   51.32    6.63
   0  34   2   45.64    8.01
   0  34  -2   36.78    8.17
   0 -34  -2   41.26    7.13
   0 -34   2   43.01    7.65
   0  34  -4   41.81    6.72
   0 -34   4   40.66    7.59
   0 -34  -4   38.17    6.98
   0 -34   4   41.13    6.79
   0  34   4   44.30    7.78
   0  34  -4   43.72    8.68
   0 -34   6    7.84    6.45
   0 -34   6   17.89    7.53
   0  34  -6   15.92    6.24
   0  34   6    7.57    6.62
   0  34  -6   14.04    8.10
   0  34  -6   12.88    7.12
   0  34  -6   17.81    3.78
   0 -34  -6   11.67    6.24
   0 -34   8    1.26    6.52
   0  34  -8    3.22    4.39
   0 -34   8    0.24    7.42
   0 -34  -8    5.63    6.00
   0  34  -8   15.72    7.04
   0  34   8    9.22    6.17
   0  34  -8   21.93    8.16
   0  34  -8   -0.67    6.60
   0  34 -10    5.58    7.33
   0  34 -10   16.55    7.69
   0  34 -10   16.75    4.90
   0 -34 -10    8.27    6.20
   0  34  10   10.11    6.29
   0  34 -10   12.13    8.45
   0 -34  10    8.14    6.59
   0  34 -12   -3.39    9.70
   0 -34  12  -11.53    7.62
   0  34 -12    1.12    5.65
   0  34  12  -13.17    6.85
   0  34 -12  -22.00    9.81
   0  34 -12   -5.93    8.37
   0 -34 -12  -13.14    6.89
   0 -34 -14   39.20    7.84
   0 -34  14   35.41    8.81
   0  34 -14   57.81   13.33
   0  34 -14   29.80    9.75
   0  34 -14   19.47   10.35
   0 -34  16   68.82    9.84
   0  34 -16   32.54   14.78
   0  34 -16   69.20   10.41
   0  34 -16   72.11   11.94
   0 -34 -16   50.00    8.53
   0  34 -18   -5.58   16.07
   0  34 -18   23.49   10.98
   0 -34  18    4.48    8.89
   0  34 -18   20.40   10.01
   0 -34 -18    0.77    8.03
   0 -34  20   11.89    9.03
   0  34 -20   21.04    9.91
   0 -34 -20    4.37    7.70
   0  34 -20  -10.57   19.74
   0 -34  22   13.59    8.67
   0  34 -22   21.94    9.58
   0 -34  24   -4.19    8.41
   0  34 -24   -2.77    8.98
   0  34 -24   26.73   29.71
   0 -35   1   22.33    6.33
   0 -35  -1   16.25    5.88
   0 -35  -1    9.26    6.41
   0 -35   1   21.21    7.10
   0  35   1   19.92    7.68
   0  35  -1   12.79    7.73
   0 -35  -3  225.43   13.19
   0  35  -3  261.07   14.66
   0  35   3  264.77   14.24
   0 -35   3  240.72   13.92
   0 -35   3  258.22   13.29
   0 -35  -3  261.35   13.27
   0  35  -5   28.26    6.94
   0 -35   5   35.51    7.34
   0 -35   5   23.77    8.44
   0  35  -5   22.65    8.98
   0  35   5   28.41    7.86
   0 -35  -5   23.20    7.30
   0  35  -7   95.61    6.15
   0 -35  -7  102.26    8.89
   0  35  -7   94.45    8.94
   0  35  -7  105.14    9.74
   0 -35   7  109.12    9.10
   0  35  -7  114.47   11.26
   0  35   7  112.58    9.13
   0 -35   7  102.51    9.94
   0 -35  -9   83.19    8.22
   0  35  -9   84.26    8.95
   0  35  -9   95.99    9.54
   0 -35   9   87.53    8.81
   0  35  -9  110.14   10.84
   0  35   9   88.86    8.42
   0  35 -11   -3.16    9.48
   0  35  11   14.90    6.90
   0 -35  11   14.37    7.81
   0 -35 -11   12.95    6.78
   0  35 -11   18.52    8.48
   0  35 -11    8.52    8.06
   0  35 -13  366.40   19.45
   0 -35  13  357.65   17.78
   0 -35 -13  313.50   16.54
   0  35 -13  358.95   18.24
   0  35 -13  332.85   19.24
   0  35 -15  -12.99    9.83
   0  35 -15  -26.02   11.24
   0 -35  15   -9.33    8.74
   0 -35 -15  -17.92    7.92
   0  35 -15   -8.32   11.75
   0  35 -17  181.41   14.28
   0  35 -17  163.32   17.59
   0 -35  17  180.54   12.66
   0  35 -17  197.01   13.54
   0 -35 -17  153.06   11.24
   0 -35  19   21.85    8.44
   0  35 -19   17.00    9.26
   0  35 -19   37.71   20.43
   0 -35  21   30.01    8.65
   0  35 -21   23.02    9.14
   0  35 -23   40.58    9.14
   0  35 -23   37.17   26.13
   0  35 -25  -41.66   25.03
   0  36   0   55.49    8.45
   0 -36   0   44.88    7.72
   0 -36   0   49.97    6.86
   0 -36   2   -3.60    7.21
   0 -36   2   -2.59    6.23
   0  36   2   -7.24    7.74
   0  36  -2  -11.23    8.55
   0 -36  -2   -3.54    6.82
   0 -36  -2   -3.21    6.23
   0 -36   4  119.71   10.65
   0 -36  -4  128.43   10.03
   0 -36   4  137.47   10.00
   0  36   4  133.21   10.80
   0  36  -4  108.39   11.20
   0 -36  -4  148.79    9.88
   0  36  -6   29.84    7.33
   0 -36  -6   20.66    7.47
   0 -36   6   26.99    7.90
   0  36  -6   24.01    9.86
   0  36   6   28.15    8.15
   0 -36   6   27.58    8.74
   0 -36  -8   27.09    7.30
   0 -36   8   37.53    7.58
   0  36   8   27.53    7.53
   0  36  -8   23.09    9.79
   0  36  -8   35.21    8.44
   0  36  -8   22.74    7.51
   0  36 -10   58.51    8.57
   0 -36 -10   55.64    7.95
   0 -36  10   59.93    8.79
   0  36  10   58.66    7.78
   0  36 -10   88.99   11.21
   0  36 -10   59.73    9.11
   0 -36 -12  -15.97    7.56
   0  36 -12    1.65   10.15
   0  36  12   -2.95    6.90
   0  36 -12    4.72    8.59
   0  36 -12   -1.12    8.43
   0 -36  12  -13.16    8.58
   0 -36 -14  138.77   10.78
   0  36 -14  185.12   14.07
   0  36 -14  151.97   12.61
   0 -36  14  152.35   11.86
   0  36 -14  156.89   13.76
   0  36 -16   98.70   11.83
   0  36 -16   91.72   10.77
   0  36 -16   94.81   14.46
   0 -36  16   96.95   10.10
   0 -36  18  -10.52    7.98
   0  36 -18   -5.66    8.61
   0 -36  20   14.74    8.09
   0  36 -20   26.53    8.77
   0  36 -20   20.85   19.84
   0  36 -22    6.42    8.08
   0  36 -22  -46.70   21.80
   0  36 -24   16.88   24.47
   0 -37   1   12.22    7.15
   0 -37   1   13.24    6.36
   0  37   1   22.30    7.74
   0  37  -1   14.00    7.88
   0 -37  -1    8.04    6.92
   0 -37  -1   10.70    6.11
   0 -37   3   59.70    8.83
   0 -37   3   74.02    8.05
   0  37  -3   66.53    9.89
   0  37   3   81.86    9.28
   0 -37  -3   65.51    8.33
   0 -37  -3   78.13    7.77
   0 -37   5   30.82    8.51
   0  37   5   34.35    8.22
   0  37  -5   41.78    9.84
   0 -37  -5   35.75    7.35
   0 -37  -5   33.00    7.64
   0 -37   5   32.96    7.67
   0  37   7   19.54    7.87
   0  37  -7   16.13    9.84
   0 -37   7   18.27    7.81
   0 -37  -7   11.42    7.24
   0  37  -7   22.55    7.15
   0 -37  -9   63.84    8.49
   0  37  -9   71.37    9.69
   0  37  -9   84.11   10.89
   0  37   9   78.78    8.57
   0 -37   9   78.46    8.95
   0  37  -9   67.67    8.89
   0  37 -11  -10.00    7.80
   0 -37  11  -11.04    8.02
   0  37 -11   -5.49    8.52
   0 -37 -11    4.31    7.07
   0  37  11   -6.75    6.93
   0  37 -11    3.65    9.16
   0  37 -13   83.96   10.24
   0  37 -13   87.85   11.60
   0 -37  13   87.51    9.58
   0  37 -13   90.38   10.51
   0 -37  15   20.69    7.99
   0  37 -15   10.58    8.56
   0  37 -17   -7.02   13.08
   0  37 -17   -1.98    7.92
   0 -37  17    3.05    7.34
   0 -37  19    1.74    7.71
   0  37 -19   -3.83    8.35
   0  37 -19    4.55   14.10
   0  37 -21   -2.76    8.26
   0  37 -21  -27.84   17.95
   0  37 -23   57.96   21.88
   0 -38   0   86.80    9.01
   0 -38   0  104.36    8.51
   0  38   0  113.15   10.11
   0 -38  -2   -5.70    7.09
   0 -38  -2   11.45    6.32
   0 -38   2    2.59    7.04
   0 -38   2    6.53    6.26
   0  38  -2    5.75    7.89
   0  38   2    7.37    7.67
   0 -38  -4   40.27    7.78
   0 -38  -4   34.80    6.85
   0 -38   4   29.22    8.04
   0  38   4   39.79    8.13
   0  38  -4   41.97    9.38
   0 -38   4   37.41    7.46
   0 -38   6   72.48    8.64
   0 -38  -6   66.35    8.28
   0  38  -6   77.28   10.48
   0  38   6   86.24    9.14
   0 -38  -6   78.41    8.36
   0 -38   8   18.71    7.41
   0  38  -8    7.74    9.06
   0  38   8   16.26    7.37
   0  38  -8   20.29    6.93
   0 -38  -8    5.50    7.33
   0 -38  10  130.28   10.53
   0  38 -10  144.26   12.62
   0  38 -10  115.50   10.04
   0  38 -10  120.88   11.07
   0 -38  12   13.10    8.04
   0  38 -12    0.35    9.50
   0  38 -12    9.92    8.28
   0  38 -12    8.04    8.05
   0 -38  14    9.33    7.64
   0  38 -14    1.81    8.79
   0  38 -14   14.66    8.20
   0  38 -16    2.46   10.16
   0  38 -16    3.68    8.26
   0 -38  16    3.06    7.34
   0  38 -18  -21.68   12.49
   0 -38  18   -0.29    7.74
   0  38 -18   -3.54    8.24
   0  38 -20   24.66   15.15
   0  38 -20    3.06    8.76
   0 -39  -1   -4.35    7.52
   0 -39   1    3.08    7.15
   0  39  -1   -7.80    8.17
   0  39   1   -3.32    7.67
   0 -39  -1   -3.50    6.52
   0 -39   1   -5.54    6.59
   0 -39   3    9.73    6.59
   0 -39  -3    8.05    6.19
   0 -39   3    1.46    7.42
   0 -39  -3    1.55    6.77
   0  39  -3    8.41    8.26
   0  39   3    3.16    7.38
   0 -39   5    0.25    7.47
   0 -39   5    3.91    6.77
   0  39   5   -1.49    7.10
   0  39  -5   -7.81    8.61
   0  39   7    4.67    6.88
   0  39  -7   -0.97    8.69
   0 -39   7   -0.72    7.01
   0  39  -7    1.46    6.18
   0  39  -9   -1.25    6.61
   0  39  -9   -7.40    9.31
   0 -39   9   -7.97    7.65
   0  39 -11    0.26    8.12
   0 -39  11    2.33    7.43
   0  39 -11  -11.87    7.07
   0  39 -13    8.44    8.19
   0  39 -13    4.48    7.46
   0 -39  13    2.41    7.66
   0  39 -15   39.07    9.47
   0 -39  15   59.76    8.64
   0  39 -15   60.09    9.32
   0 -39  17   21.59    8.37
   0  39 -17    7.37    8.84
   0  39 -17   25.90   11.16
   0  39 -19   61.16   10.24
   0  39 -19   69.43   14.18
   0  40   0   60.55    9.08
   0 -40   2    9.16    6.39
   0  40   2    9.69    7.58
   0  40  -2    4.23    8.07
   0 -40   4    7.42    6.69
   0 -40   4    2.26    7.37
   0  40   4   12.61    7.23
   0  40  -4    7.22    7.97
   0  40  -6   -6.19    8.36
   0  40   6    4.46    6.95
   0 -40   6    6.27    6.93
   0  40  -8   -2.53    6.50
   0 -40   8   -2.01    7.20
   0  40 -10   26.31    7.35
   0 -40  10   47.43    8.16
   0  40 -12   -0.27    6.96
   0 -40  12   -3.51    7.61
   0  40 -14    0.58    8.12
   0 -40  14    7.58    7.52
   0 -40  16    2.63    8.39
   0  40 -16   15.50    9.23
   0  40 -18   -6.62   10.61
   0  41  -1   -5.14    7.90
   0  41   1   -3.77    7.85
   0  41   3    6.36    7.47
   0  41  -3    5.37    8.37
   0  41  -5   56.98    9.67
   0 -41   9   14.69    7.39
   0  41  -9   19.19    7.27
   0 -41  11    5.44    7.53
   0  41 -11    0.27    6.89
   0 -41  13    0.56    7.82
   0  41 -13   -0.28    7.64
   0  41 -15   67.66    9.88
   0  41 -17    4.31    9.22
   0  42   0   -0.61    7.98
   0  42   2    6.07    7.92
   0  42  -2   21.78    8.57
   1   0 -45   -8.57    8.34
   1   0 -43   -4.10    7.41
   1   0 -43  -10.74    8.27
   1   0 -41    5.30    6.36
   1   0 -41   -3.24    8.28
   1   0 -39   -7.42    6.13
   1   0 -39    1.71    7.72
   1   0 -37    2.51    5.71
   1   0 -37    0.32    7.80
   1   0 -35    0.71    6.29
   1   0 -35   -9.76    8.00
   1   0 -33  -12.34    7.17
   1   0 -33  -16.90    8.43
   1   0 -31  -12.31    8.05
  -1   0  31  -15.04    7.00
   1   0 -31  -12.22    4.83
  -1   0  29   -9.17    5.54
   1   0 -29  -10.01    5.97
   1   0 -29  -11.15    4.35
   1   0 -29  -13.97    7.08
  -1   0  27    2.01    4.48
   1   0 -27  -10.62    6.44
   1   0 -27    1.10    5.01
   1   0 -27   -3.29    3.72
   1   0 -25   -1.50    3.16
   1   0 -25   -3.22    4.59
  -1   0  25   -6.84    4.37
   1   0 -23   -2.72    2.83
   1   0 -23   -1.56    3.82
  -1   0  23   -2.14    3.74
   1   0 -21   -1.48    2.72
  -1   0  21   -4.44    3.67
  -1   0  17  -10.95    4.24
   1   0 -15   -8.20    3.47
  -1   0  15   -8.27    3.48
   1   0 -13   -3.93    1.90
   1   0 -13   -2.94    2.57
  -1   0  13   -5.97    2.55
   1   0 -11    0.99    1.48
   1   0 -11    1.46    1.88
  -1   0  11   -1.67    1.97
   1   0  -9   -3.30    1.65
  -1   0   9   -2.40    1.73
  -1   0   7    1.74    1.37
   1   0  -7    1.94    1.12
  -1   0   5    0.35    0.65
  -1   0  -7    0.64    1.42
   1   0   7    4.33    1.50
  -1   0  -9   -1.17    1.63
   1   0   9   -1.31    1.86
  -1   0 -11   -0.50    1.77
   1   0  11    0.35    1.88
  -1   0 -13   -0.85    2.12
   1   0  13   -3.02    2.47
  -1   0 -13   -5.58    2.08
  -1   0 -15   -7.29    3.36
   1   0  15   -4.05    3.21
  -1   0 -15   -9.31    2.69
  -1   0 -17   -7.71    4.20
   1   0  17   -9.28    3.84
  -1   0 -17   -9.72    3.12
  -1   0 -19  -10.99    4.31
   1   0  19   -5.71    3.89
  -1   0 -21   -7.33    4.00
   1   0  21   -8.27    4.27
  -1   0 -21  -10.64    3.21
  -1   0 -23   -4.10    4.09
   1   0  23   -4.17    3.99
  -1   0 -23   -7.33    3.10
  -1   0 -25   -2.12    3.38
   1   0  25   -2.03    4.42
  -1   0 -25   -5.47    4.93
  -1   0 -27  -12.18    4.07
   1   0  27  -12.95    5.74
  -1   0 -27   -9.69    5.53
  -1   0 -29  -16.18    4.96
   1   0  29  -11.01    6.59
  -1   0 -29   -5.61    6.32
  -1   0 -31  -13.24    4.78
  -1   0 -31  -13.25    7.13
   1   0  31  -10.44    6.23
  -1   0 -33   -4.03    7.09
  -1   0 -33   -7.46    4.19
  -1   0 -33   -2.65    5.47
   1   0  33   -2.88    5.51
  -1   0 -35   -7.34    7.27
   1   0  35   -3.06    5.50
  -1   0 -35   -1.41    5.61
  -1   0 -35    2.61    3.89
   1   0  37   -0.47    5.54
  -1   0 -37   -5.47    5.94
  -1   0 -37   -1.94    7.40
  -1   0 -39   -3.93    6.23
  -1   0 -39   -4.44    7.65
  -1   0 -41   -0.28    6.72
  -1   0 -41  -12.96    8.81
  -1   0 -43    1.45    7.89
  -1   0 -45   -6.09    9.06
   1  -1 -44   62.41    9.18
   1   1 -44   55.25    9.06
   1   1 -42   12.25    7.57
   1  -1 -42   31.14    9.25
   1   1 -42   41.88    9.35
   1  -1 -42   22.66    7.30
   1   1 -42   18.47    6.96
   1   1 -40   -1.77    7.84
   1  -1 -40    6.97    7.92
   1   1 -40   -1.37    6.50
   1  -1 -40   -6.19    6.65
   1   1 -38   13.40    8.12
   1  -1 -38   15.52    7.98
   1   1 -38   11.47    6.47
   1  -1 -38   14.06    6.40
   1   1 -36   25.67    8.07
   1  -1 -36   28.38    7.72
   1  -1 -36   23.26    6.15
   1   1 -36   27.18    5.98
  -1  -1  36   18.50    6.00
   1  -1 -34  439.43   19.81
   1   1 -34  380.02   19.51
   1   1 -34  397.82   16.71
   1   1 -34  386.33   18.43
   1  -1 -34  358.62   18.05
  -1  -1  34  402.11   18.22
   1  -1 -32  950.23   37.52
   1   1 -32  922.33   37.45
   1   1 -32  895.94   34.86
   1  -1 -32  845.34   36.14
   1   1 -32  935.97   36.59
  -1  -1  32  897.41   36.19
  -1  -1  30   31.26    6.68
  -1   1  30   17.74    6.30
   1  -1 -30   25.64    8.00
   1   1 -30   25.28    8.08
   1  -1 -30   16.03    6.36
   1   1 -30   32.16    7.01
   1  -1 -30   42.27    4.94
   1   1 -30   29.89    5.11
  -1  -1  28   64.13    6.63
  -1   1  28   60.31    6.46
   1   1 -28   70.65    8.05
   1  -1 -28   74.27    7.94
   1   1 -28   76.08    7.05
   1  -1 -28   72.41    6.75
   1  -1 -28   65.53    5.10
   1   1 -28   64.59    5.45
  -1   1  26   -3.93    4.60
  -1  -1  26  -12.64    5.01
   1  -1 -26   -4.01    4.69
   1   1 -26   -0.89    6.26
   1   1 -26   -4.81    4.79
   1  -1 -26   -4.76    3.31
   1   1 -26   -5.31    3.83
   1  -1 -24   78.97    6.12
  -1   1  24   94.82    6.23
  -1  -1  24   87.77    6.40
   1   1 -24   80.34    6.41
   1  -1 -24   90.95    5.08
   1   1 -24   85.58    5.36
   1  -1 -22  147.71    8.14
  -1  -1  22  154.44    8.01
  -1   1  22  157.78    8.04
   1   1 -22  141.56    8.03
   1  -1 -22  163.11    7.11
   1   1 -22  155.06    7.36
   1  -1 -20   86.78    4.71
   1  -1 -20   85.09    5.65
  -1   1  20   77.07    5.48
  -1  -1  20   80.89    5.83
   1   1 -20   94.60    5.93
   1   1 -20   82.49    5.10
   1   1 -18 4950.41  185.40
   1  -1 -18 5108.64  185.34
   1  -1 -18 5090.96  184.58
   1   1 -18 5082.67  184.81
  -1   1  18 5118.43  185.19
  -1  -1  18 4890.40  185.21
   1   1 -16  763.45   27.76
   1  -1 -16  713.06   27.57
   1  -1 -16  709.45   26.90
   1   1 -16  697.16   27.15
  -1   1  16  710.35   27.49
  -1  -1  16  704.15   27.59
   1  -1 -14 2261.93   83.05
   1   1 -14 2184.74   83.08
   1  -1 -14 2267.56   82.52
   1   1 -14 2290.09   82.76
  -1  -1  14 2172.34   83.02
  -1   1  14 2283.32   82.99
   1  -1 -12    0.31    1.99
   1  -1 -12   -0.87    1.46
   1   1 -12   -0.49    1.81
  -1  -1  12   -0.23    2.19
  -1   1  12    3.24    1.90
   1  -1 -10   91.06    4.41
   1  -1 -10   95.73    4.00
   1   1 -10   88.36    4.33
  -1   1  10   94.44    4.50
  -1  -1  10   81.61    4.44
   1  -1  -8  682.76   25.27
   1   1  -8  681.98   25.51
  -1   1   8  660.42   25.29
  -1   1   8  728.68   25.63
   1  -1  -6  142.43    5.94
  -1   1   6  120.44    6.12
   1   1  -6  110.62    6.09
  -1  -1   4   98.69    3.97
   1   1   4   -0.48    0.41
  -1  -1  -6  184.47    6.76
   1   1   6  191.69    6.74
  -1  -1  -8  893.29   33.33
   1  -1   8  892.52   33.40
   1   1   8  905.08   33.34
  -1   1 -10  179.07    7.79
   1  -1  10  186.13    7.84
  -1  -1 -10  185.18    7.72
   1   1  10  189.61    7.74
   1  -1  12   61.95    3.74
  -1  -1 -12   68.13    3.80
   1   1  12   67.13    3.72
  -1   1 -12   62.92    3.74
  -1  -1 -12   59.76    3.20
   1  -1  14 1067.83   40.33
  -1  -1 -14 1094.78   40.32
   1   1  14 1050.46   40.21
  -1   1 -14 1114.91   40.36
  -1   1 -14 1059.01   39.98
  -1  -1 -14 1058.79   39.76
  -1  -1 -16 1211.61   43.14
   1  -1  16 1141.57   43.10
   1   1  16 1109.69   42.99
  -1   1 -16 1183.69   43.17
  -1  -1 -16 1121.92   42.45
  -1   1 -16 1113.84   42.67
  -1  -1 -18 3058.06  114.65
   1  -1  18 3180.99  114.69
   1   1  18 3167.52  114.58
  -1   1 -18 3099.94  114.74
  -1   1 -18 3084.65  114.17
  -1  -1 -18 3073.16  113.95
  -1  -1 -20    1.30    3.43
  -1   1 -20   -8.57    3.10
  -1  -1 -20   -4.81    2.69
   1   1  20    0.36    3.34
   1  -1  20   -1.29    3.53
  -1   1 -20    0.67    3.35
  -1   1 -22  433.62   17.45
  -1  -1 -22  448.89   17.25
   1   1  22  427.86   18.08
   1  -1  22  465.07   18.27
  -1   1 -22  413.81   18.20
  -1  -1 -22  432.55   18.17
  -1   1 -24  313.99   13.45
  -1  -1 -24  319.83   13.18
   1   1  24  320.85   14.16
   1  -1  24  336.41   14.37
  -1  -1 -24  331.92   14.41
  -1   1 -24  313.95   14.30
  -1   1 -26    1.40    4.90
  -1  -1 -26   -1.53    5.02
   1   1  26    1.89    4.46
   1  -1  26   -0.33    5.33
  -1  -1 -26    1.05    3.53
  -1   1 -26    2.35    3.82
  -1   1 -28 1183.96   45.90
  -1  -1 -28 1238.28   45.93
   1  -1  28 1205.04   45.81
   1   1  28 1193.00   45.62
  -1   1 -28 1154.13   44.71
  -1  -1 -28 1155.10   44.50
  -1  -1 -30   41.57    7.16
  -1   1 -30   43.96    7.30
  -1   1 -30   59.76    5.88
  -1  -1 -30   73.73    5.78
   1   1  30   49.73    7.18
   1  -1  30   60.69    7.52
  -1   1 -32  307.27   15.92
  -1  -1 -32  300.15   14.66
  -1   1 -32  283.26   14.54
  -1   1 -32  287.30   12.95
  -1  -1 -32  302.28   12.80
   1   1  32  280.41   14.20
   1  -1  32  292.54   14.39
   1  -1  34   20.76    5.71
  -1   1 -34    9.76    4.17
  -1  -1 -34    6.65    3.74
   1   1  34   15.01    5.56
  -1   1 -34    8.06    5.96
  -1  -1 -34    7.43    5.56
  -1  -1 -34   20.64    7.28
  -1   1 -34   11.37    7.27
  -1   1 -36    3.98    4.16
  -1   1 -36   -7.08    5.72
  -1  -1 -36  -13.37    5.54
   1  -1  36    5.97    5.25
  -1   1 -36   -3.17    7.27
  -1  -1 -36   -7.50    7.29
  -1   1 -38   14.42    6.19
  -1  -1 -38    9.60    6.12
   1  -1  38    5.36    5.82
  -1  -1 -38    3.97    7.37
  -1   1 -38   17.42    7.91
  -1  -1 -40   21.05    6.77
  -1   1 -40   12.77    6.72
  -1  -1 -40   24.11    8.24
  -1   1 -40   15.19    8.47
  -1   1 -42  142.00   11.07
  -1  -1 -42  143.63   10.95
  -1   1 -42  156.65   12.87
  -1  -1 -42  142.80   12.83
  -1   1 -44  202.09   13.63
  -1  -1 -44  199.33   13.46
   1   2 -45   41.16    9.08
   1  -2 -45   37.16    9.13
   1   2 -43   14.02    8.27
   1   2 -43   12.53    7.47
   1  -2 -43   10.94    7.50
   1  -2 -43   20.09    9.41
   1   2 -41    1.25    7.13
   1   2 -41   14.19    8.24
   1  -2 -41   11.36    7.91
   1   2 -41   11.65    7.11
   1  -2 -41   10.13    6.99
   1  -2 -39   14.47    8.09
   1   2 -39    7.63    8.27
   1  -2 -39    3.64    6.36
   1   2 -39    2.71    6.46
   1  -2 -37    5.74    7.57
   1   2 -37   22.64    7.84
  -1  -2  37   24.16    6.47
   1  -2 -37   22.95    6.44
   1   2 -37   17.72    6.79
   1   2 -35   51.77    8.75
   1  -2 -35   53.42    8.52
   1   2 -35   56.19    7.31
   1  -2 -35   62.17    7.31
  -1  -2  35   42.38    6.95
  -1  -2  33   16.93    6.58
   1   2 -33   17.44    6.82
   1  -2 -33   14.00    6.26
   1   2 -33   18.60    5.00
   1  -2 -33   17.18    7.76
   1   2 -33   18.04    8.32
  -1  -2  31   90.02    8.47
   1   2 -31   85.54    8.43
   1  -2 -31   80.87    8.17
   1   2 -31   89.58    6.74
   1   2 -31   99.88   10.15
   1  -2 -31   78.17    9.17
  -1  -2  29  565.46   23.99
   1  -2 -29  578.05   24.03
   1   2 -29  581.29   24.26
   1   2 -29  544.34   22.80
   1  -2 -29  587.70   25.01
   1   2 -29  587.33   25.18
  -1  -2  27  798.59   33.23
  -1   2  27  809.65   33.01
   1   2 -27  829.50   34.14
   1  -2 -27  890.16   33.48
   1   2 -27  844.75   33.54
   1   2 -27  821.63   32.32
   1  -2 -27  859.75   31.90
   1   2 -25   19.20    4.20
   1  -2 -25   14.19    3.30
  -1  -2  25   11.98    5.06
   1  -2 -25   15.68    4.93
   1   2 -25   19.47    6.40
   1   2 -25   14.76    4.87
  -1   2  25   19.39    4.62
   1  -2 -23   78.64    5.81
  -1  -2  23   69.08    5.80
  -1   2  23   72.54    5.36
   1   2 -23   63.43    5.78
   1  -2 -23   79.30    4.40
   1   2 -23   67.41    4.93
   1  -2 -21   -0.68    3.47
  -1  -2  21   -5.41    3.78
  -1   2  21   -2.73    3.13
   1   2 -21   -3.07    3.68
   1   2 -21    0.62    2.82
   1   2 -19   -4.90    4.11
   1  -2 -19   -8.58    3.69
  -1  -2  19  -10.07    4.10
  -1   2  19   -8.33    3.85
   1  -2 -17  840.03   31.24
   1  -2 -17  831.47   32.01
  -1  -2  17  809.80   32.18
  -1   2  17  836.79   31.92
   1   2 -17  828.19   32.27
   1   2 -17  849.64   31.78
   1  -2 -15  693.89   26.86
   1  -2 -15  735.66   26.13
   1   2 -15  711.48   26.64
  -1  -2  15  682.59   26.96
  -1   2  15  713.99   26.84
   1  -2 -13   -1.32    2.28
   1  -2 -13   -1.81    1.51
   1   2 -13   -5.34    2.45
  -1  -2  13   -2.45    2.61
  -1   2  13   -2.25    2.32
   1  -2 -11    1.55    1.10
   1   2 -11    0.65    1.80
   1  -2 -11   -1.11    1.83
  -1   2  11    1.39    1.74
   1  -2  -9 1163.68   44.00
   1  -2  -9 1249.56   44.48
  -1   2   9 1251.06   44.48
   1   2  -9 1189.60   44.47
   1  -2  -7  759.40   28.82
   1   2  -7  794.27   28.91
  -1  -2   5  866.56   32.06
  -1  -2  -5  246.78    7.69
   1   2   5  164.00    7.54
  -1  -2  -7  354.73   13.05
   1   2   7  328.83   13.02
  -1  -2  -9   12.37    1.75
   1  -2   9   11.01    2.18
   1   2   9   11.07    1.75
   1  -2  11  608.61   23.00
  -1  -2 -11  605.45   22.83
   1   2  11  596.62   22.77
  -1  -2 -11  596.83   22.36
   1  -2  13  558.56   21.27
  -1  -2 -13  571.15   21.15
   1   2  13  552.89   21.07
  -1   2 -13  506.27   21.13
  -1  -2 -13  548.99   20.56
   1  -2  15  360.68   14.85
  -1  -2 -15  378.23   14.74
   1   2  15  357.51   14.66
  -1   2 -15  335.11   14.76
  -1  -2 -15  366.39   14.01
  -1   2 -15  369.05   14.55
  -1  -2 -17    5.41    3.42
   1  -2  17    3.55    3.86
   1   2  17   -1.10    3.91
  -1   2 -17   -0.12    4.03
  -1   2 -17   -1.90    3.59
  -1  -2 -17    0.47    2.45
  -1  -2 -19   31.48    4.07
   1  -2  19   36.11    4.30
   1   2  19   33.79    3.99
  -1   2 -19   37.56    4.42
  -1   2 -19   31.41    3.94
  -1  -2 -19   30.16    2.97
  -1  -2 -21    1.49    3.56
  -1   2 -21    3.23    3.25
   1  -2  21    0.70    3.93
   1   2  21   -3.95    3.53
  -1   2 -21   -0.29    3.62
   1   2  23  310.62   13.90
   1  -2  23  308.90   14.29
  -1   2 -23  335.51   13.58
  -1  -2 -23  334.15   13.00
  -1   2 -23  296.00   14.12
  -1  -2 -23  329.00   14.19
   1   2  25    1.92    4.44
   1  -2  25    0.66    4.97
  -1   2 -25    6.56    4.17
  -1  -2 -25    3.39    3.30
  -1   2 -25    1.20    5.09
  -1  -2 -25    5.64    4.70
   1  -2  27  192.46   10.67
   1   2  27  187.49   10.14
  -1   2 -27  183.49    9.46
  -1  -2 -27  194.45   10.56
  -1   2 -27  188.12   10.77
  -1  -2 -27  190.61    8.83
  -1   2 -29  390.52   17.36
  -1  -2 -29  379.19   17.02
  -1   2 -29  348.62   15.65
  -1  -2 -29  361.70   15.11
   1   2  29  377.00   16.63
   1  -2  29  346.39   16.91
   1  -2  31   78.78    8.05
  -1  -2 -31   83.81    5.75
  -1   2 -31   83.97    6.47
  -1   2 -31   90.26    9.69
   1   2  31   75.37    7.60
  -1  -2 -31   78.23    7.90
  -1   2 -31   78.44    8.27
  -1  -2 -33    0.85    7.05
  -1   2 -33   10.23    7.34
  -1   2 -33    9.27    5.81
  -1  -2 -33    5.84    5.52
  -1   2 -33    8.85    4.28
   1  -2  33   -2.37    5.57
  -1  -2 -35   21.72    7.31
  -1   2 -35   16.42    7.31
  -1  -2 -35   25.96    5.93
  -1   2 -35   18.73    5.94
   1  -2  35   21.90    5.80
  -1  -2 -37   35.15    7.84
  -1   2 -37   33.14    8.36
  -1   2 -37   24.39    6.15
  -1  -2 -37   29.43    6.43
  -1   2 -37   31.35    5.13
   1  -2  37   30.31    6.22
  -1   2 -39   -1.14    4.62
  -1  -2 -39    3.09    5.97
  -1   2 -39    2.94    6.48
   1  -2  39   -4.83    6.21
  -1  -2 -39   -1.35    7.43
  -1   2 -39    7.27    8.14
  -1   2 -41   25.08    7.50
  -1  -2 -41   24.75    7.10
  -1  -2 -41   35.65    8.96
  -1   2 -41   34.53    9.16
  -1  -2 -43   41.72    8.77
  -1   2 -43   40.09    8.90
  -1   2 -45   59.86   10.49
  -1  -2 -45   53.91    9.83
   1  -3 -46    8.92    9.05
   1  -3 -44   50.45    9.05
   1   3 -44   51.22    8.82
   1   3 -42    2.28    7.64
   1   3 -42    8.22    7.45
   1  -3 -42   -1.40    7.00
   1  -3 -42    0.72    8.39
   1   3 -42   -0.37    8.67
   1   3 -40   30.06    7.45
   1  -3 -40   29.97    7.08
   1   3 -40   32.76    8.34
  -1  -3  40   33.65    7.31
   1  -3 -40   35.64    8.74
   1   3 -40   29.69    8.90
   1   3 -38   46.71    7.67
   1  -3 -38   40.50    6.97
   1  -3 -38   48.37    8.69
   1   3 -38   45.53    9.06
   1   3 -38   37.90    8.35
  -1  -3  38   35.79    7.41
   1   3 -36    4.17    7.24
   1  -3 -36    2.76    7.32
   1   3 -36   -3.03    6.28
   1  -3 -36    1.19    5.70
  -1  -3  36    1.19    6.11
   1   3 -36   -1.25    4.75
   1   3 -34  129.68   10.88
   1  -3 -34  153.99   11.04
   1   3 -34  128.18    9.55
   1  -3 -34  134.21    9.48
  -1  -3  34  131.09    9.35
   1   3 -34  140.39    8.13
   1   3 -32  111.28   10.52
   1  -3 -32  121.39   10.56
   1  -3 -32  106.74    8.95
   1   3 -32  112.00    9.35
  -1  -3  32  107.46    8.85
   1   3 -32  107.56    7.40
   1  -3 -30  389.90   18.15
   1   3 -30  366.34   18.27
   1   3 -30  337.07   17.05
   1  -3 -30  355.17   16.79
  -1  -3  30  370.52   16.85
   1   3 -30  346.46   15.65
  -1  -3  28  348.56   16.31
   1   3 -28  354.30   16.71
   1  -3 -28  353.35   17.32
   1  -3 -28  362.75   16.35
   1   3 -28  350.43   15.25
   1   3 -26  465.05   20.42
  -1  -3  26  484.90   20.24
   1  -3 -26  453.41   19.99
   1   3 -26  480.15   19.36
   1   3 -24  296.46   14.21
  -1  -3  24  313.53   14.14
   1  -3 -24  308.62   13.99
   1   3 -24  313.82   13.36
   1   3 -22   46.47    4.27
   1  -3 -22   43.97    3.19
   1   3 -22   43.14    4.99
  -1  -3  22   44.53    4.89
   1  -3 -22   41.34    4.54
  -1   3  22   44.38    4.60
   1  -3 -20   47.02    3.01
   1   3 -20   41.13    4.49
  -1  -3  20   35.67    4.30
   1  -3 -20   47.77    4.29
  -1   3  20   40.21    4.08
   1   3 -20   33.17    3.94
   1  -3 -18 2086.62   75.47
   1   3 -18 1900.74   76.44
   1  -3 -18 2064.41   76.44
   1   3 -18 2034.51   76.15
  -1   3  18 2099.84   76.29
  -1  -3  18 2100.62   76.58
   1  -3 -16 1307.37   47.72
   1  -3 -16 1309.60   48.57
  -1  -3  16 1262.35   48.66
   1   3 -16 1289.20   48.44
  -1   3  16 1282.58   48.51
   1  -3 -14 1137.37   41.12
  -1   3  14 1175.38   41.87
   1   3 -14 1146.72   41.84
   1  -3 -14 1165.49   41.92
   1   3 -12  832.34   31.83
   1  -3 -12  858.43   31.83
   1   3 -10   44.50    3.07
   1  -3 -10   42.06    2.75
   1   3  -8    0.88    2.05
   1  -3  -8    3.53    1.62
   1   3  -4    1.85    1.06
   1   3  -2    0.33    0.39
   1   3   0    1.40    0.26
  -1   3  -2   -0.27    0.45
  -1  -3  -4  988.10   36.23
  -1  -3  -6   67.63    3.16
  -1  -3  -8  241.73    9.55
   1   3   8  242.61    9.53
  -1  -3 -10  545.00   20.85
   1   3  10  561.23   20.83
  -1  -3 -10  547.28   20.34
   1  -3  12  341.21   14.06
  -1  -3 -12  357.61   13.79
   1   3  12  349.05   13.77
  -1  -3 -12  349.00   13.19
   1  -3  14  675.06   26.22
  -1  -3 -14  663.49   25.94
   1   3  14  693.65   25.90
  -1   3 -14  631.70   26.06
  -1  -3 -14  698.09   25.26
  -1  -3 -16  166.30    7.61
   1  -3  16  164.89    7.98
   1   3  16  144.20    7.39
  -1   3 -16  147.56    7.61
  -1  -3 -16  148.10    6.49
  -1   3 -16  145.30    7.55
   1  -3  18 2307.55   87.68
  -1  -3 -18 2392.74   87.53
   1   3  18 2322.23   87.37
  -1   3 -18 2360.42   87.71
  -1   3 -18 2372.96   87.34
  -1  -3 -18 2384.75   86.67
   1  -3  20  357.42   15.01
  -1  -3 -20  362.55   14.85
   1   3  20  345.19   14.58
  -1   3 -20  339.70   14.91
  -1  -3 -20  360.33   13.71
  -1   3 -20  324.70   14.44
  -1  -3 -22   11.88    2.38
  -1  -3 -22    5.16    3.83
  -1   3 -22    8.31    3.60
   1   3  22   11.55    3.85
   1  -3  22    4.52    4.05
  -1   3 -22    9.30    3.93
   1   3  24  567.52   22.40
   1  -3  24  571.76   22.83
  -1   3 -24  551.74   22.10
  -1  -3 -24  551.93   21.29
  -1  -3 -24  543.69   22.60
  -1   3 -24  533.96   22.80
   1  -3  26   78.70    7.65
   1   3  26   83.64    6.79
  -1   3 -26   97.64    6.61
  -1  -3 -26   95.39    5.44
  -1  -3 -26   78.50    7.16
  -1   3 -26   95.74    7.59
   1  -3  28  932.77   37.60
   1   3  28  938.77   37.17
  -1   3 -28  930.61   36.66
  -1  -3 -28  942.48   37.46
  -1   3 -28  933.11   37.69
  -1  -3 -28  990.89   35.98
  -1  -3 -30  124.81    9.26
  -1   3 -30  108.84    9.30
  -1   3 -30  127.22    8.21
  -1  -3 -30  139.01    7.14
   1  -3  30  138.68    9.71
  -1   3 -32   88.05    9.31
  -1  -3 -32   73.04    7.15
  -1   3 -32   64.19    7.47
  -1   3 -32   68.23    6.19
   1  -3  32   74.14    7.51
  -1   3 -34    8.48    7.07
  -1  -3 -34   15.39    7.04
  -1   3 -34    3.78    5.67
  -1  -3 -34    4.42    5.24
  -1   3 -34    5.77    4.45
   1  -3  34   11.10    5.81
  -1   3 -36   -6.73    7.60
  -1  -3 -36   -3.08    6.91
  -1   3 -36   -2.50    5.40
  -1  -3 -36    0.70    5.52
  -1   3 -36    1.91    4.57
   1  -3  36    2.63    5.44
  -1   3 -38    0.68    8.05
  -1  -3 -38   -1.63    7.32
  -1  -3 -38    2.98    5.84
  -1   3 -38    3.43    6.21
  -1   3 -38   -1.67    4.76
   1  -3  38    0.76    5.99
  -1   3 -40    3.35    5.56
  -1  -3 -40    2.10    6.21
  -1   3 -40   -5.00    6.78
   1  -3  40   -1.59    6.49
  -1  -3 -40    8.62    7.88
  -1   3 -40    2.49    8.36
  -1   3 -42   33.28    8.28
  -1  -3 -42   23.27    7.55
  -1  -3 -42   33.78    9.63
  -1   3 -42    7.47    9.42
   1  -3  42   34.66    8.03
  -1   3 -42   12.95    8.09
  -1  -3 -44  224.76   14.11
  -1   3 -44  198.08   14.01
  -1  -3 -46   -0.92    9.51
   1  -4 -45  134.56   11.49
   1  -4 -43   49.50    8.24
   1   4 -43   53.86    8.77
   1  -4 -43   43.27   10.04
  -1  -4  41    7.49    7.15
   1   4 -41    9.41    7.74
   1  -4 -41    8.40    6.65
   1   4 -41    8.10    6.99
   1  -4 -41    6.28    8.37
   1   4 -41    8.45    8.75
  -1  -4  39   30.52    7.69
   1  -4 -39   33.71    8.86
   1   4 -39   60.31    9.77
   1   4 -39   42.66    8.84
   1   4 -39   44.60    7.97
   1  -4 -39   29.53    7.21
  -1  -4  37   16.75    6.94
   1   4 -37    7.89    7.13
   1  -4 -37   13.81    6.64
   1  -4 -37   18.76    8.28
   1   4 -37   14.64    8.20
   1   4 -37   21.43    8.05
   1   4 -37    6.20    5.38
  -1  -4  35   13.56    6.26
   1   4 -35   17.78    4.88
   1   4 -35   28.25    7.91
   1  -4 -35   22.95    7.51
   1  -4 -35   17.78    5.87
   1   4 -35   20.92    6.59
  -1  -4  33    7.87    6.34
   1   4 -33    4.76    4.74
   1  -4 -33    1.66    7.24
   1   4 -33   12.69    6.23
   1  -4 -33    7.50    5.76
  -1  -4  31  269.64   13.64
   1   4 -31  238.13   12.06
   1  -4 -31  252.36   14.32
   1   4 -31  243.96   13.39
   1  -4 -31  248.63   13.31
   1   4 -29  695.36   30.03
  -1  -4  29  757.86   30.18
   1   4 -29  726.28   29.00
   1  -4 -29  739.08   29.85
   1  -4 -29  760.05   30.87
  -1  -4  27  293.80   14.41
   1   4 -27  288.79   13.28
   1  -4 -27  298.56   14.21
   1   4 -27  301.71   14.55
  -1  -4  25  -11.08    6.05
   1   4 -25  -12.02    5.15
   1   4 -25   -5.01    5.71
   1  -4 -25   -7.47    5.16
  -1  -4  23  205.71   10.08
   1   4 -23  195.52    9.41
   1   4 -23  192.16   10.18
   1  -4 -23  174.10    9.66
  -1  -4  21   80.10    5.96
   1   4 -21   81.19    5.33
   1   4 -21   79.88    5.81
   1  -4 -21   84.84    5.57
   1   4 -19  367.69   15.20
   1   4 -19  331.31   15.34
  -1  -4  19  380.84   15.50
   1  -4 -19  385.71   15.32
   1  -4 -17 1480.55   55.41
  -1  -4  17 1426.30   55.61
   1   4 -17 1528.56   55.43
   1  -4 -15 5457.95  198.82
   1   4 -15 5402.18  198.86
   1   4 -13   61.37    4.19
   1  -4 -13   61.97    3.78
   1   4 -11   -3.02    2.40
   1  -4 -11    0.59    1.63
   1  -4  -9  100.73    4.44
   1   4  -9   88.72    4.99
   1   4  -9   93.36    4.83
   1   4  -7 1733.80   60.15
   1   4  -7 1535.82   59.99
   1   4  -5    4.03    1.71
   1   4  -5    3.88    1.46
  -1  -4   3   36.21    1.76
   1   4  -3   46.27    1.77
  -1   4   1  716.90    4.27
   1   4  -1   -0.91    0.65
  -1   4  -1    9.51    0.90
   1   4   1    0.71    0.76
  -1   4  -3   -0.08    1.05
  -1  -4  -7  192.79    7.64
  -1  -4  -9  287.91   11.25
   1   4  11  104.33    4.92
  -1  -4 -11  106.53    4.91
   1   4  13   30.79    2.95
  -1  -4 -13   23.15    1.78
  -1  -4 -13   27.47    2.74
   1  -4  13   24.76    3.27
   1   4  15 2295.43   84.28
  -1  -4 -15 2292.07   83.54
  -1   4 -15 2251.43   84.43
   1  -4  15 2260.26   84.65
  -1  -4 -15 2296.44   84.35
   1   4  17  134.78    7.23
  -1   4 -17  138.34    7.45
  -1  -4 -17  145.92    6.08
  -1   4 -17  139.59    7.51
   1  -4  17  140.10    7.76
  -1  -4 -17  148.36    7.34
  -1  -4 -19  715.43   28.83
   1  -4  19  750.72   29.20
   1   4  19  767.06   28.74
  -1  -4 -19  755.86   27.81
  -1   4 -19  743.53   29.13
  -1   4 -19  719.84   28.78
  -1  -4 -21   -0.91    3.64
   1  -4  21   -1.04    4.07
  -1  -4 -21   -1.43    2.09
  -1   4 -21    2.37    3.78
   1   4  21   -4.11    3.32
  -1   4 -21   -7.09    3.84
  -1  -4 -23  253.09   11.75
   1  -4  23  244.18   11.97
   1   4  23  244.99   11.37
  -1  -4 -23  255.11   10.13
  -1   4 -23  241.97   11.89
  -1   4 -23  244.04   11.34
  -1  -4 -25    9.95    4.84
   1  -4  25    6.98    5.36
  -1  -4 -25    4.90    3.00
  -1   4 -25    7.02    5.01
  -1   4 -25    5.58    4.53
   1  -4  27   58.69    7.12
  -1   4 -27   56.03    6.07
  -1   4 -27   57.00    7.13
  -1  -4 -27   57.09    6.72
  -1  -4 -29  701.27   28.53
  -1   4 -29  709.24   28.93
  -1   4 -29  683.23   27.74
   1  -4  29  707.18   28.93
   1  -4  31  354.67   16.28
  -1   4 -31  330.46   15.00
  -1  -4 -31  330.99   15.86
  -1   4 -31  330.52   16.35
   1  -4  33   -0.23    5.96
  -1  -4 -33   -1.48    5.36
  -1   4 -33   -4.40    5.59
  -1   4 -33   -0.16    4.69
   1  -4  35    8.80    5.91
  -1  -4 -35    5.43    5.48
  -1   4 -35    4.19    5.54
  -1   4 -35    5.73    4.69
  -1  -4 -35   -2.37    6.84
  -1   4 -35    5.33    7.11
   1  -4  37    3.76    5.82
  -1  -4 -37   -1.20    5.78
  -1   4 -37   -0.52    6.04
  -1   4 -37   -4.81    5.11
  -1   4 -37   11.93    7.97
  -1  -4 -37    2.52    7.28
   1  -4  39    5.76    6.47
  -1  -4 -39    3.55    6.01
  -1   4 -39    0.83    6.61
  -1   4 -39   -5.59    8.38
  -1  -4 -39   -2.66    7.76
  -1   4 -39   -7.40    5.40
  -1   4 -41    1.15    6.08
  -1   4 -41   -1.26    7.94
  -1   4 -41    8.79    9.02
  -1  -4 -41    3.52    8.30
   1  -4  41    9.63    7.60
  -1   4 -41    5.46    7.56
  -1  -4 -41   21.71    7.15
  -1  -4 -43   67.52    9.68
   1  -4  43   72.73   10.19
  -1   4 -43   65.07   10.03
  -1  -4 -45  235.19   15.11
   1  -5 -46   36.32    9.27
   1   5 -44   34.92    9.19
   1  -5 -44   25.55    8.35
   1  -5 -42   30.85    9.20
   1   5 -42   26.60    8.94
   1   5 -42   15.47    9.63
   1  -5 -42   17.68    7.51
   1   5 -42   32.15    8.16
  -1  -5  42   17.58    7.69
   1   5 -40  -11.89    9.21
   1  -5 -40  -10.76    8.62
  -1  -5  40  -10.15    7.21
   1   5 -40   -8.44    8.31
   1  -5 -40   -4.98    6.82
   1   5 -40   -3.16    7.15
   1  -5 -38   13.87    7.06
   1   5 -38   21.32    7.55
   1   5 -38   22.34    9.48
   1  -5 -38   14.98    8.54
   1   5 -38   10.89    8.36
  -1  -5  38    6.01    6.94
   1   5 -38   21.70    6.16
   1   5 -36   17.64    7.32
   1  -5 -36    7.45    6.19
   1  -5 -36   11.11    7.38
   1   5 -36   12.18    7.34
  -1  -5  36   11.70    6.43
   1   5 -36    5.65    5.21
   1  -5 -34    1.97    5.51
   1   5 -34   -0.98    6.33
   1  -5 -34    1.13    6.68
   1   5 -34    0.85    6.75
  -1  -5  34   -3.31    5.93
   1   5 -34    7.09    4.72
   1   5 -32   77.90    8.30
   1  -5 -32   50.55    8.35
   1  -5 -32   59.05    7.24
  -1  -5  32   73.58    8.08
   1   5 -32   74.59    6.66
   1   5 -30  982.35   39.23
   1  -5 -30 1028.90   39.75
  -1  -5  30 1017.56   39.19
   1   5 -30  952.82   38.00
   1  -5 -30  943.14   38.62
  -1  -5  28   24.42    6.39
   1  -5 -28   25.05    5.95
   1   5 -28   25.56    5.39
   1   5 -28   20.68    6.25
  -1  -5  26  829.73   33.01
   1  -5 -26  808.37   32.69
   1   5 -26  841.97   32.37
   1   5 -26  831.65   33.19
   1   5 -24  223.39   11.57
   1   5 -24  233.98   11.12
   1  -5 -24  233.49   11.29
  -1  -5  24  242.20   11.84
   1   5 -22  287.95   13.55
   1  -5 -22  292.39   13.14
   1   5 -22  302.61   13.07
  -1  -5  22  305.50   13.50
   1  -5 -20    6.00    3.12
   1   5 -20    8.35    3.46
  -1  -5  20    3.61    3.59
   1  -5 -18  208.23    9.79
   1   5 -18  222.90    9.99
   1   5 -16  455.41   18.10
   1  -5 -16  473.21   17.88
   1   5 -14  294.13   12.04
   1  -5 -14  302.45   11.70
   1   5 -12  102.36    5.43
   1  -5 -12  104.81    4.96
   1   5 -12   90.55    5.62
   1   5 -10 1471.41   53.50
   1  -5 -10 1463.06   53.14
   1   5 -10 1365.97   53.56
   1   5  -8  320.89   13.40
   1   5  -8  361.26   13.66
   1   5  -6  459.17   17.37
   1   5  -6  478.98   17.56
   1   5  -6  426.74   17.49
   1   5  -4  264.42   10.31
  -1  -5   4  268.78   10.32
  -1  -5   4  240.74   10.17
   1   5  -4  263.59   10.36
   1   5  -4  281.97   10.24
   1   5  -2  254.47   10.30
  -1  -5   2  225.56   10.14
   1  -5   0  948.06   10.54
  -1  -5   0 1020.42   10.95
  -1   5   0 1016.32   11.77
   1   5   0 1006.68   12.71
   1   5   2  253.29    9.45
  -1  -5  -2  207.36    9.28
  -1  -5  -2  297.06    9.37
   1  -5   2  291.20    9.69
  -1   5  -2  225.98    9.53
  -1   5  -4   46.16    2.93
  -1  -5  -8   69.12    3.38
  -1  -5 -10   18.02    1.96
  -1  -5 -12  148.22    6.62
  -1  -5 -14   39.39    3.60
  -1  -5 -14   39.96    2.09
   1  -5  16   11.25    3.81
  -1  -5 -16    7.91    3.72
  -1  -5 -16    8.58    1.67
  -1   5 -16    5.27    4.09
  -1  -5 -18  449.14   17.44
   1  -5  18  420.37   17.75
  -1  -5 -18  432.56   16.17
  -1   5 -18  394.49   17.56
  -1   5 -18  435.95   17.51
  -1  -5 -20  730.94   28.56
   1  -5  20  688.65   28.85
  -1  -5 -20  749.30   27.36
  -1   5 -20  747.35   28.95
  -1   5 -20  727.92   28.60
  -1  -5 -22  240.60   11.52
   1  -5  22  256.19   12.13
  -1  -5 -22  260.05   10.08
  -1   5 -22  253.77   11.59
  -1   5 -22  250.14   11.94
  -1  -5 -24  457.89   19.81
   1  -5  24  501.42   20.37
  -1   5 -24  476.25   20.22
  -1   5 -24  481.07   19.67
  -1  -5 -26  147.79    8.92
   1  -5  26  140.18    9.30
  -1   5 -26  159.22    9.49
  -1   5 -26  173.42    8.82
   1  -5  28  281.96   13.76
  -1   5 -28  277.92   13.94
  -1  -5 -28  263.30   13.44
  -1   5 -28  273.85   12.97
   1  -5  30  105.73    9.00
  -1   5 -30  112.75    7.89
  -1  -5 -30  118.07    8.53
  -1   5 -30   87.73    8.68
   1  -5  32   10.95    6.27
  -1  -5 -32   11.33    5.83
  -1   5 -32   15.27    6.40
  -1   5 -32   14.07    5.58
   1  -5  34   -7.80    6.04
  -1   5 -34    0.34    4.67
  -1   5 -34    6.52    6.07
  -1  -5 -34    7.16    5.38
  -1  -5 -34    0.86    6.54
   1  -5  36    0.25    6.01
  -1  -5 -36    3.64    7.38
  -1   5 -36    1.76    5.25
  -1  -5 -36   -1.85    5.98
  -1   5 -36    8.70    6.10
   1  -5  38   -2.09    6.81
  -1   5 -38    5.77    7.33
  -1  -5 -38   -7.70    8.19
  -1   5 -38   -3.51    5.65
  -1  -5 -38    1.96    6.14
  -1   5 -38    2.71    6.57
   1  -5  40   88.54    9.24
  -1   5 -40   68.02    8.97
  -1   5 -40   53.16    9.41
  -1  -5 -40   96.47   10.33
  -1   5 -40   81.92   10.44
  -1   5 -40   76.40    7.77
  -1  -5 -40   82.42    8.60
  -1   5 -42   37.31    9.18
  -1  -5 -42   24.91    8.39
  -1  -5 -42   36.93   10.11
   1  -5  42   24.33    8.16
  -1   5 -42   32.19    7.61
  -1   5 -44  144.57   12.81
  -1  -5 -44  145.97   12.22
  -1  -5 -46   28.98   10.28
   1  -6 -45  107.68   10.55
   1  -6 -43    9.72    9.10
   1   6 -43    2.49    8.20
   1  -6 -43    6.77    7.69
   1   6 -41   76.06   10.32
   1   6 -41  106.72    9.85
   1  -6 -41   98.92   10.81
   1  -6 -41   84.21    9.26
  -1  -6  41   89.12   10.00
   1   6 -39  201.83   11.32
  -1  -6  39  198.70   12.96
   1   6 -39  197.78   13.96
   1   6 -39  178.58   12.74
   1  -6 -39  207.43   14.01
   1  -6 -39  192.74    8.48
   1  -6 -39  197.39   12.41
  -1  -6  37   52.95    8.46
   1   6 -37   50.98    9.49
   1  -6 -37   43.38    7.43
   1   6 -37   47.74    8.19
   1  -6 -37   69.17    9.73
   1  -6 -37   60.10    4.35
   1   6 -37   59.64    7.01
  -1  -6  35    1.98    5.86
   1   6 -35    0.30    7.08
   1   6 -35    1.79    6.27
   1  -6 -35   -3.60    6.03
   1  -6 -35    4.04    6.62
   1  -6 -35    4.22    2.99
   1   6 -35    9.68    5.07
   1   6 -33    8.80    5.14
   1   6 -33   10.98    7.26
   1   6 -33    1.93    6.18
   1  -6 -33    0.81    7.11
   1  -6 -33   -0.21    5.81
  -1  -6  33    9.62    6.25
   1   6 -31  131.30    8.70
   1   6 -31  118.22   10.79
   1   6 -31  137.02    9.86
   1  -6 -31  137.19   10.68
  -1  -6  31  129.90   10.05
   1  -6 -31  147.33    9.50
   1   6 -29   13.02    7.68
   1  -6 -29   24.32    5.95
   1   6 -29   29.47    5.71
  -1  -6  29   17.27    6.65
   1   6 -29   24.86    6.84
   1  -6 -27   33.98    5.81
   1   6 -27   33.45    5.34
  -1  -6  27   25.94    6.01
   1   6 -25  444.35   19.49
  -1  -6  25  467.02   19.67
   1   6 -25  461.86   18.93
   1  -6 -25  432.45   18.95
  -1  -6  23    5.05    5.09
   1   6 -23    4.22    4.45
   1  -6 -23   -0.85    4.41
   1   6 -21  797.42   29.80
   1  -6 -21  780.86   29.68
  -1  -6  21  740.17   29.99
   1   6 -21  716.36   30.36
   1  -6 -19    1.83    3.02
   1   6 -19    2.28    3.34
   1   6 -19    2.89    4.14
   1   6 -17  125.86    7.88
   1   6 -17  126.45    7.25
   1  -6 -17  135.40    6.76
   1  -6 -17  132.03    5.25
   1   6 -15 4961.69  187.26
   1  -6 -15 5258.80  186.70
   1   6 -15 5017.83  186.95
   1   6 -13  421.11   18.06
   1  -6 -13  458.91   17.37
   1   6 -13  445.74   17.82
   1   6 -11   40.86    3.91
   1  -6 -11   48.23    3.06
   1   6 -11   49.52    3.82
   1   6  -9  535.89   20.90
   1   6  -9  552.79   21.06
   1   6  -9  489.19   21.11
   1   6  -9  601.60   21.19
   1   6  -7   83.64    4.74
   1   6  -7   84.63    4.61
   1   6  -7   90.15    4.38
   1   6  -5  767.76   28.64
  -1  -6   5  756.58   28.43
   1   6  -5  803.77   28.48
  -1  -6   5  766.80   28.53
   1   6  -5  770.59   28.52
  -1  -6   5  697.17   28.57
   1   6  -3    4.67    1.86
  -1  -6   3    5.85    1.42
  -1  -6   3    3.10    1.69
   1   6  -3    7.75    1.64
  -1  -6   3    4.14    1.95
   1   6  -1  251.66   10.26
  -1   6   1  275.09    9.96
   1   6  -1  260.79   10.16
  -1  -6   1  277.02   10.21
   1  -6  -1  273.29    9.97
  -1   6   1  231.90   10.07
   1  -6  -1  256.93   10.29
  -1   6  -1 3619.84  134.69
  -1  -6  -1 3860.57  134.77
  -1   6  -1 3509.13  134.53
  -1  -6  -1 3997.56  134.54
   1   6   1 3723.41  134.53
   1   6   1 3839.89  134.62
   1   6   1 3590.22  134.75
  -1   6  -1 3252.78  135.86
  -1  -6  -1 3282.88  135.16
   1  -6   1 3627.73  134.71
   1  -6   3   13.08    1.91
   1   6   3   10.51    1.40
  -1   6  -3   13.89    1.98
  -1   6  -5 4866.13  177.87
  -1   6  -7  531.35   20.50
  -1  -6  -9   -0.10    1.50
  -1  -6 -11  775.53   29.10
  -1  -6 -13   83.63    4.69
  -1   6 -15 4888.98  184.86
  -1  -6 -15 5157.38  184.53
  -1   6 -17    7.55    3.97
   1  -6  17    5.38    3.71
  -1  -6 -17    2.77    3.40
  -1   6 -19  354.81   15.13
  -1  -6 -19  371.11   14.93
   1  -6  19  351.16   15.39
  -1  -6 -21  138.15    6.98
   1  -6  21  114.34    7.26
  -1   6 -21  119.41    7.13
  -1   6 -21  114.68    6.99
  -1  -6 -23   -5.97    4.38
   1  -6  23   -3.73    4.90
  -1   6 -23   -2.83    4.91
  -1   6 -23   -8.01    4.54
  -1  -6 -25   55.57    5.54
  -1   6 -25   59.44    5.69
  -1   6 -25   53.78    6.00
   1  -6  25   49.52    6.24
  -1  -6 -27    5.36    4.91
  -1   6 -27   12.88    5.45
  -1   6 -27   12.15    4.94
   1  -6  27   16.44    5.50
  -1  -6 -29  289.80   13.53
  -1   6 -29  259.57   13.72
  -1   6 -29  268.97   13.01
   1  -6  29  273.99   14.17
  -1  -6 -31  387.76   17.78
  -1   6 -31  411.12   18.55
   1  -6  31  390.11   18.31
  -1   6 -31  391.83   17.35
   1  -6  33   35.37    6.95
  -1   6 -33   36.10    5.60
  -1  -6 -33   32.20    6.12
  -1   6 -33   23.37    6.48
  -1  -6 -35    2.33    6.84
   1  -6  35   -1.98    6.10
  -1   6 -35    1.26    5.04
  -1   6 -35   -3.03    6.28
  -1  -6 -35   -1.11    5.58
  -1   6 -37   48.35    8.78
   1  -6  37   38.69    7.84
  -1  -6 -37   30.31    8.26
  -1   6 -37   39.54    6.37
  -1  -6 -37   44.76    7.22
  -1   6 -37   42.59    7.69
  -1   6 -39   63.88    8.51
  -1   6 -39   41.52    8.89
   1  -6  39   39.74    8.16
  -1  -6 -39   52.36    9.62
  -1   6 -39   57.72    7.32
  -1  -6 -39   65.75    8.05
  -1   6 -41    1.19    7.56
  -1   6 -41   -6.92    8.91
  -1  -6 -41    1.04    8.92
   1  -6  41    1.13    7.74
  -1   6 -41   -0.21    6.69
  -1  -6 -41    7.42    7.53
  -1   6 -43   18.44    8.87
  -1   6 -43   14.44    8.10
  -1  -6 -43    1.95    8.36
  -1  -6 -43    5.47   10.23
  -1  -6 -45  284.41   16.65
   1  -7 -46   16.66    8.87
   1  -7 -44   21.94    7.91
   1   7 -44   24.73    8.71
  -1  -7  42    1.18    7.94
   1  -7 -42    4.52    8.96
   1  -7 -42   19.22    7.55
   1   7 -42   17.06    7.88
   1  -7 -40   90.89   11.02
   1  -7 -40   70.29    8.97
   1   7 -40   74.56    9.50
  -1  -7  40   81.96    9.53
   1   7 -40   82.21   11.10
   1   7 -40   96.70    8.50
   1   7 -38    2.27    9.35
  -1  -7  38   10.83    7.79
   1  -7 -38   15.90    8.96
   1  -7 -38   13.43    7.55
   1   7 -38   24.20    8.38
   1  -7 -38   16.06    2.71
   1   7 -38   20.72    6.89
   1   7 -36    3.10    7.97
  -1  -7  36    9.03    6.94
   1  -7 -36    0.88    7.38
   1   7 -36    9.33    7.47
   1  -7 -36   -1.84    6.28
   1  -7 -36   12.16    2.95
   1   7 -36    8.05    5.76
   1   7 -34    4.68    4.99
   1  -7 -34   -0.65    5.52
   1  -7 -34    3.31    6.68
  -1  -7  34   -0.98    6.18
   1   7 -34   -8.79    6.72
   1  -7 -34    1.17    2.59
   1   7 -34    7.39    7.36
   1   7 -32  280.15   13.89
   1  -7 -32  280.22   14.43
   1  -7 -32  288.91   15.54
  -1  -7  32  286.38   14.78
   1   7 -32  281.34   15.07
   1  -7 -32  313.81   11.75
   1   7 -32  267.07   15.72
   1  -7 -30  647.99   27.53
   1  -7 -30  670.41   28.55
   1   7 -30  616.68   27.94
   1   7 -30  638.65   27.15
  -1  -7  30  677.58   28.22
   1  -7 -30  699.90   25.26
   1  -7 -28   -0.86    2.50
   1   7 -28    6.45    5.98
   1  -7 -28   -5.89    5.42
   1   7 -28   -3.26    5.20
  -1  -7  28    1.03    5.58
   1  -7 -26  247.24   12.31
   1   7 -26  236.67   12.84
  -1  -7  26  264.74   13.09
   1   7 -26  253.22   12.30
   1  -7 -26  270.64   10.19
   1   7 -26  234.60   13.40
   1   7 -24   63.12    7.48
   1   7 -24   66.14    6.27
  -1  -7  24   59.42    6.55
   1  -7 -24   71.01    6.02
   1  -7 -24   75.61    3.62
   1   7 -22   40.74    6.51
   1   7 -22   35.74    5.27
   1  -7 -22   21.40    4.19
   1  -7 -22   31.56    2.22
   1   7 -20   17.90    4.94
   1   7 -20   36.52    4.51
   1  -7 -20   30.50    3.76
   1  -7 -20   38.54    1.99
   1   7 -18   19.41    4.27
   1  -7 -18   18.53    3.14
   1   7 -18   29.17    3.99
   1   7 -16  367.25   16.11
   1  -7 -16  380.26   15.19
   1   7 -16  370.20   15.70
   1   7 -14  714.60   28.15
   1  -7 -14  735.45   27.36
   1   7 -14  694.30   27.89
   1   7 -12  261.51   10.57
   1   7 -12  252.56   10.77
   1  -7 -12  255.77    9.90
   1   7 -12  211.87   10.70
   1   7 -12  208.56   10.17
   1   7 -10 2998.67  109.37
   1   7 -10 3003.65  109.67
   1   7 -10 2951.93  109.50
   1   7 -10 2940.92  109.50
   1   7  -8  158.32    6.77
   1   7  -8  158.49    6.96
  -1  -7   8  139.90    6.79
   1   7  -8  151.35    7.15
   1   7  -6   15.68    2.67
   1   7  -6   17.37    2.53
  -1  -7   6   21.37    2.71
   1   7  -6   20.49    2.26
  -1  -7   6   20.15    2.27
   1   7  -4    3.06    2.08
  -1  -7   4    4.66    2.11
   1   7  -4    2.22    2.17
  -1  -7   4   -0.29    1.65
  -1  -7   4    2.06    2.07
   1  -7  -2  115.06    4.72
  -1  -7   2  106.68    5.00
   1   7  -2  111.51    5.00
   1   7  -2  107.92    5.15
   1  -7  -2  110.72    4.64
  -1  -7   2  108.01    4.79
  -1   7   0    1.77    1.77
   1  -7   0    2.53    1.47
   1   7   0    0.56    1.80
   1   7   0    7.86    1.22
   1   7   0    0.17    1.77
  -1  -7   0    3.02    1.79
  -1   7   0    3.93    1.48
   1   7   0    2.38    2.15
   1  -7   2  544.95   20.61
  -1   7  -2  533.06   20.59
  -1  -7  -2  587.24   20.31
   1   7   2  538.62   20.54
  -1  -7  -2  531.37   20.48
  -1  -7  -2  564.89   20.61
  -1   7  -2  519.83   20.41
   1  -7   4    0.85    2.14
  -1   7  -4   -0.73    2.06
   1   7   4    0.03    1.38
  -1   7  -4   -0.65    2.12
   1   7   6 1029.79   37.38
  -1   7  -6  982.88   38.16
  -1   7  -8 1414.81   54.32
  -1   7  -8 1518.73   54.53
  -1   7 -10   36.46    3.75
  -1  -7 -10   45.13    2.78
  -1  -7 -12   70.16    4.11
  -1  -7 -14  193.10    8.54
  -1   7 -16  639.72   25.51
  -1  -7 -16  651.22   25.00
  -1   7 -18   52.68    4.71
  -1  -7 -18   48.43    3.96
  -1   7 -20   57.99    5.04
   1  -7  20   46.22    5.06
  -1  -7 -20   49.82    4.41
  -1   7 -22    6.66    4.48
  -1   7 -22    6.01    4.41
  -1  -7 -22    1.30    3.90
   1  -7  22    5.02    4.64
  -1   7 -24  149.54    8.46
  -1   7 -24  151.44    9.54
   1  -7  24  153.73    9.09
  -1  -7 -24  134.05    7.98
  -1   7 -24  136.02    8.62
   1  -7  26   44.62    5.92
  -1   7 -26   54.66    5.76
  -1   7 -26   71.08    7.19
  -1  -7 -26   47.79    5.48
  -1   7 -26   48.87    6.17
   1  -7  28   26.41    5.68
  -1   7 -28   30.76    5.45
  -1   7 -28   33.11    7.02
  -1  -7 -28   30.26    5.47
  -1   7 -28   46.46    6.62
   1  -7  30   23.29    6.69
  -1   7 -30   27.63    6.79
  -1   7 -30   25.52    7.56
  -1   7 -30   28.22    5.90
  -1  -7 -30   29.13    6.05
  -1  -7 -32   20.17    6.09
   1  -7  32   21.82    6.80
  -1   7 -32   32.10    7.19
  -1   7 -32   23.44    5.90
   1  -7  34    9.55    6.30
  -1  -7 -34   18.26    2.54
  -1  -7 -34   15.99    5.74
  -1   7 -34   12.98    6.40
  -1   7 -34   16.69    5.57
  -1   7 -36  115.11    8.35
  -1   7 -36  117.59   10.15
  -1   7 -36  101.52   10.43
   1  -7  36  112.57    9.62
  -1  -7 -36   99.40    9.92
  -1  -7 -36  118.32    5.21
  -1  -7 -36  110.90    9.07
  -1   7 -38  -11.96    6.85
  -1   7 -38   -6.16    7.68
  -1   7 -38    0.95    8.54
   1  -7  38   -7.29    7.82
  -1  -7 -38   -3.15    8.63
  -1  -7 -38   -2.65    1.76
  -1  -7 -38   -5.34    7.10
  -1  -7 -40  240.12   15.43
   1  -7  40  244.49   14.50
  -1  -7 -40  238.56   13.57
  -1   7 -40  236.27   14.37
  -1   7 -40  220.84   14.87
  -1   7 -40  238.96   13.17
   1  -7  42   42.54    8.80
  -1  -7 -42   64.74    9.23
  -1  -7 -42   65.30   10.65
  -1   7 -42   79.39    9.05
  -1   7 -42   57.82    9.81
  -1  -7 -44   57.70    9.64
  -1  -7 -46    5.41    9.46
   1  -8 -45  107.99   10.30
   1   8 -43    1.94    7.86
   1  -8 -43   -1.97    7.26
   1  -8 -43    2.12    8.54
   1  -8 -41   18.08    8.93
  -1  -8  41   12.35    7.98
   1  -8 -41   12.75    7.40
   1   8 -41   24.93    8.26
   1   8 -41    5.24    9.14
   1   8 -41   30.42    7.16
   1  -8 -39  287.01   16.73
  -1  -8  39  274.14   16.08
   1  -8 -39  272.46   15.29
   1   8 -39  284.33   16.01
   1   8 -39  289.56   17.14
   1   8 -39  285.43   14.69
  -1  -8  37   69.54    9.21
   1   8 -37   57.26    7.75
   1  -8 -37   61.48    8.34
   1   8 -37   70.83    9.15
   1   8 -37   46.59   10.21
   1  -8 -37   56.85    9.80
   1  -8 -35   54.31    7.06
  -1  -8  35   49.51    7.66
   1   8 -35   67.51    6.68
   1   8 -35   72.48    8.32
   1   8 -35   44.83    8.90
   1  -8 -35   60.01    8.14
  -1  -8  33    7.53    6.61
   1   8 -33    9.83    5.43
   1   8 -33    8.92    6.16
   1   8 -33   -3.34    8.16
   1  -8 -33   10.32    7.00
   1  -8 -33    1.25    5.70
  -1  -8  31  284.37   15.08
   1   8 -31  281.02   14.23
   1   8 -31  308.39   15.40
   1  -8 -31  318.70   15.70
   1   8 -31  297.46   16.27
   1  -8 -31  310.67   14.59
  -1  -8  29   -7.15    6.18
   1   8 -29  -17.74    5.67
   1   8 -29   -5.87    6.39
   1  -8 -29   -3.57    4.91
   1   8 -29   -6.12    7.01
   1   8 -27    6.68    6.08
   1   8 -27    2.86    4.72
   1  -8 -27   -6.59    5.00
  -1  -8  27    2.23    5.19
   1   8 -25  621.29   25.86
   1   8 -25  625.44   24.84
   1  -8 -25  597.21   24.59
  -1  -8  25  600.26   25.18
   1   8 -23    5.47    6.31
   1   8 -23   13.47    5.22
   1  -8 -23    6.73    4.24
   1   8 -21 1522.90   59.21
   1  -8 -21 1586.30   58.32
   1   8 -21 1535.92   58.65
   1   8 -19   13.54    3.79
   1  -8 -19   10.72    3.16
   1   8 -19   14.12    4.51
   1   8 -17   28.16    4.49
   1  -8 -17   38.20    3.63
   1   8 -17   32.23    4.78
   1  -8 -15 1766.98   62.90
   1   8 -15 1633.46   63.62
   1   8 -15 1749.99   63.50
   1   8 -15 1576.50   63.64
   1   8 -13  109.11    6.56
   1   8 -13  108.07    6.91
   1   8 -13  103.66    6.33
   1  -8 -13  120.01    5.62
   1   8 -13   93.10    6.84
   1   8 -11  306.48   12.35
   1   8 -11  276.82   12.46
   1   8 -11  312.85   12.05
   1   8 -11  292.03   12.35
  -1  -8   9  914.14   34.93
   1   8  -9  932.54   35.04
   1   8  -9  952.05   34.90
   1   8  -9  901.47   35.16
   1   8  -7   42.57    3.53
  -1  -8   7   39.18    2.95
  -1  -8   7   44.17    3.54
   1   8  -7   48.01    3.07
   1   8  -7   42.60    3.47
  -1  -8   5 1973.43   73.13
   1   8  -5 2056.08   73.15
  -1  -8   5 1952.46   72.95
  -1  -8   5 1968.74   72.92
   1   8  -5 1972.82   72.95
   1  -8  -3   56.45    3.00
  -1  -8   3   61.67    3.21
   1   8  -3   54.99    3.45
   1  -8  -3   62.76    3.02
   1   8  -3   61.25    3.65
  -1  -8   3   56.02    3.43
  -1  -8   3   57.37    3.26
   1  -8  -1  203.96    7.96
  -1  -8   1  199.69    8.22
   1   8  -1  201.75    8.38
  -1   8   1  194.06    8.04
   1  -8  -1  192.66    8.86
   1   8  -1  202.59    8.13
  -1   8   1  202.90    7.94
   1   8   1  632.26   24.26
   1   8   1  625.96   24.33
   1   8   1  634.95   23.98
   1  -8   1  643.50   24.25
  -1  -8  -1  687.62   24.31
  -1   8  -1  653.42   24.24
   1   8   1  681.60   24.18
  -1   8  -1  607.39   25.38
   1   8   3  139.02    5.86
  -1   8  -3  134.22    6.11
  -1  -8  -3  142.97    5.72
  -1  -8  -3  145.47    5.63
  -1   8  -3  137.66    5.90
   1  -8   3  141.48    6.19
  -1   8  -5 1294.01   46.99
   1  -8   5 1240.33   46.82
   1  -8   5 1279.28   46.98
  -1   8  -5 1245.70   46.75
   1   8   5 1262.10   46.39
  -1   8  -7  557.66   21.01
  -1   8  -7  525.09   20.81
   1  -8   7  489.56   20.71
   1   8   7  559.33   20.03
  -1   8  -9   33.63    3.27
  -1   8  -9   33.82    3.66
  -1   8 -11 1598.69   59.49
  -1  -8 -11 1583.70   58.63
  -1   8 -13    3.88    4.24
  -1  -8 -13    3.92    2.58
  -1   8 -15 1783.98   66.70
  -1   8 -15 1738.87   66.93
  -1  -8 -15 1806.42   66.07
  -1  -8 -17   27.69    3.24
  -1   8 -17   21.05    4.28
  -1  -8 -19    1.85    2.84
  -1   8 -19    5.53    3.77
  -1  -8 -21  614.33   24.75
  -1   8 -21  645.29   25.25
  -1   8 -23   37.79    6.37
  -1   8 -23   32.24    5.34
  -1  -8 -23   34.65    4.73
   1  -8  23   32.16    5.38
  -1   8 -25  219.57   12.56
  -1   8 -25  224.24   11.54
  -1   8 -25  224.91   11.33
  -1  -8 -25  240.00   11.06
   1  -8  25  235.77   11.98
  -1   8 -27   23.10    5.10
   1  -8  27   21.39    5.70
  -1   8 -27   23.53    5.80
  -1  -8 -27   11.65    4.73
  -1   8 -27   16.22    6.29
   1  -8  29  102.13    8.40
  -1   8 -29   97.21    9.21
  -1   8 -29   94.27    8.36
  -1   8 -29   94.69    7.61
  -1  -8 -29   95.98    7.42
   1  -8  31  520.90   22.47
  -1  -8 -31  496.46   21.52
  -1   8 -31  492.48   22.20
  -1   8 -31  519.02   23.33
  -1   8 -31  491.32   21.37
  -1  -8 -33    3.90    5.25
   1  -8  33  -11.41    6.89
  -1   8 -33    4.17    6.37
  -1   8 -33   -5.77    7.57
  -1   8 -33   -3.24    5.47
   1  -8  35   -2.30    6.43
  -1  -8 -35    1.97    5.69
  -1   8 -35   10.19    6.91
  -1  -8 -35    1.14    7.04
  -1   8 -35   -2.89    8.23
  -1   8 -35   10.48    5.91
   1  -8  37   25.81    8.27
  -1  -8 -37   15.20    7.32
  -1   8 -37   31.12    8.85
  -1  -8 -37   27.30    9.04
  -1   8 -37   31.21    7.20
  -1  -8 -39  214.90   14.58
   1  -8  39  221.04   13.78
  -1  -8 -39  234.89   13.40
  -1   8 -39  225.81   13.91
  -1   8 -39  214.98   14.86
  -1   8 -39  219.29   12.87
  -1  -8 -41   -8.84    9.43
   1  -8  41   -7.92    8.48
  -1   8 -41   -0.31    8.51
  -1  -8 -41   -2.89    7.45
  -1   8 -41  -16.13    9.71
  -1   8 -41  -13.10    7.56
  -1  -8 -43    0.55    7.88
  -1  -8 -43    2.88    9.86
  -1   8 -43    1.23    8.08
  -1   8 -43   -7.71    9.16
  -1  -8 -45  235.86   14.61
   1  -9 -46   12.98    8.22
   1  -9 -44   -1.44    7.45
   1  -9 -42    5.73    7.03
   1   9 -42    7.37    7.90
   1  -9 -42   12.24    8.50
   1   9 -42    1.87    7.07
   1  -9 -40  189.64   13.82
  -1  -9  40  216.76   13.69
   1  -9 -40  201.72   12.57
   1   9 -40  205.83   13.44
   1   9 -40  182.22   14.32
   1   9 -40  205.03   12.37
   1  -9 -38  200.32   13.73
   1   9 -38  199.94   14.85
  -1  -9  38  200.60   13.04
   1  -9 -38  188.03   12.37
   1   9 -38  200.23   13.50
   1   9 -38  191.67   14.69
   1   9 -38  199.13   12.12
   1  -9 -36   90.94    8.71
   1   9 -36   92.50    9.82
   1   9 -36  109.96   11.27
   1  -9 -36  101.11   10.16
  -1  -9  36   81.73    9.65
   1   9 -36   97.12    8.46
   1  -9 -34   45.64    6.56
  -1  -9  34   51.43    7.67
   1   9 -34   47.53    7.69
   1   9 -34   48.41    6.38
   1   9 -34   58.24    8.94
   1  -9 -34   44.77    7.70
  -1  -9  32  259.83   14.01
   1   9 -32  246.21   15.07
   1  -9 -32  254.79   14.17
   1   9 -32  265.65   14.12
   1   9 -32  255.36   13.02
   1  -9 -32  260.45   13.19
  -1  -9  30  193.78   11.47
   1   9 -30  196.77   12.37
   1  -9 -30  197.35   11.65
   1   9 -30  172.26   11.17
   1  -9 -30  179.17   10.39
   1   9 -30  168.25   10.35
   1   9 -28   42.20    7.16
   1   9 -28   42.55    5.83
   1  -9 -28   29.29    5.19
  -1  -9  28   31.40    6.23
   1  -9 -26   -4.39    4.45
   1   9 -26   -1.39    4.80
   1   9 -26   -0.48    6.12
   1   9 -24  108.99    8.62
   1   9 -24  104.04    7.59
   1  -9 -24  108.89    7.00
   1   9 -22  554.05   23.55
   1  -9 -22  554.41   22.35
   1   9 -22  557.45   22.89
   1   9 -20  391.10   16.62
   1  -9 -20  384.64   15.99
   1   9 -20  381.67   17.23
   1  -9 -18   35.91    3.65
   1   9 -18   35.21    4.96
   1   9 -18   30.44    4.27
   1   9 -18   30.95    4.92
   1   9 -16 1978.39   71.47
   1   9 -16 1950.24   71.66
   1   9 -16 1743.61   71.15
   1   9 -16 1890.67   71.75
   1  -9 -16 1979.30   70.81
   1   9 -14 1164.08   45.45
   1  -9 -14 1209.95   44.72
   1   9 -14 1210.17   45.73
   1   9 -14 1202.17   45.21
   1   9 -14 1177.42   45.34
  -1  -9  12  605.89   25.21
   1   9 -12  641.12   25.52
   1   9 -12  684.35   25.71
   1   9 -12  662.84   25.23
   1   9 -12  654.09   25.46
   1   9 -10 2369.31   89.77
   1   9 -10 2450.42   89.71
  -1  -9  10 2459.54   89.72
   1   9 -10 2434.82   89.98
   1   9  -8  255.03   11.24
   1   9  -8  264.56   11.02
  -1  -9   8  264.03   10.96
  -1  -9   8  260.62   11.27
   1   9  -8  274.79   10.99
  -1  -9   6  537.56   20.90
   1   9  -6  527.17   20.68
   1   9  -6  551.72   20.87
  -1  -9   6  539.29   20.61
   1   9  -4   11.77    2.35
   1   9  -4   15.89    2.74
   1  -9  -4   15.99    1.79
  -1  -9   4   14.16    2.25
  -1  -9   4   15.79    1.97
  -1  -9   4   15.69    2.52
   1   9  -2  348.04   14.04
  -1  -9   2  352.18   13.54
   1   9  -2  348.92   13.82
  -1  -9   2  358.78   13.89
   1  -9  -2  354.54   14.02
   1  -9  -2  359.57   13.54
   1   9   0    0.03    1.22
  -1   9   0    0.28    1.90
   1   9   0   -2.53    2.04
   1   9   0   -0.90    2.24
   1   9   0   -0.16    1.77
  -1   9   0   -0.88    1.71
  -1  -9   0   -0.33    1.91
   1  -9   0   -0.33    1.79
   1   9   2  502.46   19.20
  -1  -9  -2  486.75   19.63
  -1   9  -2  479.95   19.16
  -1  -9  -2  532.36   18.80
  -1   9  -2  492.54   18.92
  -1  -9  -2  525.21   19.20
   1  -9   2  492.32   19.23
   1   9   4    7.28    1.70
   1  -9   4    4.16    2.37
  -1  -9  -4    9.09    1.31
  -1  -9  -4    9.95    1.32
  -1   9  -4    8.99    2.07
  -1   9  -4    3.03    2.48
   1  -9   6 1005.41   37.83
   1   9   6 1006.28   37.10
   1  -9   6 1004.56   37.65
  -1   9  -6  999.32   37.60
  -1   9  -6 1017.26   37.82
  -1   9  -8  200.95    8.88
   1   9   8  203.40    7.61
   1  -9   8  182.04    8.47
  -1   9  -8  195.37    8.68
  -1   9 -10  128.84    6.91
  -1   9 -10  134.60    6.97
  -1  -9 -12 1175.07   42.83
  -1   9 -12 1137.87   43.77
  -1   9 -12 1120.61   43.46
  -1   9 -14  206.13   10.22
  -1  -9 -14  202.45    8.91
  -1   9 -16  871.16   34.94
  -1  -9 -16  914.15   33.98
  -1   9 -16  893.66   34.74
  -1   9 -18    9.25    4.42
  -1   9 -18   12.85    4.20
  -1  -9 -18   10.14    2.98
  -1   9 -18   11.08    3.75
  -1  -9 -20  484.75   19.82
  -1   9 -20  482.13   21.03
  -1   9 -20  505.95   20.57
  -1   9 -20  509.02   21.11
  -1  -9 -22  517.10   21.07
  -1   9 -22  519.63   22.56
  -1   9 -22  513.18   21.71
  -1   9 -22  552.43   22.59
   1  -9  24   25.75    5.65
  -1  -9 -24   28.43    4.81
  -1   9 -24   36.19    6.72
  -1   9 -24   30.97    6.55
  -1   9 -24   29.11    5.57
  -1   9 -26   19.84    5.40
  -1   9 -26   18.44    6.02
  -1   9 -26   31.65    5.44
   1  -9  26   22.68    5.47
  -1  -9 -26   28.83    4.74
  -1   9 -28    4.45    5.56
   1  -9  28   -2.36    5.77
  -1   9 -28    2.87    6.29
  -1   9 -28   11.79    5.34
  -1  -9 -28   -1.02    4.66
  -1   9 -30   -0.91    6.50
  -1  -9 -30   -4.42    5.51
  -1   9 -30   -3.35    7.29
   1  -9  30   -7.96    6.69
  -1   9 -30  -12.76    6.06
  -1   9 -32   81.10    8.28
  -1  -9 -32   71.18    7.33
  -1   9 -32   64.81    9.01
  -1   9 -32   61.52    7.24
   1  -9  32   65.72    8.11
  -1   9 -34   26.47    7.27
   1  -9  34   23.29    6.78
  -1   9 -34   25.82    7.85
  -1   9 -34   28.61    6.06
  -1  -9 -34   20.29    5.74
  -1   9 -36  293.02   16.04
   1  -9  36  282.59   15.50
  -1   9 -36  304.54   17.04
  -1  -9 -36  301.28   16.18
  -1   9 -36  289.45   14.67
  -1  -9 -36  272.30   14.87
  -1   9 -38  131.03   11.22
   1  -9  38  108.48   11.06
  -1   9 -38  126.72   12.58
  -1  -9 -38  110.34   11.80
  -1   9 -38  123.56    9.90
  -1  -9 -38  131.50   10.40
  -1   9 -40  261.09   15.54
   1  -9  40  250.09   15.12
  -1  -9 -40  261.81   16.23
  -1   9 -40  257.49   16.78
  -1  -9 -40  252.69   14.79
  -1   9 -40  300.26   14.79
  -1  -9 -42   20.46    9.23
  -1  -9 -42   26.40    7.88
  -1   9 -42   19.72    7.88
  -1   9 -42   20.46    8.82
  -1  -9 -44   -2.84    7.83
  -1  -9 -46   14.93    8.94
   1 -10 -45   14.74    7.55
   1 -10 -43    6.54    8.24
   1 -10 -43   21.85    7.48
   1  10 -43    8.27    7.12
   1  10 -43   14.31    8.46
   1  10 -41    6.86    6.97
  -1 -10  41   -2.42    8.35
   1  10 -41   21.63    8.21
   1 -10 -41    8.84    8.46
   1 -10 -41   15.33    7.37
   1  10 -41    6.78    9.50
  -1 -10  39  192.60   12.66
   1  10 -39  132.63   13.31
   1  10 -39  180.98   14.21
   1 -10 -39  186.10   13.27
   1 -10 -39  188.60   12.06
   1  10 -39  177.01   11.62
   1  10 -39  179.53   12.89
   1  10 -37    6.28    6.93
   1  10 -37   12.87    8.28
   1  10 -37    6.17    9.45
  -1 -10  37   -2.78    8.30
   1 -10 -37    4.09    8.54
   1 -10 -37   11.80    7.36
   1  10 -35   56.59    8.27
   1 -10 -35   61.38    7.29
   1  10 -35   59.14    7.17
   1  10 -35   68.60    9.68
   1 -10 -35   67.97    8.51
  -1 -10  35   66.23    8.28
   1  10 -33   73.14    8.13
   1 -10 -33   75.21    7.40
   1 -10 -33   69.93    8.54
   1  10 -33   88.83    9.51
   1  10 -33   75.28    7.43
  -1 -10  33   80.54    8.58
   1 -10 -31  377.52   16.96
   1 -10 -31  369.11   17.85
   1  10 -31  396.83   19.00
   1  10 -31  347.33   17.01
  -1 -10  31  377.80   17.84
   1 -10 -29   23.99    5.50
   1  10 -29   39.00    7.94
   1  10 -29   19.85    5.82
  -1 -10  29   30.02    6.60
   1  10 -27   -6.67    4.85
   1  10 -27   -8.82    6.32
   1 -10 -27   -3.42    4.56
   1  10 -25   89.19    8.02
   1 -10 -25   76.77    6.13
   1  10 -25   86.67    6.91
   1  10 -23    9.68    5.39
   1  10 -23    8.83    6.49
   1 -10 -23    9.50    4.14
   1  10 -21 1104.68   43.48
   1  10 -21 1115.12   43.64
   1  10 -21 1121.68   43.06
   1 -10 -21 1114.16   42.38
   1  10 -19    4.49    4.90
   1  10 -19    7.61    4.85
   1 -10 -19    6.63    3.26
   1  10 -19    1.58    3.97
   1  10 -17   27.19    4.53
   1  10 -17   20.15    4.68
   1  10 -17   19.01    4.56
   1 -10 -17   28.12    3.24
   1  10 -17   25.45    3.96
  -1 -10  15   -7.38    4.46
   1  10 -15  -10.64    4.79
   1 -10 -15   -0.44    3.04
   1  10 -15  -15.88    4.66
   1  10 -15   -1.63    4.23
   1  10 -15   -2.76    4.93
   1  10 -13 2679.90   99.66
   1  10 -13 2725.80   99.90
   1  10 -13 2669.55   99.87
  -1 -10  13 2739.93   99.77
   1  10 -13 2654.14  100.06
   1  10 -11  146.99    8.05
  -1 -10  11  152.79    7.72
   1  10 -11  151.45    8.08
   1  10 -11  157.89    7.56
   1  10  -9  744.58   26.36
   1  10  -9  658.07   26.27
  -1 -10   9  655.06   26.44
   1  10  -9  686.29   26.54
  -1 -10   9  670.18   26.17
   1  10  -7  231.70    9.84
  -1 -10   7  223.98    9.50
   1  10  -7  216.68    9.59
  -1 -10   7  227.36    9.84
   1 -10  -5  442.68   16.59
   1  10  -5  402.54   17.12
  -1 -10   5  426.83   17.09
  -1 -10   5  435.58   16.81
  -1 -10   5  436.81   16.76
   1  10  -5  443.03   17.03
   1  10  -3   25.47    2.69
   1  10  -3   26.08    3.01
  -1 -10   3   25.69    2.67
   1 -10  -3   26.84    2.36
  -1 -10   3   26.66    2.36
   1 -10  -3   26.21    2.16
   1 -10  -1   10.53    1.89
  -1 -10   1    9.60    2.07
   1 -10  -1   18.68    3.67
   1  10  -1   14.27    3.13
  -1  10   1   13.54    1.92
  -1 -10   1    9.07    1.69
   1  10  -1   13.97    2.06
  -1  10   1   13.46    1.89
   1  10  -1   14.05    2.36
   1  10   1  310.09   11.93
   1  10   1  309.70   12.49
   1  10   1  304.10   12.34
   1 -10   1  306.61   12.33
  -1  10  -1  324.15   13.45
   1  10   1  334.29   12.22
  -1 -10  -1  326.30   12.41
  -1  10  -1  307.82   12.26
  -1 -10  -3   29.97    2.38
  -1  10  -3   28.92    2.46
  -1 -10  -3   34.45    1.94
   1  10   3   36.17    2.60
   1 -10   3   32.21    2.92
  -1  10  -3   27.95    2.78
  -1 -10  -3   32.76    2.64
   1 -10   5 1232.70   45.17
  -1  10  -5 1175.47   45.21
   1 -10   5 1242.64   45.28
  -1  10  -5 1173.93   44.98
  -1 -10  -5 1223.28   44.73
  -1 -10  -5 1238.80   44.55
   1  10   5 1179.68   44.74
   1 -10   7  755.16   28.53
   1  10   7  750.35   27.85
  -1  10  -7  733.73   28.52
  -1  10  -7  768.76   28.77
  -1  10  -9    0.10    3.26
   1 -10   9   -3.18    2.48
  -1  10  -9   -0.54    3.62
  -1  10 -11  370.77   15.14
  -1  10 -11  363.77   15.40
   1 -10  11  356.53   14.95
  -1 -10 -13 1212.00   44.94
  -1  10 -13 1209.28   45.84
  -1  10 -13 1210.50   45.98
  -1  10 -13 1192.56   45.77
  -1  10 -15  372.80   16.97
  -1  10 -15  428.54   17.45
  -1 -10 -15  433.71   16.35
  -1  10 -15  401.78   17.40
  -1  10 -15  405.79   17.23
  -1  10 -17   -4.94    4.26
  -1 -10 -17   -1.98    2.81
  -1  10 -17   -2.89    4.38
  -1  10 -17   -6.60    4.13
  -1  10 -19   39.55    5.88
  -1 -10 -19   34.02    4.08
  -1  10 -19   46.44    6.09
  -1  10 -19   53.70    5.46
  -1 -10 -21 1066.62   40.57
  -1  10 -21 1067.10   41.90
  -1  10 -21 1044.56   41.28
  -1  10 -21 1087.41   41.85
  -1 -10 -23   46.96    5.18
  -1  10 -23   60.72    7.62
  -1  10 -23   62.08    6.76
  -1  10 -23   65.59    7.64
  -1 -10 -25   29.87    4.91
  -1  10 -25   23.11    6.55
  -1  10 -25   31.31    5.71
  -1  10 -25   27.85    6.46
   1 -10  27   40.51    6.22
  -1 -10 -27   38.70    5.23
  -1  10 -27   38.13    6.85
  -1  10 -27   36.01    7.04
  -1  10 -27   25.96    5.44
  -1  10 -29  135.91    9.44
  -1  10 -29  129.94   10.06
  -1  10 -29  132.26    8.73
  -1 -10 -29  119.82    8.23
   1 -10  29  125.31    9.60
  -1  10 -31  312.75   15.49
   1 -10  31  319.62   15.67
  -1  10 -31  287.40   16.18
  -1  10 -31  289.92   14.72
  -1 -10 -31  304.88   14.57
  -1  10 -33   59.68    8.10
   1 -10  33   63.59    7.99
  -1  10 -33   63.77    8.82
  -1 -10 -33   69.71    6.98
  -1  10 -33   60.01    6.99
  -1  10 -35   42.98    8.29
   1 -10  35   23.75    7.51
  -1 -10 -35   34.10    7.87
  -1  10 -35   39.04    8.82
  -1 -10 -35   28.09    6.62
  -1  10 -35   36.81    6.79
  -1  10 -37   40.82    9.07
   1 -10  37   32.41    8.41
  -1 -10 -37   47.54    9.54
  -1  10 -37   48.67   10.57
  -1 -10 -37   29.64    7.80
  -1  10 -37   40.27    8.14
  -1  10 -39  216.00   13.69
   1 -10  39  190.74   13.49
  -1  10 -39  193.84   14.74
  -1 -10 -39  189.12   13.85
  -1 -10 -39  177.66   12.10
  -1  10 -39  197.81   12.24
  -1  10 -41    7.97    8.65
   1 -10  41  -14.56    8.63
  -1 -10 -41   -1.31    7.01
  -1  10 -41   -2.22    7.68
  -1 -10 -41   -7.34    9.04
  -1 -10 -43   22.62    7.45
  -1  10 -43   24.05    7.99
  -1 -10 -43   20.47    9.19
  -1 -10 -45   35.45    8.63
   1 -11 -46   -4.52    8.32
   1 -11 -44    2.30    7.13
   1  11 -44   12.88    7.51
   1  11 -42    5.63    7.91
   1 -11 -42   13.29    8.20
   1 -11 -42   17.90    7.18
   1  11 -42    5.53    7.11
   1  11 -40   60.31   10.53
   1  11 -40   39.11    9.11
  -1 -11  40   39.80    8.85
   1 -11 -40   49.07    9.37
   1 -11 -40   42.80    8.05
   1  11 -40   51.93    8.08
   1  11 -38  103.12    9.26
   1  11 -38  106.04   10.81
  -1 -11  38  104.66   10.56
   1  11 -38   95.99   11.55
   1 -11 -38   91.37   10.48
   1 -11 -38  100.26    9.27
   1  11 -36   -8.84    6.58
   1  11 -36    0.28    7.46
  -1 -11  36   -1.10    7.10
   1  11 -36  -13.43    9.04
   1 -11 -36   -6.17    7.65
   1 -11 -36   -5.26    6.43
   1  11 -34   -1.07    6.24
   1 -11 -34    0.86    5.57
   1  11 -34   -5.34    5.94
   1  11 -34  -10.18    8.01
   1 -11 -34   -6.32    6.99
  -1 -11  34   -1.31    6.75
   1 -11 -32  291.95   14.46
   1  11 -32  290.78   14.57
   1  11 -32  307.60   16.44
   1 -11 -32  318.54   15.61
  -1 -11  32  287.14   15.15
   1 -11 -30  -11.05    7.01
   1  11 -30  -15.51    8.08
   1 -11 -30   -8.04    5.67
   1  11 -30  -12.14    6.44
   1  11 -28  433.33   19.22
   1 -11 -28  431.28   18.84
   1  11 -28  465.15   20.56
   1 -11 -26   17.35    4.44
   1  11 -26    2.46    6.05
   1  11 -26   10.25    6.08
   1  11 -26   12.22    5.13
   1 -11 -24  169.20    8.96
   1  11 -24  170.23    9.78
   1  11 -24  181.81   10.96
   1  11 -24  187.44   10.83
   1 -11 -22  655.25   26.08
   1  11 -22  691.54   27.56
   1  11 -22  645.42   26.84
   1  11 -22  664.46   27.62
   1 -11 -20   31.97    4.30
   1  11 -20   25.98    5.72
   1  11 -20   24.55    4.76
   1  11 -20   33.51    5.27
   1  11 -20   26.40    5.87
  -1 -11  18  190.63    9.89
   1 -11 -18  203.49    9.14
   1  11 -18  200.65   10.27
   1  11 -18  207.80    9.78
   1  11 -18  206.89   10.15
   1  11 -18  195.05   10.36
  -1 -11  16  490.88   20.33
   1  11 -16  499.11   20.21
   1 -11 -16  516.12   19.67
   1  11 -16  489.12   20.47
   1  11 -16  507.31   20.69
   1  11 -16  489.51   20.70
   1  11 -14  859.03   33.61
   1  11 -14  867.75   33.66
  -1 -11  14  870.62   33.47
   1  11 -14  849.57   33.75
   1  11 -14  875.64   33.37
  -1 -11  12  112.59    6.68
   1  11 -12  113.57    6.59
   1  11 -12  104.11    6.94
   1  11 -12  114.82    7.14
   1  11 -10  368.56   14.77
   1  11 -10  353.91   14.94
  -1 -11  10  352.98   14.58
  -1  11  10  345.79   13.33
   1  11  -8  138.07    6.75
  -1 -11   8  130.44    6.88
  -1 -11   8  128.15    6.41
   1  11  -8  132.89    7.05
   1  11  -6   24.52    3.23
   1  11  -6   18.26    3.32
  -1 -11   6   20.36    3.32
   1  11  -6   22.54    3.33
  -1 -11   6   27.12    2.78
  -1 -11   4  721.77   28.15
   1  11  -4  733.06   28.07
  -1 -11   4  743.71   27.91
  -1 -11   4  698.47   27.79
   1  11  -4  757.55   28.40
   1 -11  -4  759.60   27.83
   1 -11  -4  762.54   27.70
  -1  11   2   14.49    2.19
  -1 -11   2   19.30    2.23
   1 -11  -2   15.42    2.88
   1 -11  -2   19.80    2.14
   1  11  -2   17.90    2.49
  -1 -11   2   23.19    2.66
   1  11  -2   16.64    3.03
   1  11   0   26.72    2.69
  -1  11   0   35.20    2.95
   1  11   0   33.04    2.05
   1 -11   0   32.65    2.60
  -1 -11   0   27.71    2.75
  -1  11   0   30.53    2.56
   1  11   0   28.86    2.68
   1  11   0   30.23    2.97
   1  11   2  363.87   13.66
   1  11   2  368.28   14.01
   1  11   2  356.86   14.29
   1 -11   2  367.21   14.33
  -1  11  -2  331.49   15.96
  -1 -11  -2  329.91   15.44
  -1  11  -2  371.92   14.24
  -1 -11  -2  379.57   14.26
  -1 -11  -4   75.31    4.02
  -1  11  -4   61.34    3.83
  -1 -11  -4   75.72    3.30
   1  11   4   63.79    3.78
   1 -11   4   60.76    4.30
  -1 -11  -4   73.68    3.61
  -1  11  -4   58.02    4.12
   1 -11   6 1143.02   42.90
   1 -11   6 1142.18   42.71
   1  11   6 1142.26   42.24
  -1  11  -6 1134.01   42.87
  -1  11  -6 1143.04   42.63
   1 -11   8  528.98   21.25
   1  11   8  550.55   20.43
  -1  11  -8  540.13   21.54
  -1  11  -8  553.97   21.35
  -1  11 -10   -1.29    3.62
   1 -11  10   -1.66    3.04
  -1  11 -10   -0.36    3.65
  -1  11 -12   -6.58    4.04
  -1  11 -12    2.28    4.19
   1 -11  12   -2.68    3.23
   1 -11  14   64.35    5.28
  -1  11 -14   80.08    5.63
  -1 -11 -14   67.63    4.33
  -1  11 -14   71.36    5.84
  -1  11 -14   73.88    5.88
  -1  11 -14   65.81    5.57
  -1  11 -16   85.02    5.90
  -1  11 -16   97.01    6.39
  -1 -11 -16   90.85    5.10
  -1  11 -16   95.48    6.49
  -1  11 -16   92.21    6.37
  -1  11 -18  429.80   17.45
  -1 -11 -18  381.84   16.11
  -1  11 -18  395.96   17.45
  -1  11 -18  412.38   17.24
  -1  11 -20   80.66    7.40
  -1 -11 -20   90.94    5.82
  -1  11 -20   93.42    7.80
  -1  11 -20   88.97    7.23
  -1  11 -22  902.60   36.49
  -1  11 -22  941.93   37.29
  -1 -11 -22  935.37   35.71
  -1  11 -22  930.61   37.07
  -1  11 -24   23.90    5.86
  -1  11 -24   22.68    6.79
  -1 -11 -24   22.16    4.49
  -1  11 -24   26.15    6.83
  -1  11 -26   -2.54    5.39
  -1  11 -26   -3.27    6.64
  -1 -11 -26   -2.59    4.64
  -1  11 -26   -7.68    6.74
  -1  11 -28  270.64   13.09
  -1  11 -28  243.91   13.93
  -1  11 -28  250.89   14.20
  -1 -11 -28  250.42   12.27
   1 -11  28  244.14   13.23
  -1  11 -30   27.87    6.52
   1 -11  30   14.33    6.74
  -1  11 -30   22.72    7.74
  -1  11 -30   30.59    8.05
  -1 -11 -30   22.92    5.75
  -1  11 -32  116.61    9.28
   1 -11  32  107.46    9.14
  -1  11 -32   99.51    9.85
  -1 -11 -32  105.15    8.07
  -1  11 -32  104.32    8.37
  -1  11 -34   31.24    7.08
   1 -11  34   29.86    7.22
  -1  11 -34   34.80    8.10
  -1  11 -34   30.28    6.45
  -1 -11 -34   22.15    5.80
  -1  11 -36   45.67    8.63
   1 -11  36   34.06    8.16
  -1  11 -36   11.77    8.89
  -1 -11 -36   26.22    8.17
  -1 -11 -36   32.95    7.23
  -1  11 -36   13.69    6.92
  -1  11 -38  222.45   14.32
   1 -11  38  201.38   13.30
  -1 -11 -38  206.81   14.01
  -1  11 -38  214.92   15.05
  -1 -11 -38  218.94   12.74
  -1  11 -38  213.69   12.89
  -1  11 -40   79.99   11.12
  -1  11 -40   89.69   10.30
   1 -11  40   79.81   10.10
  -1 -11 -40   81.17    9.05
  -1  11 -40   75.57    9.10
  -1 -11 -40   78.92   10.13
  -1  11 -42   -1.69    8.61
  -1 -11 -42   -4.57    6.81
  -1  11 -42   -3.17    7.39
  -1 -11 -42   -4.08    8.22
  -1 -11 -44    7.07    7.33
  -1  11 -44    4.82    7.78
  -1 -11 -46   -2.67    8.41
   1 -12 -45    7.94    7.66
   1 -12 -43    1.95    6.90
   1  12 -43    1.07    7.27
   1 -12 -43   -7.40    8.37
   1  12 -41   42.36    8.87
   1 -12 -41   41.52    8.78
   1 -12 -41   28.19    7.82
   1  12 -41   46.18    7.96
   1 -12 -39   52.45    7.91
   1  12 -39   53.30    9.26
  -1 -12  39   55.29    8.69
   1  12 -39   43.97   10.02
   1  12 -39   53.57    8.07
   1 -12 -39   49.55    9.30
   1 -12 -37   24.07    7.00
   1  12 -37   33.79    8.33
  -1 -12  37   17.10    7.98
   1  12 -37   25.23    7.36
   1 -12 -37   24.83    8.21
   1  12 -37   22.88    9.28
   1  12 -35   -8.55    8.22
   1  12 -35   -1.81    6.17
  -1 -12  35   -1.63    6.93
   1 -12 -35    4.90    5.93
   1 -12 -35   13.14    6.89
   1  12 -33   -6.59    6.33
   1 -12 -33   -4.09    5.78
   1 -12 -33   -4.78    7.01
   1  12 -33  -11.82    8.27
   1  12 -31   -5.77    6.18
   1  12 -31   -3.52    8.20
   1 -12 -31  -10.36    6.83
   1 -12 -31   -4.74    5.66
   1  12 -29   13.96    6.46
   1  12 -29   13.19    7.74
   1  12 -29   13.69    8.16
   1 -12 -29   10.53    5.46
   1  12 -27   -8.10    5.74
   1  12 -27   -9.24    6.73
   1  12 -27   -6.80    6.80
   1 -12 -27    0.65    4.47
   1  12 -25    8.04    6.10
   1  12 -25    6.68    5.90
   1  12 -25    6.09    5.19
   1 -12 -25    5.04    4.01
   1  12 -23    4.96    5.74
   1  12 -23   -3.31    6.04
   1  12 -23    2.39    4.70
   1  12 -23   -2.84    5.18
   1 -12 -23    1.49    4.09
   1  12 -21   31.20    6.29
   1  12 -21   31.22    6.13
   1  12 -21   29.93    5.07
   1  12 -21   31.68    5.77
   1 -12 -21   33.25    4.47
   1  12 -19   22.46    4.69
   1  12 -19   22.21    5.17
   1  12 -19   19.81    5.04
   1  12 -19   19.72    4.02
  -1 -12  19   20.03    4.26
   1 -12 -19   14.25    3.49
   1  12 -17   26.36    4.31
   1  12 -17   22.64    4.73
   1  12 -17   22.99    4.69
   1  12 -17   22.09    3.71
  -1 -12  17   25.45    4.13
   1 -12 -17   17.77    3.10
   1  12 -15   63.43    5.54
  -1 -12  15   53.80    5.02
   1  12 -15   72.14    5.84
   1  12 -15   57.67    5.57
   1  12 -15   58.67    5.11
   1  12 -13 1537.63   53.43
  -1 -12  13 1437.00   53.36
   1  12 -13 1439.52   53.45
   1  12 -13 1418.59   53.67
  -1 -12  11  640.32   24.33
   1  12 -11  630.54   24.58
   1  12 -11  591.30   24.28
  -1  12  11  613.50   22.92
   1  12  -9  950.93   36.51
  -1 -12   9  964.44   36.56
   1  12  -9  955.40   36.20
  -1 -12   9  949.13   36.15
  -1  12   9  948.96   35.30
  -1 -12   7   30.25    3.67
   1  12  -7   26.29    3.73
  -1 -12   7   33.62    3.22
   1  12  -7   24.07    3.53
   1  12  -7   21.86    3.67
  -1 -12   5    0.67    2.77
   1 -12  -5   -2.68    2.06
   1 -12  -5   -0.89    1.18
   1  12  -5   -3.96    3.48
   1 -12  -5   -0.30    2.16
  -1 -12   5   -2.27    2.60
   1  12  -5   -0.62    2.92
   1  12  -3 1174.01   44.44
   1 -12  -3 1162.78   44.50
  -1 -12   3 1198.81   44.25
  -1 -12   3 1152.26   43.81
   1  12  -3 1190.53   44.15
   1 -12  -3 1208.84   43.84
  -1  12   1  672.42   24.26
   1  12  -1  642.83   25.28
  -1 -12   1  634.99   24.60
   1  12  -1  636.79   25.99
  -1  12   1  661.78   24.95
   1  12  -1  651.22   25.00
  -1  12   1  671.91   24.85
  -1 -12   1  658.33   25.09
   1 -12  -1  658.62   24.85
   1  12   1  393.96   15.44
   1 -12   1  385.99   15.43
  -1  12  -1  406.61   16.13
   1  12   1  415.09   15.27
   1  12   1  389.10   15.61
   1  12   1  376.86   14.86
  -1 -12  -1  407.11   15.51
  -1  12  -1  399.26   15.38
   1  12   3 1820.63   66.69
  -1 -12  -3 1690.35   67.34
   1 -12   3 1828.93   66.83
  -1  12  -3 1698.09   69.25
  -1  12  -3 1834.16   66.74
  -1 -12  -3 1839.88   66.68
  -1 -12  -5    0.95    2.64
  -1  12  -5   -0.62    2.75
   1  12   5   -3.48    2.54
  -1 -12  -5    2.74    1.82
  -1  12  -5   -3.38    3.24
  -1 -12  -5    2.04    1.75
   1 -12   5    2.23    3.12
   1 -12   7 1857.50   67.98
   1 -12   7 1777.87   67.73
  -1  12  -7 1817.85   67.66
  -1  12  -7 1816.70   67.93
   1  12   7 1847.63   67.16
  -1  12  -9   97.71    5.72
  -1  12  -9   83.37    6.01
   1 -12   9   91.75    5.44
   1  12   9   97.82    4.35
  -1  12 -11   47.22    4.80
  -1  12 -11   48.74    4.92
   1 -12  11   48.48    4.34
  -1  12 -13  359.11   15.22
  -1  12 -13  360.89   15.39
   1 -12  13  351.09   14.91
  -1  12 -13  357.85   15.36
  -1  12 -15   -1.60    3.88
  -1  12 -15   -0.15    4.01
  -1 -12 -15   -1.24    2.75
  -1  12 -15   -3.85    4.11
   1 -12  15   -2.65    3.47
  -1 -12 -17   10.19    2.83
  -1  12 -17   10.08    4.64
  -1  12 -17    5.94    4.05
  -1  12 -17    8.15    4.31
  -1  12 -17    7.12    4.27
  -1 -12 -19   37.19    4.06
  -1  12 -19   35.04    5.77
  -1  12 -19   36.18    5.03
  -1  12 -19   46.08    5.90
  -1  12 -19   43.61    5.54
  -1  12 -21  302.69   15.34
  -1  12 -21  312.43   14.96
  -1  12 -21  314.94   15.34
  -1 -12 -21  329.49   13.74
  -1 -12 -23  526.11   21.08
  -1  12 -23  512.80   22.66
  -1  12 -23  508.92   22.17
  -1  12 -23  529.82   22.96
  -1 -12 -25   -1.74    4.36
  -1  12 -25   -3.62    6.73
  -1  12 -25   -6.21    5.77
  -1  12 -25   -1.48    6.47
  -1 -12 -27  301.00   13.83
  -1  12 -27  322.06   15.81
  -1  12 -27  295.62   14.65
  -1  12 -27  297.08   15.82
  -1 -12 -29   -4.31    5.28
  -1  12 -29   -1.13    7.47
  -1  12 -29    4.99    7.57
  -1  12 -29    4.92    6.01
  -1  12 -31   -7.25    6.54
   1 -12  31    4.66    6.70
  -1  12 -31    8.69    7.66
  -1 -12 -31    8.29    5.35
  -1  12 -31   -0.59    7.49
  -1  12 -33   -6.34    6.36
   1 -12  33    2.85    6.27
  -1  12 -33    1.26    7.81
  -1  12 -33    7.96    6.73
  -1  12 -33    0.63    7.40
  -1 -12 -33   -2.64    5.53
   1 -12  35   -6.00    6.73
  -1 -12 -35   -4.57    5.99
  -1  12 -35    4.80    6.92
  -1  12 -35   -0.33    8.27
  -1 -12 -35   -0.82    7.11
  -1  12 -35   -7.71    6.53
   1 -12  37   46.22    8.57
  -1  12 -37   59.18    8.21
  -1  12 -37   64.35    8.87
  -1 -12 -37   60.72    7.81
  -1  12 -37   61.17   10.20
  -1 -12 -37   67.33    9.58
  -1 -12 -39   24.94    8.68
   1 -12  39   42.95    8.67
  -1  12 -39   36.02    8.82
  -1  12 -39   35.31    7.90
  -1  12 -39   46.93    9.76
  -1 -12 -39   27.24    7.16
  -1  12 -41    4.23    7.27
  -1 -12 -41    2.94    7.86
  -1 -12 -41    3.65    6.47
  -1  12 -41    4.77    8.29
  -1  12 -43    6.48    7.55
  -1 -12 -43   -4.95    6.63
  -1 -12 -43   -8.99    8.45
  -1 -12 -45   -3.47    7.65
   1 -13 -46    0.30    8.39
   1  13 -44   52.76    8.93
   1 -13 -44   50.90    8.50
   1  13 -42   35.22    8.09
   1 -13 -42   27.59    7.52
   1 -13 -42   35.93    8.66
   1 -13 -40    6.16    6.60
  -1 -13  40  -11.43    8.24
   1 -13 -40   -5.83    7.87
   1  13 -40    3.61    8.29
   1  13 -40   -7.10    9.05
   1  13 -40   -0.51    6.93
   1 -13 -38    0.49    6.61
  -1 -13  38   -8.87    7.75
   1 -13 -38   -5.80    8.02
   1  13 -38   17.45    8.19
   1  13 -38    1.73    7.12
   1  13 -38    7.50    9.12
   1  13 -36    6.20    6.53
   1  13 -36    7.82    8.75
  -1 -13  36    0.85    7.47
   1 -13 -36    7.65    7.44
   1 -13 -36    4.81    6.31
   1  13 -34    8.38    8.18
   1 -13 -34   -1.06    5.87
   1 -13 -34    7.70    6.58
   1  13 -34   -2.32    6.49
   1 -13 -32  278.10   13.94
   1  13 -32  303.59   16.25
   1  13 -32  280.74   14.49
   1  13 -32  288.56   15.93
   1 -13 -32  291.73   14.85
   1  13 -30    5.95    6.35
   1  13 -30    8.14    7.82
   1 -13 -30    6.50    6.70
   1  13 -30   12.31    7.73
   1 -13 -30   13.32    5.27
   1 -13 -28  480.96   21.24
   1  13 -28  521.26   23.21
   1  13 -28  527.62   23.28
   1  13 -28  522.87   22.19
   1  13 -26   -5.61    6.76
   1  13 -26  -17.00    6.87
   1  13 -26   -5.62    5.64
   1 -13 -26   -2.94    4.27
   1  13 -24   20.19    5.58
   1  13 -24   29.84    6.40
   1  13 -24   19.46    6.17
   1  13 -24   22.76    5.85
   1 -13 -24   24.91    4.43
  -1 -13  22   47.88    6.17
   1  13 -22   45.15    5.72
   1  13 -22   53.79    6.86
   1  13 -22   49.82    6.74
   1  13 -22   51.03    6.40
   1 -13 -22   50.49    4.92
  -1 -13  20   -6.26    4.97
   1  13 -20    1.68    4.21
   1  13 -20    1.22    5.07
   1  13 -20    4.51    5.35
   1  13 -20    0.93    4.61
   1 -13 -20    0.47    3.42
  -1 -13  18   12.23    4.11
   1  13 -18   13.72    3.91
   1  13 -18   12.14    4.65
   1  13 -18   15.73    4.54
   1 -13 -18   15.88    3.18
   1  13 -18   16.73    4.57
   1  13 -16    4.81    3.74
   1  13 -16    5.01    4.08
  -1 -13  16    3.41    3.49
   1  13 -16    0.73    3.56
   1  13 -16    4.23    3.78
   1  13 -14   29.66    4.87
   1  13 -14   40.92    4.64
  -1 -13  14   38.99    4.35
   1  13 -14   33.92    4.88
   1  13 -14   33.85    5.00
  -1  13  12  308.52   11.77
   1  13 -12  325.30   13.80
   1  13 -12  303.49   13.44
  -1 -13  12  300.38   13.22
  -1  13  10   13.90    2.24
  -1 -13  10   10.92    4.04
   1  13 -10    9.04    4.47
   1  13 -10    6.10    4.03
  -1 -13  10   14.81    3.57
  -1  13   8  595.17   22.63
   1  13  -8  582.74   23.61
  -1 -13   8  615.66   23.71
  -1 -13   8  587.62   23.26
   1  13  -8  612.33   23.37
  -1 -13   6   11.22    3.60
   1 -13  -6   15.39    2.29
   1 -13  -6   13.49    1.59
   1  13  -6   11.91    3.54
  -1 -13   6   10.73    2.67
   1 -13  -6   11.67    2.54
   1  13  -6   14.62    3.97
   1  13  -4  648.33   25.56
   1  13  -4  660.01   25.25
  -1 -13   4  651.41   25.04
   1 -13  -4  660.11   25.28
   1 -13  -4  668.57   24.81
  -1 -13   4  626.49   24.85
  -1 -13   4  678.44   25.36
  -1 -13   2 1710.20   61.72
   1  13  -2 1652.59   61.88
   1  13  -2 1672.22   61.56
   1 -13  -2 1453.68   63.23
   1  13  -2 1597.81   63.39
  -1 -13   2 1637.80   61.18
  -1  13   2 1690.94   61.42
   1 -13  -2 1710.73   61.37
   1  13   0   -4.18    3.00
  -1 -13   0   -6.04    2.18
   1  13   0   -3.69    2.00
  -1  13   0   -3.86    2.72
   1  13   0   -3.68    2.70
  -1  13   0   -3.48    2.55
  -1 -13   0   -7.56    2.95
   1 -13   0   -0.42    2.60
   1  13   0   -6.72    3.26
   1  13   2   13.82    2.98
   1  13   2   18.76    1.72
   1 -13   2   14.65    2.99
  -1  13  -2   24.01    4.55
  -1  13  -2   20.68    2.99
  -1 -13  -2   22.60    2.93
   1  13   2   18.50    2.28
   1  13   4   -2.82    2.88
  -1  13  -4   -2.02    3.11
   1 -13   4   -1.74    3.36
  -1 -13  -4   -2.02    2.90
  -1 -13  -4    0.82    2.64
  -1 -13  -4   -1.25    1.69
   1  13   6  617.65   23.99
  -1 -13  -6  627.54   23.65
  -1  13  -6  639.37   24.57
  -1 -13  -6  645.89   23.93
   1 -13   6  597.18   24.38
  -1  13  -6  648.14   24.27
   1 -13   6  656.27   24.71
   1 -13   8 1786.77   66.22
   1  13   8 1783.37   65.49
  -1  13  -8 1808.39   66.15
  -1  13  -8 1728.80   66.46
  -1  13 -10   33.43    4.43
  -1  13 -10   32.03    4.44
   1 -13  10   50.96    4.16
   1  13  10   36.89    2.51
  -1  13 -12  500.19   20.61
   1 -13  12  491.19   20.25
  -1  13 -12  522.34   20.49
  -1  13 -14    8.67    3.91
  -1  13 -14    6.30    4.00
  -1  13 -14    1.25    4.07
   1 -13  14    9.75    3.21
  -1  13 -16   88.79    6.50
   1 -13  16   84.07    5.96
  -1  13 -16   85.95    6.29
  -1 -13 -16   82.09    4.84
  -1  13 -16   86.54    6.43
  -1  13 -18  258.93   12.16
  -1 -13 -18  254.57   10.73
   1 -13  18  230.48   11.75
  -1  13 -18  240.35   11.93
  -1  13 -18  242.80   12.13
  -1  13 -20    2.16    4.98
  -1  13 -20   -3.23    5.12
  -1 -13 -20   -7.41    3.87
  -1  13 -20   -3.38    5.63
  -1  13 -20    1.84    5.48
  -1 -13 -22  793.04   31.23
  -1  13 -22  848.99   32.93
  -1  13 -22  793.61   32.84
  -1  13 -22  799.31   32.41
  -1 -13 -24   82.97    6.04
  -1  13 -24   83.18    8.41
  -1  13 -24   76.99    8.36
  -1  13 -24   82.49    7.67
  -1 -13 -26    7.70    4.48
  -1  13 -26    1.77    6.51
  -1  13 -26   13.20    6.59
  -1  13 -26    0.85    5.73
  -1 -13 -28  302.19   13.90
  -1  13 -28  323.48   16.05
  -1  13 -28  291.24   15.75
  -1  13 -28  287.55   14.81
  -1 -13 -30   -3.22    5.42
  -1  13 -30    2.31    7.57
  -1  13 -30   -2.06    7.78
  -1  13 -30   -2.03    6.42
  -1 -13 -32  230.06   12.09
   1 -13  32  232.81   13.19
  -1  13 -32  238.14   12.88
  -1  13 -32  228.53   14.00
  -1  13 -32  217.16   14.02
  -1 -13 -34   36.56    6.32
  -1  13 -34   35.78    7.55
   1 -13  34   28.56    7.45
  -1  13 -34   22.97    8.71
  -1 -13 -34   30.86    7.36
  -1  13 -34   30.73    8.57
  -1  13 -34   33.64    6.93
  -1 -13 -36   -6.95    6.46
  -1  13 -36    6.86    8.79
   1 -13  36    6.23    7.51
  -1 -13 -36    8.91    7.64
  -1  13 -36   -4.07    8.83
  -1  13 -36    4.52    7.95
  -1  13 -36    4.91    6.92
  -1  13 -38   43.53    7.86
  -1  13 -38   55.20    9.86
  -1  13 -38   49.27    9.31
   1 -13  38   52.93    8.68
  -1 -13 -38   43.74    8.74
  -1 -13 -38   40.14    7.59
  -1  13 -38   66.44   10.29
  -1  13 -40    4.15    8.31
  -1 -13 -40    8.34    6.52
  -1  13 -40  -10.38    7.47
  -1 -13 -40    6.27    7.85
  -1 -13 -42   -1.07    6.44
  -1  13 -42   -4.50    7.33
  -1 -13 -42   -1.66    7.78
  -1 -13 -44    7.88    7.24
  -1  13 -44    8.72    8.21
  -1 -13 -46   -6.50    8.47
   1 -14 -45   -0.88    8.14
   1 -14 -43    0.28    7.55
   1  14 -43   -7.40    8.07
   1 -14 -43   -5.90    8.71
   1  14 -41    5.96    9.40
   1 -14 -41   -6.85    8.30
   1  14 -41   -6.23    7.70
   1 -14 -41   -3.16    7.10
  -1 -14  39   12.85    7.79
   1 -14 -39   11.20    7.94
   1 -14 -39    1.75    6.69
   1  14 -39   19.10    8.98
   1  14 -39   -1.56    7.13
   1 -14 -37   28.95    8.22
   1 -14 -37   33.03    7.13
   1  14 -37   38.65    7.66
   1  14 -37   36.47    9.62
   1  14 -35   -6.09    7.02
   1 -14 -35   -1.57    7.15
   1  14 -35   -2.70    8.67
   1 -14 -35   -7.91    6.44
   1  14 -35    1.00    8.87
   1  14 -33   11.63    6.77
   1 -14 -33   13.01    6.85
   1  14 -33   11.21    8.81
   1 -14 -33   11.40    6.08
   1  14 -33   17.38    8.42
   1  14 -31   -0.70    6.33
   1 -14 -31   -1.61    6.80
   1  14 -31  -17.25    8.75
   1 -14 -31   -3.98    5.64
   1  14 -31   -8.04    8.16
   1  14 -29   66.39    7.95
   1 -14 -29   55.85    6.60
   1 -14 -29   72.76    7.75
   1  14 -29   61.76    9.03
   1  14 -29   60.89    9.17
   1 -14 -27  129.28    7.99
   1  14 -27  120.35    8.93
   1  14 -27  120.41   10.17
   1  14 -27  125.98    9.28
   1  14 -27  109.46   10.04
   1 -14 -25   -4.77    4.73
   1  14 -25    1.99    6.70
   1  14 -25  -10.69    7.08
   1  14 -25    2.67    5.76
   1  14 -25   -0.21    6.07
  -1 -14  25   -8.85    5.89
   1 -14 -23    6.15    3.94
   1  14 -23   17.08    6.46
   1  14 -23   13.05    6.33
   1  14 -23   10.02    5.32
   1  14 -23   10.51    5.47
  -1 -14  23   11.43    5.19
   1 -14 -21    4.49    3.67
   1  14 -21   -1.28    5.71
   1  14 -21    3.11    5.59
   1  14 -21   -1.44    4.91
   1  14 -21    3.57    5.41
  -1 -14  21   -3.49    4.96
   1 -14 -19    7.13    3.17
  -1 -14  19    1.04    4.57
   1  14 -19    3.23    4.51
   1  14 -19    3.70    4.37
   1  14 -19   -3.17    5.18
   1  14 -19   -2.28    5.17
  -1 -14  17   20.32    4.02
   1  14 -17   29.56    4.59
   1  14 -17   23.52    4.33
   1  14 -17   16.47    4.65
   1  14 -17   24.19    4.69
   1  14 -15   -2.34    4.22
  -1 -14  15   -0.14    3.51
   1  14 -15    1.69    4.02
   1  14 -15    0.86    3.87
  -1  14  13  522.83   19.65
   1  14 -13  545.62   21.40
   1  14 -13  523.62   21.53
  -1 -14  13  532.78   21.22
  -1 -14  11  321.91   14.01
   1  14 -11  337.94   14.54
   1  14 -11  326.02   14.24
  -1  14  11  338.87   12.89
  -1 -14   9    7.59    3.82
  -1 -14   9    8.36    3.15
  -1  14   9   12.79    2.34
   1  14  -9    4.30    4.02
   1  14  -9    4.52    4.00
   1 -14  -7   72.15    3.31
   1  14  -7   68.77    5.26
  -1 -14   7   69.77    5.36
   1 -14  -7   68.43    4.18
  -1  14   7   76.65    4.25
   1  14  -7   75.19    5.50
  -1 -14   7   62.95    4.64
   1  14  -5   -3.53    3.41
  -1 -14   5   -3.14    3.09
  -1 -14   5   -1.08    3.30
   1 -14  -5   -7.84    3.14
   1  14  -5   -5.34    3.79
   1 -14  -5   -0.40    2.64
   1 -14  -3  692.09   25.10
   1  14  -3  682.78   28.24
   1 -14  -3  629.69   26.63
   1  14  -3  656.97   25.83
  -1 -14   3  640.08   24.96
  -1 -14   3  663.53   25.61
   1  14  -3  651.41   25.39
   1  14  -1  278.18   11.74
  -1  14   1  282.77   10.68
   1  14  -1  304.50   12.62
  -1  14   1  288.17   11.56
   1  14  -1  283.29   11.06
   1  14  -1  275.40   12.14
  -1 -14   1  271.30   11.16
  -1  14   1  290.11   11.54
  -1 -14   1  275.67   11.85
   1 -14  -1  282.29   11.60
  -1 -14  -1 1120.79   41.40
   1 -14   1 1128.96   41.40
  -1  14  -1 1214.07   42.02
   1  14   1 1145.28   41.20
  -1  14  -1 1093.74   41.26
   1  14   1 1104.36   41.55
   1  14   1 1036.03   40.68
  -1 -14  -3 1804.51   65.40
  -1 -14  -3 1595.89   67.07
  -1  14  -3 1720.03   67.78
  -1  14  -3 1809.93   65.50
   1 -14   3 1802.44   65.64
   1  14   3 1740.33   65.50
   1  14   5  188.22    8.45
  -1  14  -5  192.95    8.45
  -1 -14  -5  191.01    7.74
  -1  14  -5  191.50    8.99
   1 -14   5  213.73    9.20
  -1 -14  -5  199.83    8.61
  -1 -14  -5  175.58    8.59
   1  14   7  853.29   32.62
   1 -14   7  877.94   33.48
   1 -14   7  866.02   33.17
  -1 -14  -7  866.23   32.61
  -1  14  -7  876.36   33.02
  -1 -14  -7  887.38   32.36
  -1  14  -7  849.69   33.35
  -1  14  -9  244.23   10.96
   1  14   9  235.27    9.53
  -1  14  -9  232.68   10.60
   1 -14   9  231.68   10.48
  -1  14 -11   36.16    4.58
  -1  14 -11   32.75    4.55
   1 -14  11   45.39    4.11
   1  14  11   27.73    2.29
  -1  14 -13   27.19    4.55
   1 -14  13   34.66    3.79
  -1  14 -13   39.08    4.53
  -1  14 -15   -0.53    3.97
  -1  14 -15    0.95    4.07
  -1  14 -15    1.67    3.88
   1 -14  15   -1.18    3.50
  -1  14 -17    2.04    4.39
  -1 -14 -17    3.05    2.81
  -1  14 -17    1.75    4.43
  -1  14 -17   -4.19    4.60
   1 -14  17    5.13    3.88
  -1  14 -19   33.19    5.36
  -1 -14 -19   23.77    3.78
   1 -14  19   23.63    5.02
  -1  14 -19   27.55    5.67
  -1  14 -19   25.78    5.62
  -1  14 -21   -8.29    6.03
   1 -14  21   12.33    5.19
  -1 -14 -21    7.01    4.03
  -1  14 -21   -1.89    6.19
  -1  14 -21    3.45    5.71
  -1 -14 -23  175.19    9.18
  -1  14 -23  176.88   10.63
  -1  14 -23  198.92   10.88
  -1  14 -23  171.68   11.17
  -1  14 -23  196.23   11.37
  -1  14 -25    5.92    6.47
  -1  14 -25   11.57    6.32
  -1  14 -25    5.00    5.82
  -1 -14 -25    3.60    4.23
  -1  14 -27    3.97    6.75
  -1  14 -27    2.16    6.77
  -1  14 -27   -0.90    6.31
  -1 -14 -27   -3.47    4.70
  -1  14 -29   78.09    9.20
  -1  14 -29   63.70    9.27
  -1  14 -29   63.35    7.67
  -1 -14 -29   65.17    6.61
  -1 -14 -31   -3.16    5.25
  -1  14 -31  -12.86    8.86
  -1  14 -31   -8.08    6.89
  -1  14 -31  -11.12    8.18
  -1 -14 -33   35.27    6.26
  -1  14 -33   46.29    8.90
  -1  14 -33   34.28    8.88
  -1  14 -33   44.16    7.55
   1 -14  35   -1.96    7.54
  -1 -14 -35   -5.22    6.55
  -1  14 -35    1.00    9.05
  -1 -14 -35   -4.80    7.70
  -1  14 -35   -2.01    7.33
  -1  14 -35   11.54    8.95
  -1  14 -37   72.01    8.96
   1 -14  37   73.78    8.89
  -1 -14 -37   61.40    8.07
  -1 -14 -37   68.55    9.58
  -1  14 -37   62.56   10.61
  -1  14 -37   79.37   10.81
  -1  14 -39   -1.10    8.77
   1 -14  39   -1.23    7.59
  -1 -14 -39   -3.31    7.51
  -1 -14 -39   -2.20    6.46
  -1  14 -39   -1.61    7.31
  -1  14 -39   -8.76    8.77
  -1 -14 -41    3.89    6.52
  -1  14 -41    2.54    7.23
  -1 -14 -41   12.79    7.85
  -1 -14 -43    2.74    6.77
  -1  14 -43  -12.83    8.28
  -1 -14 -43   -3.72    8.15
  -1 -14 -45    4.60    7.82
   1 -15 -46   17.11    9.19
   1 -15 -44  113.35   10.52
   1  15 -44  106.76   11.23
   1 -15 -42  107.42   10.19
   1 -15 -42  117.84   11.10
   1  15 -42  112.71   10.58
   1 -15 -40    5.09    7.80
   1 -15 -40    8.23    6.98
   1  15 -40   -0.82    7.25
   1  15 -38    5.02    7.51
   1 -15 -38   -3.68    7.57
   1  15 -38   -2.92    9.65
   1 -15 -38   -0.24    6.93
   1  15 -38   -6.51    9.69
   1  15 -36   74.76    8.93
   1 -15 -36   70.65    9.28
   1  15 -36   50.68   10.58
   1 -15 -36   67.03    8.55
   1  15 -36   68.22   10.82
   1  15 -34   -1.75    7.36
   1 -15 -34   -2.26    7.16
   1  15 -34  -12.63    9.49
   1 -15 -34   -1.27    6.47
   1  15 -34   -2.94    8.89
   1 -15 -32  294.82   14.86
   1  15 -32  333.13   17.37
   1 -15 -32  322.96   15.70
   1  15 -32  309.95   15.83
   1  15 -32  314.76   17.23
   1  15 -30   45.18    7.22
   1  15 -30   61.15    7.71
   1 -15 -30   52.91    6.44
   1 -15 -30   57.66    7.42
   1  15 -30   45.71    8.60
   1  15 -30   58.78    9.01
   1 -15 -28  306.54   14.61
   1  15 -28  325.15   15.93
   1  15 -28  319.83   16.77
   1  15 -28  320.06   16.93
   1  15 -28  313.80   15.64
   1  15 -26   -5.19    7.08
  -1 -15  26   -4.20    6.34
   1  15 -26    1.99    6.13
   1 -15 -26   -1.09    5.08
   1  15 -26   -7.13    7.99
   1  15 -26   -0.26    7.69
  -1 -15  24  261.05   13.71
   1  15 -24  294.82   13.99
   1 -15 -24  259.84   12.55
   1  15 -24  263.78   14.42
   1  15 -24  283.17   14.06
   1  15 -24  265.74   14.45
  -1 -15  22  202.56   11.43
   1  15 -22  219.94   11.62
   1 -15 -22  220.15   10.44
   1  15 -22  234.83   12.36
   1  15 -22  220.58   11.87
   1  15 -22  214.86   12.21
   1 -15 -20   52.77    4.87
  -1 -15  20   57.54    6.26
   1  15 -20   58.52    6.83
   1  15 -20   57.87    6.14
   1  15 -20   67.41    7.27
   1  15 -20   62.16    7.09
   1  15 -18   51.28    6.20
   1  15 -18   44.64    6.17
  -1 -15  18   37.13    5.25
   1  15 -18   46.27    5.50
   1 -15 -18   40.84    4.23
   1  15 -16   29.90    4.83
   1  15 -16   23.16    4.83
   1  15 -16   27.87    4.75
  -1 -15  16   28.01    4.36
  -1  15  14   -0.50    1.38
   1  15 -14   -4.21    4.19
   1  15 -14   -1.82    3.96
  -1 -15  14    0.70    3.26
  -1 -15  12   89.78    5.96
   1  15 -12   95.99    6.49
  -1  15  12  102.38    4.63
   1  15 -12  112.45    6.51
   1  15 -10   -7.79    3.97
   1  15 -10   -4.79    4.08
  -1 -15  10   -0.14    4.02
  -1 -15  10   -1.97    3.12
  -1  15  10    1.03    2.18
  -1 -15   8  246.07   11.10
  -1 -15   8  260.15   11.74
   1 -15  -8  260.08   10.02
   1  15  -8  273.78   11.70
   1 -15  -8  255.73   10.74
  -1  15   8  260.70   10.63
   1  15  -8  254.47   11.85
   1  15  -6  526.06   21.37
  -1  15   6  528.85   20.53
   1  15  -6  507.36   21.04
   1 -15  -6  568.57   20.84
   1 -15  -6  525.43   20.44
  -1 -15   6  509.60   20.74
   1 -15  -6  528.39   19.60
  -1 -15   6  546.01   21.21
  -1 -15   4   -4.27    3.33
   1  15  -4   -6.27    4.03
   1 -15  -4   -0.29    2.80
  -1 -15   4   -5.53    3.83
   1  15  -4   -5.82    4.18
  -1  15   2 2275.51   83.80
   1  15  -2 2244.57   84.28
   1  15  -2 2184.49   85.53
  -1 -15   2 2288.23   83.45
   1  15  -2 2255.89   83.92
   1 -15  -2 2264.90   83.72
  -1 -15   2 2326.40   84.09
  -1 -15   0   39.00    2.92
  -1  15   0   47.95    2.48
   1  15   0   39.90    2.83
  -1 -15   0   41.69    3.93
  -1  15   0   31.41    3.87
   1  15   0   27.18    3.90
   1  15   0   36.72    4.35
   1 -15   0   48.69    3.91
  -1  15   0   45.71    3.75
   1  15   0   34.40    3.84
   1 -15   2  453.93   17.23
  -1  15  -2  364.26   18.40
   1  15   2  431.09   16.76
   1  15   2  427.09   17.26
  -1  15  -2  432.67   17.01
  -1 -15  -2  435.08   17.03
  -1  15  -4  500.75   19.33
  -1  15  -4  379.95   23.04
  -1 -15  -4  399.25   21.05
   1  15   4  493.10   19.18
  -1 -15  -4  506.54   19.16
   1 -15   4  517.44   19.53
  -1 -15  -6    0.18    3.11
  -1  15  -6    0.75    3.24
  -1 -15  -6    1.09    1.87
   1 -15   6    0.51    3.32
   1 -15   6    4.89    4.06
  -1  15  -6    0.21    3.80
   1  15   6   -3.59    3.00
   1  15   8  923.11   34.64
   1 -15   8  926.27   35.63
  -1  15  -8  915.34   35.56
  -1  15  -8  932.53   35.17
  -1 -15  -8  943.58   34.72
   1 -15   8  894.36   35.30
  -1 -15  -8  927.72   34.43
  -1  15 -10   30.82    4.06
   1 -15  10   30.98    3.72
   1  15  10   31.57    2.56
  -1  15 -10   29.86    4.32
   1 -15  12   -0.40    3.07
  -1  15 -12   -1.65    3.71
  -1  15 -12   -1.34    3.64
  -1  15 -14   37.00    4.87
   1 -15  14   47.26    4.30
  -1  15 -14   37.96    4.79
  -1  15 -16  139.32    8.22
  -1  15 -16  134.30    8.37
  -1 -15 -16  133.30    6.66
   1 -15  16  143.20    7.86
  -1  15 -16  134.01    8.27
   1 -15  18   26.34    4.95
  -1 -15 -18   24.32    3.60
  -1  15 -18   22.57    5.47
  -1  15 -18   27.10    5.46
  -1  15 -18   29.78    5.29
   1 -15  20  159.76    9.22
  -1 -15 -20  150.95    7.79
  -1  15 -20  140.05    9.77
  -1  15 -20  151.71    9.44
  -1  15 -20  163.32    9.85
   1 -15  22   10.97    5.42
  -1 -15 -22   13.80    4.13
  -1  15 -22   12.91    6.36
  -1  15 -22   11.80    5.62
  -1  15 -22    8.61    5.83
  -1 -15 -24    9.23    4.12
  -1  15 -24   12.96    6.50
  -1  15 -24    4.00    5.73
  -1  15 -24   -1.92    6.64
  -1  15 -26   -4.36    6.27
  -1 -15 -26   -2.56    4.67
  -1  15 -26   -3.42    7.00
  -1  15 -26    0.26    6.90
  -1  15 -28   91.01    8.65
  -1 -15 -28   85.58    7.11
  -1  15 -28   86.40    9.73
  -1  15 -28   87.81    9.57
  -1  15 -30   42.63    7.42
  -1 -15 -30   31.04    5.56
  -1  15 -30   36.87    8.22
  -1  15 -32  193.97   11.59
  -1  15 -32  179.12   12.81
  -1  15 -32  170.39   12.88
  -1 -15 -32  188.50   10.49
  -1  15 -34   29.49    7.85
  -1 -15 -34   38.27    6.83
  -1 -15 -34   37.20    7.99
  -1  15 -34   45.54    9.90
  -1  15 -34   39.58    9.77
  -1  15 -36   53.50    9.06
   1 -15  36   27.65    8.63
  -1 -15 -36   26.25    7.72
  -1 -15 -36   29.56    8.59
  -1  15 -36   43.66   10.14
  -1  15 -36   24.96   10.29
  -1  15 -38   17.58    9.87
   1 -15  38   25.27    8.52
  -1 -15 -38   19.62    8.11
  -1 -15 -38    9.02    6.82
  -1  15 -38    9.24    7.75
  -1  15 -38   15.81    9.41
  -1 -15 -40    1.51    6.47
  -1  15 -40    1.98    7.28
  -1 -15 -40    3.98    7.48
  -1 -15 -42   18.63    7.02
  -1  15 -42   22.57    8.06
  -1 -15 -42   13.64    7.97
  -1 -15 -44   26.38    8.02
  -1  15 -44   14.21    9.10
   1 -16 -45   92.95   10.62
   1 -16 -43   -7.49    8.45
   1 -16 -43   -4.79    9.40
   1  16 -43   -7.22    9.24
   1  16 -41   47.78    9.11
   1 -16 -41   42.45    9.05
   1 -16 -41   33.83    8.34
   1 -16 -39   -0.57    7.31
   1 -16 -39   -5.77    6.93
   1  16 -39   -1.66    7.47
   1  16 -39    1.86    9.50
   1  16 -37  132.63   11.11
   1 -16 -37  143.71   11.24
   1  16 -37  130.05   13.03
   1 -16 -37  149.48   10.45
   1  16 -37  149.36   13.19
   1  16 -35    1.31    8.19
   1 -16 -35   -4.09    8.03
   1  16 -35   10.01    9.43
   1 -16 -35    3.72    7.15
   1  16 -35    3.05    9.47
   1  16 -33  120.19    9.99
   1 -16 -33  107.37    9.03
   1 -16 -33  110.93    9.47
   1  16 -33  129.01   11.95
   1  16 -33  123.22   11.55
   1  16 -31  101.73    9.04
   1  16 -31  114.11    9.78
   1 -16 -31   94.24    7.60
   1 -16 -31   95.14    8.46
   1  16 -31   89.64   10.00
   1  16 -31   97.51    9.79
   1  16 -29   81.23    8.60
   1  16 -29   81.73    8.92
   1 -16 -29   88.81    7.29
  -1 -16  29   83.30    8.13
   1 -16 -29   93.01    8.15
   1  16 -29   74.60    9.30
   1  16 -29   86.92    9.59
   1  16 -27  136.70   10.33
  -1 -16  27  127.75    9.84
   1 -16 -27  128.45    8.45
   1  16 -27  143.51   10.22
   1  16 -27  119.60   10.87
   1  16 -27  130.93   10.95
  -1 -16  25  135.99   10.19
   1  16 -25  148.58   10.39
   1 -16 -25  142.58    8.86
   1  16 -25  143.36   11.07
   1  16 -25  144.44   10.51
   1  16 -25  151.72   11.27
  -1 -16  23  364.89   17.11
   1  16 -23  350.79   17.66
   1 -16 -23  388.86   16.13
   1  16 -23  360.43   17.46
   1  16 -23  378.45   17.88
   1  16 -21    7.28    6.79
   1  16 -21    1.93    6.17
  -1 -16  21   11.49    5.78
   1 -16 -21    9.56    4.09
   1  16 -21    7.01    6.61
   1  16 -19    4.10    6.18
   1  16 -19   -5.75    6.60
   1 -16 -19   14.67    3.79
   1  16 -19   10.72    5.79
  -1 -16  19   14.34    5.31
   1  16 -17  202.72   10.75
   1  16 -17  196.53   10.98
  -1 -16  17  203.02   10.39
   1  16 -17  213.75   10.95
  -1 -16  15   16.63    4.04
   1  16 -15   20.64    4.66
   1  16 -15   23.03    4.52
  -1 -16  13   16.91    3.52
  -1  16  13   17.57    2.05
   1  16 -13   15.64    4.32
   1  16 -13   17.07    4.11
  -1 -16  11   52.01    5.07
  -1  16  11   48.44    3.20
  -1 -16  11   42.98    4.22
   1  16 -11   50.38    4.97
   1  16 -11   49.26    4.81
   1 -16  -9   13.43    1.70
  -1  16   9   13.22    2.46
   1  16  -9   13.90    3.81
   1  16  -9   11.24    3.77
  -1 -16   9   12.63    3.90
  -1 -16   9   16.79    3.22
   1 -16  -9   17.68    2.57
   1 -16  -7  221.97    8.70
   1  16  -7  238.10   10.54
  -1 -16   7  229.94   10.08
  -1 -16   7  242.40   10.70
   1 -16  -7  226.90    9.65
  -1  16   7  225.14    9.68
   1  16  -7  214.66   10.67
   1 -16  -7  226.45    9.77
   1 -16  -5   22.85    3.05
   1  16  -5   24.14    3.99
  -1 -16   5   24.05    4.15
   1  16  -5   26.85    4.07
  -1  16   5   23.30    3.49
  -1 -16   5   21.81    3.38
   1 -16  -5   34.70    6.11
   1 -16  -3  245.56   10.68
   1  16  -3  243.27   11.04
  -1 -16   3  230.92   10.43
  -1 -16   3  241.66   11.24
   1  16  -3  249.90   11.52
  -1  16   1  211.99    8.20
   1 -16  -1  210.38    9.31
  -1 -16   1  205.54    9.57
  -1  16   1  215.40    9.34
  -1  16   1  202.43    9.21
  -1 -16   1  200.10    8.70
   1  16  -1  213.04    9.96
   1  16  -1  208.47    8.56
   1  16  -1  200.74    9.42
   1  16   1  208.93    8.76
  -1 -16  -1  208.55    8.82
  -1  16  -1  223.08    9.67
   1  16   1  229.20    9.48
  -1 -16  -1  212.67    9.72
   1 -16   1  231.31    9.83
   1  16   1  212.87   10.03
  -1 -16  -3  844.62   33.00
  -1  16  -3  861.81   33.09
   1 -16   3  879.59   33.29
   1  16   3  845.28   33.16
  -1  16  -5  333.24   14.85
  -1  16  -5  345.13   21.92
   1 -16   5  364.03   15.11
  -1 -16  -5  327.23   16.27
  -1 -16  -5  376.56   14.68
   1  16   5  380.20   14.67
   1  16   7  123.05    6.20
  -1  16  -7  134.44    6.53
  -1 -16  -7  122.32    5.50
  -1 -16  -7  130.38    6.55
   1 -16   7  130.41    7.24
   1 -16   7  129.90    6.74
  -1 -16  -7  116.07    6.19
  -1  16  -7  130.14    7.07
  -1  16  -9  206.72   10.68
  -1 -16  -9  225.98    9.34
  -1  16  -9  214.60   10.42
  -1  16  -9  230.24   10.11
   1 -16   9  222.39   10.12
   1  16   9  225.64    9.24
  -1 -16  -9  221.08    9.00
   1 -16  11    3.79    3.15
  -1  16 -11    5.43    3.82
  -1  16 -11    9.83    3.45
   1  16  11    5.64    1.89
   1 -16  13   -0.14    3.28
  -1  16 -13    0.72    3.63
  -1  16 -13    0.96    4.01
   1 -16  15   10.27    3.93
  -1  16 -15   16.02    4.47
  -1  16 -15   14.85    4.84
   1 -16  17   49.35    5.35
  -1  16 -17   47.21    6.00
  -1  16 -17   40.11    5.81
  -1 -16 -17   42.50    4.04
  -1  16 -17   49.49    6.00
  -1 -16 -19    3.16    3.39
   1 -16  19    9.64    4.74
  -1  16 -19    7.30    5.54
  -1  16 -19    9.41    5.38
  -1  16 -19    4.62    5.50
  -1 -16 -21   28.88    4.29
   1 -16  21   36.26    5.89
  -1  16 -21   35.34    6.63
  -1  16 -21   26.27    6.48
  -1  16 -21   36.09    6.38
  -1 -16 -23  282.71   13.05
   1 -16  23  301.59   14.68
  -1  16 -23  303.56   15.09
  -1  16 -23  307.44   15.22
  -1  16 -23  302.24   14.83
  -1 -16 -25   33.57    5.18
  -1  16 -25   34.96    7.67
  -1  16 -25   30.25    7.06
   1 -16  25   35.25    6.91
  -1  16 -25   40.44    7.72
  -1  16 -27  206.77   12.99
  -1  16 -27  206.75   12.24
  -1 -16 -27  180.55   10.30
  -1  16 -27  203.13   13.00
  -1  16 -29   82.78    9.46
  -1 -16 -29   71.39    6.79
  -1  16 -29   73.60    9.32
  -1  16 -29   79.10    8.15
  -1  16 -31   63.41    9.41
  -1  16 -31   53.88    7.86
  -1  16 -31   39.92    8.69
  -1 -16 -31   56.75    6.39
  -1  16 -33  127.12   11.79
  -1  16 -33  123.69   10.23
  -1 -16 -33  127.85   10.09
  -1  16 -33  109.92   11.44
  -1 -16 -33  116.31    9.03
  -1  16 -35  -13.54   10.17
  -1  16 -35   -7.26    8.77
  -1 -16 -35   -8.31    8.49
  -1  16 -35   -2.78    9.92
  -1 -16 -35  -13.88    7.65
  -1  16 -37  198.05   15.02
  -1 -16 -37  194.25   13.22
  -1  16 -37  222.02   13.67
  -1  16 -37  208.37   15.46
  -1 -16 -37  211.09   12.56
  -1 -16 -39    6.83    6.65
  -1  16 -39   11.15    7.90
  -1 -16 -39   -2.94    7.57
  -1 -16 -41   -3.36    6.88
  -1  16 -41   11.62    7.77
  -1 -16 -41    5.92    7.54
  -1 -16 -43    3.00    7.69
  -1  16 -43   -0.63    8.69
  -1 -16 -43   15.55    8.45
   1 -17 -44   37.23    9.47
   1 -17 -42   61.20    9.29
   1 -17 -42   66.34    9.85
   1  17 -42   61.56    9.93
   1 -17 -40   13.70    8.03
   1 -17 -40   11.10    7.10
   1  17 -40   10.75    7.87
   1  17 -38    1.41    7.92
   1 -17 -38   -1.10    7.84
   1 -17 -38    3.91    6.94
   1  17 -38   10.61    9.55
   1  17 -38    0.37    9.45
   1  17 -36  185.74   13.19
   1 -17 -36  194.17   12.71
   1 -17 -36  192.86   11.92
   1  17 -36  215.00   15.04
   1  17 -36  182.75   14.69
   1  17 -34   78.04    9.60
   1  17 -34   97.39   11.64
   1 -17 -34   76.87    9.42
   1 -17 -34   79.14    8.41
   1  17 -34   85.94   11.58
   1  17 -32   83.46    8.73
  -1 -17  32   76.88    9.04
   1 -17 -32   85.40    8.67
   1 -17 -32   75.93    7.71
   1  17 -32   87.18   10.25
   1  17 -32   73.90   10.10
   1  17 -30   -4.34    6.80
   1  17 -30    6.23    7.58
   1 -17 -30   -4.68    6.14
   1 -17 -30   -3.67    5.30
  -1 -17  30   -1.27    6.07
   1  17 -30    0.91    7.36
   1  17 -28   68.87    8.17
   1 -17 -28   62.58    6.63
   1  17 -28   71.49    9.04
   1 -17 -28   63.24    7.48
  -1 -17  28   89.64    8.43
   1  17 -28   64.43    8.94
   1  17 -26  237.07   13.78
   1  17 -26  231.58   13.66
   1 -17 -26  218.53   11.44
   1  17 -26  205.67   13.02
  -1 -17  26  222.85   12.85
   1  17 -24  639.91   28.11
   1 -17 -24  659.95   26.26
   1  17 -24  653.80   28.02
  -1 -17  24  649.37   27.41
   1  17 -24  657.75   27.84
   1  17 -22  188.67   12.40
   1  17 -22  222.61   12.47
   1  17 -22  203.00   12.45
  -1 -17  22  204.43   11.80
   1 -17 -22  217.84   10.36
   1  17 -20  106.74    9.10
   1  17 -20  107.02    8.82
   1  17 -20  103.09    8.91
  -1 -17  20  109.32    8.30
   1 -17 -20  110.15    6.82
   1  17 -18   -3.98    5.70
  -1 -17  18   -9.50    5.48
   1  17 -18  -12.25    6.41
   1  17 -18  -12.27    6.50
   1  17 -16  299.27   14.55
   1  17 -16  293.27   14.12
  -1 -17  16  323.86   13.99
  -1  17  14    0.54    1.87
   1  17 -14   -1.91    4.77
   1  17 -14   -1.71    4.39
  -1 -17  14   -2.53    3.77
   1  17 -12   17.51    4.29
  -1 -17  12   14.88    3.68
   1  17 -12   19.91    4.19
  -1  17  12   15.67    2.31
  -1  17  10    7.23    2.35
   1  17 -10   13.27    3.81
   1 -17 -10   10.96    2.59
  -1 -17  10    4.22    3.09
  -1 -17  10   10.20    3.98
   1 -17 -10   11.73    1.72
   1  17 -10   10.59    3.92
  -1 -17   8    3.47    3.66
   1 -17  -8    0.87    2.56
  -1 -17   8   -2.70    2.93
   1 -17  -8    1.29    1.33
   1  17  -8    1.57    3.46
   1 -17  -8    7.23    2.50
   1  17  -8   -4.65    4.14
  -1  17   8   -2.06    2.47
   1  17  -6  241.22   10.97
  -1 -17   6  247.03   10.67
   1 -17  -6  223.52   11.31
   1 -17  -6  248.19   10.37
  -1 -17   6  249.79   11.23
  -1  17   6  252.87   10.59
   1  17  -6  250.81   11.48
   1 -17  -4  146.12    6.65
  -1 -17   4  150.44    7.03
   1  17  -4  144.78    7.21
  -1  17   4  131.83    6.94
   1  17  -4  146.93    7.81
  -1 -17   4  146.35    7.39
   1  17  -2  243.94    9.64
  -1 -17   2  248.69   10.63
  -1  17   2  236.98   10.68
   1  17  -2  237.50   10.89
  -1  17   2  235.89   10.17
  -1 -17   2  230.67    9.73
   1  17  -2  184.42   11.76
   1  17  -2  232.06   10.50
   1 -17  -2  248.55   10.20
   1  17   0   25.68    3.41
  -1  17   0   26.54    3.66
   1  17   0   38.06    4.18
  -1  17   0   38.45    4.28
   1  17   0   35.46    3.88
  -1 -17   0   28.41    2.75
  -1  17   0   34.53    3.77
   1 -17   0   31.98    3.66
  -1 -17   0   39.51    3.85
  -1  17   0   39.60    2.37
   1  17   0   38.45    2.65
  -1  17  -2  414.12   16.10
   1  17   2  394.36   16.31
  -1  17  -2  343.24   16.97
  -1 -17  -2  407.19   16.09
   1  17   2  393.64   15.77
   1 -17   2  411.97   16.23
  -1  17  -4  232.66   10.71
   1  17   4  250.85   10.61
  -1  17  -4  254.28   11.40
  -1 -17  -4  251.04   10.46
   1 -17   4  250.45   10.94
  -1 -17  -6  162.35    7.71
   1 -17   6  171.44    8.43
  -1 -17  -6  159.82    8.81
  -1  17  -6  163.61    8.11
   1  17   6  168.97    7.61
  -1  17  -6  158.31    8.66
   1 -17   6  165.50    7.93
  -1 -17  -6  157.63    6.63
  -1 -17  -8    5.13    2.96
  -1  17  -8    1.98    3.05
  -1 -17  -8    1.76    1.74
  -1  17  -8   -0.16    3.71
   1  17   8    1.30    2.59
  -1  17  -8    0.90    3.50
   1 -17   8    2.09    3.44
  -1 -17  -8   13.01    2.52
   1 -17   8    4.18    3.02
  -1  17 -10    5.08    3.37
  -1  17 -10    1.39    3.70
   1  17  10    5.66    2.27
   1 -17  10    0.39    3.13
  -1  17 -10    3.58    3.68
  -1 -17 -10    7.09    2.00
  -1 -17 -10    4.46    2.12
  -1  17 -12   41.16    4.64
   1  17  12   34.10    2.71
   1 -17  12   40.34    4.47
  -1  17 -12   36.17    4.85
   1 -17  14  108.77    6.92
  -1  17 -14  108.48    7.15
  -1  17 -14   99.25    7.07
   1 -17  16  266.98   12.68
  -1  17 -16  283.51   13.12
  -1  17 -16  262.50   13.22
  -1  17 -18   -4.00    5.17
  -1 -17 -18   -5.37    3.69
  -1  17 -18   -4.76    5.31
  -1  17 -18   -1.92    5.61
   1 -17  18   -4.28    5.06
  -1 -17 -20   98.37    5.90
  -1  17 -20   90.78    7.97
   1 -17  20   88.67    7.19
  -1  17 -20   93.84    7.78
  -1  17 -20   96.52    7.89
  -1  17 -22    0.46    6.03
  -1  17 -22   -1.36    6.19
   1 -17  22    0.62    5.19
  -1 -17 -22    2.80    3.71
  -1  17 -22   -8.08    6.08
  -1  17 -24   56.15    8.31
  -1  17 -24   58.01    8.30
   1 -17  24   66.39    7.21
  -1 -17 -24   56.14    5.90
  -1  17 -24   50.88    7.68
  -1  17 -26  515.95   23.40
  -1  17 -26  542.11   23.12
  -1 -17 -26  498.99   21.35
   1 -17  26  503.51   22.65
  -1  17 -26  514.02   23.57
  -1  17 -28   -6.46    8.26
  -1  17 -28   -9.90    7.63
  -1 -17 -28   -6.42    5.47
   1 -17  28   -1.47    6.95
  -1  17 -28    3.15    7.84
  -1  17 -30   32.24    8.07
  -1  17 -30   40.65    7.29
  -1  17 -30   24.12    8.25
  -1 -17 -30   34.14    5.71
  -1  17 -32    8.85    8.24
  -1 -17 -32   -2.50    6.06
  -1  17 -32   -5.51    8.77
  -1  17 -32    4.28    7.05
  -1  17 -34  167.77   13.78
  -1  17 -34  191.51   12.79
  -1  17 -34  159.12   13.50
  -1 -17 -34  191.99   11.57
  -1 -17 -34  165.83   11.82
  -1  17 -36  162.73   14.32
  -1  17 -36  165.47   13.99
  -1  17 -36  181.52   12.73
  -1 -17 -36  178.56   11.65
  -1 -17 -36  170.49   12.29
  -1  17 -38   15.67    9.87
  -1  17 -38    0.29    8.42
  -1 -17 -38   19.24    7.33
  -1 -17 -38   10.41    7.75
  -1 -17 -40   43.85    7.40
  -1 -17 -40   34.41    8.12
  -1  17 -40   50.31    8.73
  -1 -17 -42   16.94    7.83
  -1 -17 -42   10.16    8.16
  -1  17 -42   15.94    8.11
   1 -18 -43   -7.15    9.64
   1 -18 -43    7.20    8.84
   1 -18 -41   44.87    9.20
   1 -18 -41   57.20    8.99
   1  18 -41   63.69    9.74
   1 -18 -39   20.73    7.95
   1  18 -39   40.92    8.38
   1 -18 -39   21.33    7.31
   1  18 -37    7.45    8.36
   1  18 -37    3.70   10.04
   1  18 -37    7.57    9.70
   1 -18 -37    6.08    7.94
   1 -18 -37    1.88    7.21
   1  18 -35   10.07    8.98
   1  18 -35    5.99   10.25
   1  18 -35    7.55   10.03
   1 -18 -35    2.85    7.80
   1 -18 -35   13.19    8.35
  -1 -18  35    5.87    9.19
   1  18 -33   63.78    9.31
   1  18 -33   57.35   10.50
   1  18 -33   67.73   10.42
   1 -18 -33   67.78    7.86
   1 -18 -33   61.12    8.48
  -1 -18  33   62.83    9.24
   1  18 -31   71.76    8.48
   1  18 -31   60.72    9.33
   1  18 -31   71.73    9.38
   1 -18 -31   63.71    7.75
   1 -18 -31   72.97    6.90
  -1 -18  31   68.46    8.31
   1  18 -29   35.31    7.18
   1  18 -29   44.08    8.31
   1  18 -29   44.32    8.09
  -1 -18  29   25.64    6.88
   1 -18 -29   41.81    6.45
   1 -18 -29   34.88    5.68
   1  18 -27    8.92    7.17
   1  18 -27    1.66    7.82
   1  18 -27    0.54    8.17
  -1 -18  27   -1.19    6.83
   1 -18 -27    3.35    6.07
   1 -18 -27    2.65    5.47
   1  18 -25   38.71    8.81
   1  18 -25   50.84    8.68
   1 -18 -25   49.24    6.22
  -1 -18  25   48.69    7.92
   1  18 -25   47.55    8.91
   1  18 -23  118.47   10.34
   1  18 -23  124.86    9.90
   1 -18 -23  112.56    7.68
  -1 -18  23  128.02    9.40
   1  18 -23  116.07   10.03
   1  18 -21  128.07    9.89
   1  18 -21  119.62    9.64
   1 -18 -21  101.92    7.12
  -1 -18  21  127.66    8.79
   1  18 -21  133.68   10.07
  -1 -18  19  156.80    9.82
   1  18 -19  164.02   10.52
   1  18 -19  154.04   10.55
   1  18 -19  141.74   10.28
   1  18 -17  295.98   14.10
  -1 -18  17  268.33   13.48
   1  18 -17  288.30   14.31
   1  18 -15  480.77   19.85
  -1 -18  15  500.38   19.79
  -1  18  15  458.10   17.74
   1  18 -15  473.82   20.22
   1  18 -13   -2.89    4.93
  -1  18  13   -0.97    2.22
   1  18 -13   -5.10    4.48
  -1 -18  13    0.73    3.61
   1  18 -11  278.26   13.48
  -1  18  11  298.42   11.88
   1  18 -11  307.77   13.39
  -1 -18  11  296.35   12.86
   1 -18 -11  291.40   11.46
   1 -18 -11  285.33   12.28
  -1 -18  11  288.47   13.50
   1 -18  -9   97.53    5.25
   1 -18  -9   92.68    4.19
   1  18  -9   88.20    6.58
  -1  18   9   96.46    5.13
   1  18  -9   96.69    6.26
  -1 -18   9   93.16    6.34
  -1 -18   9   94.08    5.66
   1 -18  -9   98.88    5.39
   1 -18  -7   34.35    3.39
   1  18  -7   41.84    4.24
   1 -18  -7   27.98    4.35
  -1  18   7   41.87    3.73
   1  18  -7   38.03    4.78
  -1 -18   7   39.71    3.73
  -1 -18   7   35.19    4.57
  -1 -18   5   21.36    4.19
   1  18  -5   19.79    3.70
   1 -18  -5   19.48    3.09
  -1 -18   5   19.50    3.34
  -1  18   5   14.31    3.41
   1  18  -5   11.45    4.17
  -1 -18   3   10.49    3.71
   1  18  -3   12.06    3.46
   1 -18  -3    6.48    3.04
   1  18  -3    5.58    3.80
  -1  18   3   12.27    3.49
  -1  18   1   90.26    3.85
   1  18  -1   89.34    4.38
   1 -18  -1   87.02    5.26
  -1  18   1   87.13    5.11
   1  18  -1  103.63    5.66
  -1 -18   1   86.69    4.52
  -1 -18   1   90.99    5.52
  -1  18   1   94.22    5.87
   1  18  -1   93.71    5.96
   1  18  -1   76.96    5.42
   1  18   1   -0.52    1.75
  -1  18  -1    1.28    1.63
  -1 -18  -1    0.94    1.83
   1  18   1   -3.22    3.50
  -1  18  -1   -1.79    3.54
  -1  18  -1    4.27    3.12
   1  18   1    0.18    2.54
  -1 -18  -1    0.21    3.03
  -1  18  -1   -2.59    3.12
   1 -18   1   -3.92    3.24
  -1  18  -3  177.99    9.19
   1  18   3  176.34    8.69
  -1 -18  -3  186.35    8.47
  -1  18  -3  165.60    8.47
   1 -18   3  179.61    8.74
  -1 -18  -5  398.80   15.98
  -1 -18  -5  422.08   19.44
  -1  18  -5  458.55   21.14
   1  18   5  399.76   16.05
  -1  18  -5  379.83   16.76
   1 -18   5  382.65   16.40
  -1  18  -5  382.41   16.23
  -1 -18  -7    6.83    1.62
  -1  18  -7    1.17    3.95
   1  18   7    4.31    2.67
  -1 -18  -7    8.89    2.98
   1 -18   7    5.74    3.83
  -1 -18  -7   -1.17    3.98
   1 -18   7    5.85    3.04
  -1  18  -7    9.58    3.40
   1 -18   9   51.93    4.43
  -1 -18  -9   49.40    4.26
  -1  18  -9   47.08    4.47
  -1 -18  -9   48.47    3.13
   1 -18   9   50.58    4.97
  -1 -18  -9   46.27    3.60
  -1  18  -9   47.46    4.71
   1  18   9   55.53    3.75
  -1  18  -9   48.13    5.16
  -1  18 -11  269.45   13.15
   1  18  11  280.07   11.32
  -1  18 -11  269.09   12.81
   1 -18  11  277.90   12.47
  -1 -18 -11  282.95   11.24
  -1 -18 -11  283.87   11.62
  -1  18 -11  278.06   12.42
  -1  18 -13   -0.30    4.62
  -1  18 -13   -2.70    5.14
   1 -18  13    0.61    4.30
  -1  18 -15  735.52   29.67
  -1  18 -15  738.44   29.94
   1 -18  15  757.59   29.64
  -1  18 -17  196.10   10.95
   1 -18  17  190.58   10.33
  -1  18 -17  194.15   10.77
  -1  18 -17  167.00   10.80
  -1  18 -19    0.63    5.77
  -1  18 -19   -1.81    6.09
   1 -18  19   -3.41    5.35
  -1  18 -19   -4.75    5.94
  -1 -18 -19    0.34    3.55
  -1  18 -21   -1.59    6.00
  -1  18 -21    5.71    6.14
   1 -18  21   -4.08    5.42
  -1  18 -21   11.98    6.31
  -1 -18 -21   -6.76    4.03
  -1  18 -23    7.54    7.04
  -1  18 -23   16.40    7.10
   1 -18  23   25.40    6.29
  -1  18 -23   17.51    6.70
  -1 -18 -23   14.20    4.57
  -1  18 -25   33.66    8.36
  -1  18 -25   22.79    8.23
   1 -18  25   40.46    7.77
  -1  18 -25   28.38    7.73
  -1 -18 -25   35.54    5.64
  -1  18 -27   23.59    9.06
  -1  18 -27   32.34    8.41
   1 -18  27   28.02    7.35
  -1 -18 -27   27.13    5.63
  -1  18 -27   20.12    8.69
  -1  18 -29    7.02    7.86
  -1  18 -29    2.66    6.95
   1 -18  29    7.66    6.81
  -1 -18 -29    2.92    5.28
  -1  18 -29  -10.74    8.13
  -1  18 -31   20.78    8.30
  -1  18 -31   14.73    7.34
   1 -18  31   24.67    7.33
  -1 -18 -31   17.84    5.68
  -1  18 -31   14.94    8.43
  -1  18 -33   43.11   10.41
  -1  18 -33   70.80    9.33
  -1  18 -33   49.10   10.69
  -1 -18 -33   59.66    7.49
  -1 -18 -33   56.47    8.40
  -1  18 -35   25.58   10.59
  -1  18 -35   20.01    8.81
  -1  18 -35   25.43   10.09
  -1 -18 -35   42.77    7.73
  -1 -18 -35   32.14    8.46
  -1  18 -37  -10.06   10.55
  -1  18 -37    3.96    9.69
  -1  18 -37    1.76    8.78
  -1 -18 -37   18.62    8.06
  -1 -18 -37    9.24    7.11
  -1  18 -39   -5.13    7.93
  -1 -18 -39   -3.66    6.79
  -1 -18 -39    2.01    7.31
  -1 -18 -41    8.72    7.16
  -1  18 -41    1.56    7.89
  -1 -18 -41   -0.30    7.69
  -1 -18 -43   15.48    8.99
   1 -19 -42   -7.04    8.32
   1 -19 -42  -20.93    9.16
   1  19 -40    3.08    7.96
   1 -19 -40   -3.10    7.27
   1 -19 -40   -3.12    7.70
   1  19 -38  -14.66    8.54
   1  19 -38  -13.37   10.02
   1 -19 -38   -7.80    7.63
   1 -19 -38   -2.20    6.95
   1  19 -36  169.57   12.52
   1  19 -36  181.20   14.52
   1  19 -36  183.32   14.27
   1 -19 -36  192.77   11.64
   1 -19 -36  177.70   12.27
  -1 -19  36  189.14   13.34
   1  19 -34  177.09   13.03
   1  19 -34  203.44   14.56
   1 -19 -34  198.93   12.42
   1  19 -34  189.45   14.61
  -1 -19  34  178.58   13.26
   1 -19 -34  194.45   11.79
   1  19 -32  103.14    9.85
   1  19 -32  112.58   11.16
   1 -19 -32   91.29    9.07
   1  19 -32  106.87   10.85
   1 -19 -32   96.75    8.36
  -1 -19  32   89.95    9.61
   1  19 -30   70.82    8.40
   1  19 -30   59.64    9.00
   1  19 -30   76.25    9.29
   1 -19 -30   70.53    7.46
   1 -19 -30   77.51    6.95
  -1 -19  30   63.87    8.00
   1  19 -28    2.94    6.96
   1  19 -28   18.20    7.38
   1 -19 -28   14.36    5.95
  -1 -19  28    4.97    6.54
   1  19 -28   13.58    7.41
   1 -19 -28    7.26    4.94
   1 -19 -26  220.10   11.56
  -1 -19  26  239.64   13.17
   1  19 -26  227.92   13.91
   1  19 -26  241.14   13.56
   1  19 -26  242.36   14.02
   1 -19 -26  237.74   12.24
   1  19 -24  356.06   17.88
  -1 -19  24  363.14   17.27
   1 -19 -24  347.17   16.03
   1  19 -24  382.83   18.09
   1  19 -24  379.28   18.27
   1  19 -22   -5.25    7.15
  -1 -19  22   -0.63    6.03
   1 -19 -22   -6.65    5.22
   1  19 -22   -5.60    6.84
   1  19 -22  -14.51    8.06
   1  19 -20  161.83   10.50
  -1 -19  20  144.15    9.66
   1 -19 -20  141.88    8.26
   1  19 -20  131.32   10.36
   1  19 -20  145.99   10.65
  -1 -19  18   17.59    6.06
   1  19 -18   11.22    7.14
   1  19 -18    3.77    7.70
   1  19 -16  534.55   22.57
  -1 -19  16  541.48   22.26
   1  19 -16  518.04   22.89
   1  19 -14  156.99    9.15
   1  19 -14  147.21    9.40
  -1 -19  14  165.03    8.94
  -1  19  14  162.81    7.04
   1  19 -12   40.37    5.52
  -1  19  12   43.06    3.46
   1 -19 -12   43.88    3.92
  -1 -19  12   42.59    4.82
   1  19 -12   42.17    5.49
   1 -19 -12   44.26    3.03
   1  19 -10   67.09    5.81
  -1 -19  10   62.55    5.89
  -1  19  10   71.74    4.41
   1  19 -10   63.82    6.00
  -1 -19  10   67.68    5.22
   1 -19 -10   61.17    3.34
   1 -19 -10   69.42    4.65
   1 -19 -10   65.98    4.46
  -1 -19   8    2.08    2.94
   1  19  -8   -1.40    3.59
  -1 -19   8    0.31    3.76
   1 -19  -8   -0.47    2.93
   1 -19  -8    1.65    2.84
  -1  19   8    0.30    2.93
   1  19  -8    0.17    4.13
  -1  19   6   14.37    3.37
   1  19  -6   12.20    4.07
   1 -19  -6   12.14    3.02
   1  19  -6    8.85    3.64
  -1 -19   6   13.73    3.95
   1 -19  -6    3.80    5.07
  -1 -19   6   14.64    3.22
  -1  19   4   79.85    5.18
   1  19  -4   75.98    5.76
   1  19  -4   74.33    5.20
   1  19  -4   62.53    7.48
  -1 -19   4   76.32    4.90
  -1 -19   4   56.84    5.27
   1 -19  -4   70.19    4.66
  -1  19   2    3.51    3.29
   1  19  -2   -1.31    3.65
   1  19  -2   -1.48    3.63
  -1 -19   2   -1.98    3.55
   1  19  -2    1.35    3.14
   1  19  -2    1.57    2.05
   1 -19  -2    0.30    2.85
  -1  19   0   31.44    4.10
   1  19   0   21.31    3.83
   1  19   0   25.42    3.26
  -1  19   0   29.81    3.41
   1 -19   0   23.47    3.49
   1  19   0   20.84    3.45
  -1 -19   0   22.89    2.54
  -1  19   0   31.39    3.68
  -1 -19   0   25.54    3.61
  -1  19   0   23.90    2.05
   1  19   0   26.62    2.36
  -1 -19  -2   15.49    2.04
   1  19   2   17.43    3.65
  -1  19  -2   16.30    3.86
  -1  19  -2   14.85    3.70
   1 -19   2   13.70    3.48
  -1  19  -2   16.35    3.47
  -1 -19  -2   13.84    3.40
   1  19   4   79.77    5.38
  -1  19  -4   71.48    5.91
   1 -19   4   79.02    5.53
  -1  19  -4   60.21    6.99
  -1  19  -4   77.93    5.28
  -1 -19  -4   76.64    5.05
  -1  19  -6  261.46   11.64
   1 -19   6  271.63   11.49
  -1 -19  -6  224.40   12.99
  -1  19  -6  207.66   14.72
   1 -19   6  256.37   11.95
  -1 -19  -6  254.18   11.13
   1  19   6  272.57   11.24
  -1  19  -6  266.92   12.12
  -1 -19  -8   28.55    2.45
  -1  19  -8   26.20    5.02
   1  19   8   27.87    3.40
   1 -19   8   31.05    4.65
  -1  19  -8   29.48    4.25
   1 -19   8   26.19    3.85
  -1 -19  -8   26.78    3.84
  -1 -19  -8   28.20    3.70
  -1  19 -10  197.65    9.77
  -1 -19 -10  194.32    8.37
  -1 -19 -10  197.04    8.92
  -1 -19 -10  210.95    9.58
  -1  19 -10  203.52   10.20
  -1  19 -10  180.68   10.52
   1  19  10  208.73    8.80
   1 -19  10  194.31    9.73
   1 -19  12    5.86    4.45
  -1  19 -12   -2.20    5.46
   1  19  12    4.53    2.90
  -1 -19 -12    1.93    2.71
  -1  19 -12   -2.84    5.24
  -1 -19 -12    1.63    2.91
  -1  19 -12   -0.66    5.51
  -1  19 -14  -15.28    6.26
   1 -19  14   -8.75    5.10
  -1  19 -14  -10.96    5.84
  -1  19 -16  421.50   19.12
   1 -19  16  424.66   18.58
  -1  19 -16  437.36   18.81
  -1  19 -18   44.53    6.75
  -1  19 -18   43.57    7.09
   1 -19  18   43.91    6.13
  -1  19 -18   49.65    6.88
  -1 -19 -20  205.29    9.63
  -1  19 -20  185.79   11.55
   1 -19  20  214.06   11.21
  -1  19 -20  196.41   11.41
  -1  19 -20  198.24   11.66
  -1  19 -22   -1.90    6.39
  -1  19 -22   -2.54    6.51
   1 -19  22    2.15    5.48
  -1 -19 -22   -2.98    4.10
  -1  19 -22  -11.87    6.44
  -1  19 -24  230.42   13.52
  -1  19 -24  239.05   13.49
   1 -19  24  240.84   12.90
  -1 -19 -24  221.30   11.23
  -1  19 -24  228.69   13.49
  -1  19 -26  706.52   30.15
  -1  19 -26  724.21   30.11
  -1  19 -26  719.21   30.34
  -1 -19 -26  689.88   28.12
   1 -19  26  690.12   29.49
  -1  19 -28   -2.86    8.19
  -1  19 -28  -20.59    7.87
  -1  19 -28  -14.85    8.82
  -1 -19 -28   -5.63    5.79
   1 -19  28   -4.04    7.42
  -1  19 -30    7.60    8.06
  -1  19 -30   13.62    6.93
   1 -19  30    1.06    6.91
  -1 -19 -30    6.64    5.00
  -1  19 -30   12.73    7.95
  -1  19 -32   46.14    9.60
  -1  19 -32   61.45    9.16
  -1  19 -32   51.75    9.65
  -1 -19 -32   55.37    7.02
   1 -19  32   65.28    8.82
  -1 -19 -32   46.59    7.68
  -1  19 -34   97.68   11.87
  -1  19 -34   71.29   10.29
  -1  19 -34   98.85   11.92
  -1 -19 -34   90.70    8.70
  -1 -19 -34  101.32    9.65
  -1  19 -36  153.24   13.77
  -1  19 -36  166.64   13.79
  -1  19 -36  171.17   12.51
  -1 -19 -36  167.60   11.87
  -1 -19 -36  184.28   11.43
  -1  19 -38   -8.24    8.40
  -1 -19 -38   -1.90    6.76
  -1 -19 -38    1.65    7.23
  -1  19 -40   -4.09    7.78
  -1 -19 -40   -3.99    6.96
  -1 -19 -40    4.38    7.41
  -1 -19 -42    4.64    8.55
   1 -20 -41    4.23    7.69
   1  20 -39   15.56    8.07
   1 -20 -39   15.86    6.92
   1 -20 -39   16.34    7.70
   1  20 -37   -7.91    8.29
   1  20 -37  -17.58   10.09
   1 -20 -37    9.03    7.46
   1 -20 -37    0.94    6.57
   1  20 -35   41.04    9.48
   1  20 -35   53.63   10.87
   1  20 -35   38.06   10.43
   1 -20 -35   35.44    7.60
   1 -20 -35   38.09    8.53
  -1 -20  35   26.77    9.06
   1  20 -33   -6.41    8.74
   1  20 -33  -21.99   10.26
   1  20 -33   -7.28    9.64
   1 -20 -33  -12.59    7.26
   1 -20 -33  -11.83    7.76
  -1 -20  33   -8.31    8.01
   1  20 -31   30.53    7.83
   1  20 -31   23.29    8.65
   1  20 -31   44.46    9.19
   1 -20 -31   39.42    7.23
   1 -20 -31   35.49    6.48
  -1 -20  31   32.97    7.15
   1  20 -29   46.00    7.75
   1  20 -29   60.35    8.65
   1  20 -29   50.39    8.44
  -1 -20  29   52.31    7.24
   1 -20 -29   56.36    6.66
   1 -20 -29   51.73    6.16
   1  20 -27   15.25    7.13
   1  20 -27    7.90    7.15
   1 -20 -27   10.66    5.77
  -1 -20  27    7.85    6.03
   1  20 -27   15.47    7.60
   1 -20 -27    0.84    5.20
   1 -20 -25   18.31    5.13
  -1 -20  25    3.47    6.41
   1  20 -25   18.28    7.35
   1  20 -25    7.14    6.84
   1  20 -25   18.55    7.24
   1 -20 -25    5.28    5.43
   1  20 -23   -2.40    6.99
  -1 -20  23   -5.47    6.32
   1 -20 -23   -7.70    5.12
   1  20 -23    0.50    6.96
   1  20 -23  -14.61    7.33
  -1 -20  21   -3.33    6.03
   1  20 -21   -0.74    6.71
   1 -20 -21   -5.69    4.75
   1  20 -21    4.21    6.55
   1  20 -21    1.11    6.79
  -1 -20  19  290.99   14.18
   1  20 -19  290.36   14.67
   1  20 -19  267.33   14.79
   1  20 -19  270.81   14.84
   1  20 -17   57.43    8.15
  -1 -20  17   59.94    7.16
   1  20 -17   55.53    7.83
  -1 -20  15  389.86   17.12
   1  20 -15  384.63   17.73
  -1  20  15  393.92   15.24
  -1  20  13   37.95    3.52
   1  20 -13   29.26    5.89
  -1 -20  13   35.01    4.90
   1 -20 -13   34.76    4.02
   1  20 -13   32.28    5.83
   1 -20 -13   36.43    2.99
  -1 -20  11  105.98    6.65
  -1 -20  11   98.16    7.25
   1  20 -11  105.93    7.27
   1  20 -11  104.18    7.70
  -1  20  11  105.14    5.75
   1 -20 -11  100.38    4.82
   1 -20 -11  113.75    6.24
   1 -20 -11  105.47    5.91
   1 -20  -9  174.28    8.49
  -1  20   9  195.73    8.60
   1  20  -9  173.53    9.87
   1 -20  -9  175.52    8.97
   1  20  -9  194.41    9.64
  -1 -20   9  195.98    9.08
  -1 -20   9  172.42    9.70
  -1 -20   7   -0.47    4.22
   1 -20  -7   -0.23    4.13
  -1  20   7   -0.34    3.26
   1  20  -7    5.13    4.27
  -1 -20   7   -2.21    3.29
   1 -20  -7    2.13    2.99
   1  20  -7    1.11    3.88
  -1 -20   5   -1.89    3.83
   1  20  -5    1.92    3.73
   1  20  -5    4.85    5.62
   1 -20  -5    1.12    6.04
  -1 -20   5   -1.13    2.96
   1 -20  -5   -0.78    3.15
  -1  20   5    1.96    3.31
   1  20  -5    2.34    4.00
  -1 -20   3   28.91    4.38
   1  20  -3   29.59    4.02
   1  20  -3   29.03    4.81
   1 -20  -3   31.61    3.66
   1  20  -3   31.36    2.92
  -1  20   3   31.31    4.13
   1  20  -3   28.33    4.63
   1  20  -1   34.66    3.80
  -1  20   1   31.87    3.63
  -1  20   1   36.33    4.49
   1  20  -1   35.16    4.54
   1  20  -1   33.12    3.92
   1 -20  -1   37.39    3.83
  -1 -20   1   36.81    4.25
   1  20  -1   32.11    2.86
  -1  20  -1   50.85    4.26
  -1  20  -1   51.27    2.97
  -1  20  -1   47.64    5.00
   1  20   1   42.70    4.54
  -1 -20  -1   45.20    3.06
   1  20   1   46.02    2.76
   1  20   1   46.53    3.75
   1 -20   1   46.21    4.27
  -1 -20  -1   42.51    4.35
  -1  20  -1   45.49    4.25
  -1 -20  -3    1.51    1.87
  -1  20  -3   -1.37    3.71
   1 -20   3    3.08    3.65
   1  20   3   -0.77    3.75
  -1  20  -3   -1.94    4.31
  -1  20  -3    2.96    3.52
  -1 -20  -3   -0.44    3.58
  -1 -20  -5  287.76   12.44
   1 -20   5  305.35   12.89
  -1  20  -5  274.08   14.82
   1 -20   5  273.91   13.09
  -1  20  -5  308.76   12.86
   1  20   5  297.12   12.70
  -1  20  -5  278.20   13.38
   1 -20   7    3.04    4.48
   1  20   7   -0.43    3.58
  -1  20  -7    0.73    4.78
  -1 -20  -7    2.56    4.70
  -1  20  -7    7.03    7.47
   1 -20   7    0.91    3.75
  -1  20  -7    4.85    3.92
  -1 -20  -7    6.96    3.66
  -1 -20  -9  116.17    5.55
   1 -20   9  123.60    8.16
  -1  20  -9  123.65    8.45
  -1 -20  -9  121.49    7.20
  -1  20  -9  122.84    7.89
   1 -20   9  137.24    7.50
  -1 -20  -9  121.43    7.07
   1  20   9  124.38    6.65
  -1 -20 -11  277.33   11.54
  -1  20 -11  293.08   14.07
  -1  20 -11  301.61   13.66
   1  20  11  294.07   11.84
  -1 -20 -11  274.78   12.18
   1 -20  11  279.59   13.00
  -1 -20 -11  274.49   12.64
  -1  20 -13  158.67    9.74
   1 -20  13  156.98    9.34
  -1  20 -13  164.12    9.48
   1  20  13  157.70    7.35
  -1 -20 -13  161.86    7.49
  -1 -20 -13  162.02    7.87
  -1  20 -15 1046.78   40.74
   1 -20  15 1065.09   40.81
  -1  20 -15 1024.42   41.18
   1 -20  17    4.26    5.66
  -1  20 -17   -7.34    6.91
  -1  20 -17   -9.72    6.61
   1  20  17    0.97    1.48
   1 -20  19   -0.59    5.54
  -1  20 -19    4.31    6.28
  -1 -20 -19   -0.46    4.04
  -1  20 -19   -0.48    6.48
  -1  20 -19    4.57    6.41
  -1  20 -21   99.51    8.79
  -1  20 -21  112.56    8.90
   1 -20  21  108.13    8.31
  -1  20 -21  105.89    8.95
  -1 -20 -21   99.32    6.57
   1 -20  23   21.74    6.59
  -1  20 -23   18.40    7.38
  -1 -20 -23   21.75    4.87
  -1  20 -23   19.36    6.89
  -1  20 -23   21.29    7.33
   1 -20  25   28.58    7.21
  -1  20 -25   32.04    8.12
  -1 -20 -25   36.22    5.47
  -1  20 -25   37.46    8.23
  -1  20 -25   33.49    7.96
   1 -20  27   10.23    7.27
  -1  20 -27   12.84    8.24
  -1 -20 -27   13.14    5.52
  -1  20 -27   27.56    8.33
  -1  20 -27    2.84    7.84
   1 -20  29   13.44    7.03
  -1 -20 -29   12.95    5.62
  -1  20 -29    3.27    7.94
  -1  20 -29   10.20    7.57
  -1  20 -29   -3.03    8.04
  -1 -20 -31    7.65    5.68
   1 -20  31   17.99    6.96
  -1 -20 -31   14.01    6.57
  -1  20 -31   13.56    8.43
  -1  20 -31   13.86    8.40
  -1  20 -31   28.68    8.07
  -1 -20 -33   -4.00    6.67
   1 -20  33   -8.99    7.91
  -1 -20 -33    5.31    7.20
  -1  20 -33   -5.66    9.55
  -1  20 -33    1.77    8.20
  -1  20 -33   -9.57    9.81
  -1  20 -35   -2.72    8.79
  -1 -20 -35    9.29    6.81
  -1  20 -35   13.27    9.75
  -1 -20 -35    9.62    7.51
   1 -20  35    0.30    8.16
  -1  20 -35   -2.89   10.11
  -1 -20 -37   -6.05    7.27
  -1  20 -37   -0.73    8.95
  -1 -20 -37   -3.91    6.47
  -1  20 -37   -7.10    8.19
  -1 -20 -39    1.96    7.32
  -1 -20 -39    6.56    6.67
  -1  20 -39   -3.17    7.66
   1 -21 -40  114.00    9.92
   1 -21 -38   -1.31    7.16
   1  21 -38    1.26    7.78
   1 -21 -38   -4.63    6.58
   1 -21 -36   55.58    8.41
   1  21 -36   60.58   10.47
   1  21 -36   59.62    9.34
   1 -21 -36   57.96    7.84
  -1 -21  34  140.77   11.51
   1 -21 -34  142.45   10.43
   1 -21 -34  131.12   10.67
   1  21 -34  150.35   13.09
   1  21 -34  140.90   13.01
   1  21 -34  134.72   11.92
  -1 -21  32    1.13    7.88
   1 -21 -32    4.60    6.67
   1 -21 -32    1.30    6.99
   1  21 -32  -12.67    9.44
   1  21 -32   -2.97    8.27
   1  21 -32   -2.32    9.20
   1  21 -30   29.36    7.70
  -1 -21  30   18.04    7.05
   1  21 -30   16.26    8.36
   1 -21 -30   20.95    6.65
   1 -21 -30   16.32    5.64
   1  21 -30   21.22    8.38
   1  21 -28   -3.41    6.76
  -1 -21  28    2.56    6.51
   1  21 -28  -10.95    7.56
   1 -21 -28    0.93    5.48
   1  21 -28   -8.51    7.59
   1 -21 -28    1.58    5.02
  -1 -21  26    1.21    5.70
   1 -21 -26    1.31    4.72
   1  21 -26    3.23    7.01
   1  21 -26    3.32    6.53
   1  21 -26    9.95    6.99
   1  21 -24    4.42    6.45
  -1 -21  24   -1.15    5.99
   1  21 -24    0.81    6.77
   1  21 -24   10.54    6.89
   1 -21 -24   -4.01    5.01
   1 -21 -24    3.52    4.43
   1  21 -22    9.80    6.81
  -1 -21  22   -1.31    5.92
   1  21 -22    2.60    6.82
   1  21 -22    6.29    6.66
   1 -21 -22    9.93    4.73
   1 -21 -22    9.66    4.51
   1  21 -20  237.29   13.71
  -1 -21  20  242.49   13.24
   1  21 -20  280.31   14.34
   1  21 -20  272.57   13.89
   1  21 -18  244.26   13.80
   1  21 -18  267.17   13.68
  -1 -21  18  251.87   13.23
  -1 -21  16  174.62    9.89
   1  21 -16  159.16   10.60
  -1  21  14  170.43    7.73
   1 -21 -14  179.39    7.61
  -1 -21  14  176.53    9.48
   1 -21 -14  174.63    8.52
   1  21 -14  187.25   10.23
   1  21 -12   -1.76    5.28
  -1 -21  12   -3.39    4.27
   1 -21 -12   -0.26    2.27
  -1 -21  12   -1.72    5.27
   1  21 -12   -0.84    5.07
   1 -21 -12   -6.37    4.11
   1 -21 -12   -2.54    3.55
  -1  21  12   -2.30    3.18
  -1 -21  10    1.57    3.83
  -1  21  10   -3.17    3.67
   1  21 -10   -4.59    5.00
  -1 -21  10    1.09    5.04
   1  21 -10   -3.40    4.95
   1 -21 -10    2.90    3.75
   1 -21 -10   -3.02    3.83
  -1 -21   8    4.36    3.72
   1 -21  -8    2.46    3.41
   1  21  -8    1.95    4.64
  -1 -21   8    3.90    4.52
   1  21  -8    3.60    4.66
  -1  21   8    7.52    3.72
   1 -21  -8   -1.34    5.24
  -1 -21   6   79.32    6.35
   1  21  -6   65.65    9.00
  -1 -21   6   84.51    5.51
   1 -21  -6   78.83    8.57
   1  21  -6   86.05    6.13
   1  21  -6   76.76    6.32
  -1  21   6   94.29    5.79
   1 -21  -6   69.70    5.14
  -1 -21   4    5.55    4.19
   1  21  -4    5.98    3.78
  -1 -21   4    7.13    3.23
   1  21  -4    9.29    5.21
   1 -21  -4    7.45    3.30
   1  21  -4    9.50    4.27
  -1  21   4    4.86    3.70
  -1 -21   2   -6.53    4.18
   1  21  -2   -2.49    3.73
   1 -21  -2   -3.66    3.51
   1  21  -2   -0.90    2.29
   1  21  -2   -0.14    3.58
   1  21  -2   -1.12    4.08
  -1  21   2   -1.45    3.90
   1  21   0    7.39    2.13
  -1  21   0    9.58    1.83
   1 -21   0    3.96    3.49
  -1 -21   0    5.18    3.98
  -1  21   0    6.96    4.16
   1  21   0    7.21    4.21
  -1  21   0    6.03    3.36
   1  21   0    9.23    3.12
  -1  21   0   12.31    3.29
  -1 -21  -2   13.49    2.29
   1 -21   2   29.27    4.25
  -1  21  -2   24.12    2.43
  -1  21  -2   22.64    3.96
  -1  21  -2   20.41    3.78
  -1 -21  -2   20.73    3.90
  -1  21  -2   21.06    4.66
   1  21   2   18.69    4.42
  -1 -21  -4  190.44    9.35
  -1  21  -4  209.94   10.78
  -1  21  -4  219.36   10.53
   1  21   4  210.12    9.77
   1 -21   4  195.85    9.95
  -1 -21  -4  190.54    7.97
  -1  21  -4  209.13    9.59
  -1  21  -6  566.76   22.85
   1 -21   6  571.67   22.79
  -1  21  -6  520.13   25.58
   1  21   6  589.03   22.63
  -1  21  -6  567.05   23.55
  -1 -21  -6  557.20   22.52
   1 -21   6  573.46   23.17
  -1  21  -8    6.23    5.90
  -1  21  -8   12.38    5.02
   1 -21   8    5.71    4.59
  -1  21  -8    3.41   11.25
  -1 -21  -8    1.25    6.41
   1  21   8   10.41    4.26
  -1 -21  -8   16.29    4.24
   1 -21   8   13.90    5.49
  -1  21 -10  881.35   34.30
   1  21  10  871.96   32.49
  -1  21 -10  862.88   33.59
  -1 -21 -10  846.76   33.21
  -1 -21 -10  840.49   32.93
   1 -21  10  862.97   33.30
  -1 -21 -10  828.73   31.77
  -1 -21 -12  202.20    9.17
  -1  21 -12  210.62   11.43
  -1 -21 -12  209.50    9.81
  -1 -21 -12  214.03   10.61
  -1  21 -12  217.49   12.21
   1 -21  12  207.61   10.89
   1  21  12  222.20    9.50
   1 -21  14   17.68    5.81
  -1  21 -14    5.79    6.18
  -1 -21 -14   28.19    4.11
  -1  21 -14    8.77    5.93
  -1 -21 -14   30.48    3.85
   1 -21  16  186.18   10.64
  -1  21 -16  191.44   10.97
  -1  21 -16  192.38   11.16
   1 -21  18  179.13   10.89
  -1  21 -18  189.21   11.14
  -1  21 -18  198.09   11.54
  -1  21 -20  294.33   15.34
  -1  21 -20  320.04   15.31
   1 -21  20  283.71   14.68
  -1 -21 -20  311.94   13.36
  -1  21 -20  304.18   15.71
  -1  21 -22   32.86    7.40
  -1  21 -22   53.47    7.77
  -1 -21 -22   47.13    5.09
   1 -21  22   48.28    6.85
  -1  21 -22   49.39    7.90
  -1  21 -24   87.70    9.07
  -1  21 -24   81.32    9.15
  -1 -21 -24   88.20    6.56
   1 -21  24   96.66    8.45
  -1  21 -24   83.11    9.02
  -1  21 -26  201.63   12.92
  -1  21 -26  201.53   12.86
  -1 -21 -26  198.29   10.67
  -1  21 -26  227.99   13.19
   1 -21  26  201.53   12.46
  -1  21 -28   -8.85    8.44
  -1  21 -28   -7.20    7.80
  -1  21 -28   -5.81    8.23
   1 -21  28   -9.91    7.35
  -1 -21 -28   -9.37    5.56
  -1  21 -30   25.48    8.86
  -1 -21 -30   26.07    5.95
   1 -21  30   35.12    7.55
  -1 -21 -30   27.88    6.59
  -1  21 -30   33.92    9.14
  -1  21 -30   35.65    8.39
  -1  21 -32   16.04    9.02
   1 -21  32   11.21    7.71
  -1 -21 -32   12.57    6.11
  -1 -21 -32   21.57    7.03
  -1  21 -32   13.71    9.10
  -1  21 -32   24.08    8.31
  -1  21 -34   37.88    9.95
   1 -21  34   43.09    8.67
  -1 -21 -34   38.90    7.14
  -1  21 -34   32.64    9.65
  -1  21 -34   31.95    8.84
  -1 -21 -34   19.34    7.61
  -1 -21 -36   54.55    7.39
  -1  21 -36   51.47   10.00
  -1  21 -36   59.29    9.06
  -1 -21 -36   44.09    7.90
  -1 -21 -38    6.38    6.66
  -1 -21 -38   -0.80    6.92
   1 -22 -37    9.01    7.38
   1  22 -37    7.38    7.68
   1 -22 -37    1.41    6.52
   1  22 -35   40.62   10.24
   1 -22 -35   28.73    7.05
   1 -22 -35   24.54    7.60
   1  22 -35   40.13   10.38
   1  22 -35   35.17    8.65
   1  22 -33   33.28   10.20
   1 -22 -33   55.42    7.66
  -1 -22  33   35.63    9.05
   1 -22 -33   43.35    8.02
   1  22 -33   59.97   10.62
   1  22 -33   25.27    9.10
   1  22 -31   66.73    9.99
  -1 -22  31   60.23    8.73
   1 -22 -31   54.15    7.31
   1 -22 -31   47.35    7.61
   1  22 -31   62.42    9.32
   1  22 -31   59.87   10.06
   1  22 -29   98.51    9.88
   1  22 -29  121.52   10.54
  -1 -22  29  112.10    9.48
   1 -22 -29  112.31    8.44
   1 -22 -29  100.93    7.88
   1  22 -29   98.59   10.31
   1  22 -27   -0.87    6.94
   1  22 -27   -0.58    7.03
  -1 -22  27   -0.76    6.29
   1 -22 -27    0.70    5.25
   1 -22 -27   -4.27    5.12
   1  22 -27    3.65    7.37
   1  22 -25   12.09    6.71
   1  22 -25    7.05    6.72
  -1 -22  25    6.23    5.86
   1  22 -25   11.81    7.03
   1 -22 -25    8.08    5.05
   1 -22 -25    8.00    4.60
   1  22 -23   -1.64    6.61
   1  22 -23    7.67    6.62
  -1 -22  23    1.60    5.38
   1  22 -23   -2.20    6.82
   1 -22 -23    1.14    4.86
   1 -22 -23    5.82    4.53
  -1 -22  21  203.79   11.45
   1  22 -21  180.34   11.98
   1 -22 -21  189.48    9.75
   1  22 -21  201.44   11.89
   1  22 -21  192.86   12.12
   1  22 -19   54.82    7.67
  -1 -22  19   47.01    6.97
   1  22 -17   -4.69    6.97
  -1 -22  17   -9.99    6.26
   1 -22 -15   41.79    3.67
   1 -22 -15   35.06    4.59
   1  22 -15   36.83    6.47
  -1 -22  15   42.15    5.81
  -1  22  15   29.92    3.52
   1  22 -13   23.15    5.85
  -1 -22  13   25.06    5.08
   1 -22 -13   20.31    2.72
  -1  22  13   19.34    3.67
   1 -22 -13   12.83    4.35
   1  22 -13   19.82    6.18
   1 -22 -13   14.95    3.84
  -1 -22  11   12.40    4.47
   1  22 -11   24.41    6.03
   1 -22 -11    8.81    4.11
   1  22 -11   12.65    5.52
  -1  22  11   21.48    3.94
   1 -22 -11   15.78    4.22
  -1 -22  11   14.27    5.76
   1 -22  -9   59.71    5.26
   1 -22  -9   66.68    7.29
   1  22  -9   62.55    6.85
  -1  22   9   65.00    5.27
  -1 -22   9   80.15    6.76
  -1 -22   9   80.07    5.78
   1  22  -9   61.70    6.24
  -1 -22   7   32.65    5.39
   1 -22  -7   49.52    8.89
   1  22  -7   26.83    5.31
  -1  22   7   35.92    4.49
  -1 -22   7   31.45    4.55
   1 -22  -7   30.96    4.16
   1  22  -7   32.84    5.25
   1  22  -5   26.51    5.30
  -1  22   5   33.98    4.53
   1  22  -5   27.84    4.84
  -1 -22   5   31.43    4.22
   1  22  -5   20.35    7.39
  -1 -22   5   35.68    5.12
   1 -22  -5   38.28    4.16
   1 -22  -3  103.49    6.10
  -1  22   3  103.39    6.66
   1  22  -3  108.29    7.23
   1  22  -3  104.12    7.07
  -1 -22   3   97.01    6.93
   1  22  -3   98.53    6.56
  -1 -22   3  112.24    6.33
   1  22  -3  104.66    5.38
   1  22  -1  152.72    6.83
   1  22  -1  163.57    8.85
  -1  22   1  155.58    8.59
   1  22  -1  142.21    7.85
   1  22  -1  153.85    8.24
  -1 -22   1  152.11    8.27
   1 -22  -1  154.66    8.05
  -1  22   1  155.09    7.93
  -1  22  -1  214.62    8.87
  -1  22  -1  222.18   11.03
   1  22   1  231.55   10.84
   1 -22   1  208.75   10.41
  -1 -22  -1  218.51   10.34
  -1  22  -1  228.23   10.33
  -1  22  -1  218.75   10.33
   1  22   1  225.75   10.08
  -1 -22  -3   -2.18    2.05
  -1  22  -3    1.18    2.39
  -1  22  -3   -2.30    4.68
   1  22   3   -6.57    4.29
   1 -22   3    2.11    4.35
  -1  22  -3   -5.32    4.40
  -1  22  -3   -1.00    3.81
  -1 -22  -3    1.35    3.66
  -1  22  -5  104.70    7.47
   1  22   5  101.49    6.54
  -1 -22  -5   87.61    6.31
   1 -22   5  104.10    6.44
  -1  22  -5  124.04    8.89
  -1  22  -5  102.59    6.54
   1 -22   5  101.56    6.87
  -1 -22  -5   79.99    4.27
   1 -22   7  542.57   22.03
  -1  22  -7  513.25   22.39
   1  22   7  550.92   21.26
   1 -22   7  530.99   21.45
  -1  22  -7  538.03   25.76
  -1 -22  -7  506.78   21.16
  -1  22  -7  504.37   21.62
  -1 -22  -9   -1.98    4.98
  -1 -22  -9   -6.28    7.23
  -1  22  -9  -26.51   13.53
   1 -22   9    3.14    6.30
   1  22   9   -5.33    4.77
  -1  22  -9   -5.33    6.17
   1 -22   9  -10.58    5.69
  -1  22  -9  -23.85    7.49
  -1  22 -11  309.67   14.99
   1  22  11  290.32   12.48
  -1  22 -11  304.09   14.18
  -1 -22 -11  281.67   13.24
  -1 -22 -11  284.32   13.35
   1 -22  11  288.59   13.66
  -1 -22 -11  283.91   11.64
  -1 -22 -13    7.22    3.36
  -1  22 -13   -1.47    6.44
  -1 -22 -13    5.31    3.87
  -1 -22 -13    4.57    5.28
  -1  22 -13   11.85    6.96
   1 -22  13   -9.22    5.57
   1  22  13   -5.82    3.96
   1 -22  15  160.64    9.97
  -1 -22 -15  179.08    8.69
  -1  22 -15  167.60   10.64
  -1  22 -15  181.84   10.22
  -1 -22 -15  184.38    8.34
  -1  22 -17   82.83    8.55
  -1  22 -17   85.29    8.28
  -1 -22 -17   94.27    5.71
  -1 -22 -17   84.10    5.91
   1 -22  17  101.71    7.88
   1 -22  19  -14.27    6.59
  -1  22 -19  -14.34    7.15
  -1  22 -19   -3.60    6.73
  -1  22 -21  231.52   13.53
  -1  22 -21  260.41   13.69
   1 -22  21  245.48   13.18
  -1 -22 -21  250.84   11.48
  -1  22 -21  242.08   13.94
  -1  22 -23    8.91    6.27
  -1  22 -23    6.34    6.59
  -1  22 -23   21.31    7.03
  -1 -22 -23   14.54    4.56
   1 -22  23   20.19    6.03
  -1  22 -25    4.60    6.72
  -1  22 -25    2.84    6.92
  -1  22 -25   -1.06    7.09
  -1 -22 -25    0.15    4.61
   1 -22  25   -2.97    6.35
  -1  22 -27   87.96    9.92
  -1 -22 -27   84.75    6.91
   1 -22  27   78.29    8.79
  -1  22 -27   94.44    9.63
  -1  22 -27   80.88    9.33
  -1  22 -29   10.12    8.54
  -1  22 -29    6.29    7.93
  -1  22 -29   -0.90    8.61
  -1 -22 -29    5.05    5.75
   1 -22  29    7.34    7.55
  -1 -22 -29   20.61    6.65
  -1  22 -31   84.75   10.32
  -1  22 -31   86.63    9.81
  -1  22 -31   82.91   10.72
  -1 -22 -31   88.83    7.72
   1 -22  31   71.96    9.23
  -1 -22 -31   85.72    8.31
  -1  22 -33   29.39    9.58
  -1  22 -33   26.53    8.83
  -1  22 -33   16.21    9.55
   1 -22  33   10.75    8.04
  -1 -22 -33   23.39    6.35
  -1 -22 -33   29.02    7.43
  -1  22 -35    3.66    8.90
  -1  22 -35  -13.69    8.38
  -1  22 -35    8.86    8.57
  -1 -22 -35   -1.93    6.97
  -1 -22 -35    0.21    6.22
  -1 -22 -37   -1.28    6.71
  -1 -22 -37    6.18    6.20
   1  23 -36    4.41    9.37
   1 -23 -36    1.14    6.10
   1 -23 -36    4.78    6.85
  -1 -23  34   84.61   10.21
   1  23 -34   94.93   11.75
   1  23 -34   99.93   10.81
   1  23 -34  118.17   12.11
   1 -23 -34  105.21    8.69
   1 -23 -34  109.44    9.50
   1  23 -32    4.03    9.33
   1  23 -32    4.40    8.83
   1  23 -32   12.91    9.44
   1 -23 -32   10.89    6.70
  -1 -23  32    2.04    7.52
   1 -23 -32    3.78    6.98
   1 -23 -30   32.26    6.23
   1  23 -30   35.18    9.24
   1  23 -30   27.73    8.69
   1  23 -30   39.94    9.29
  -1 -23  30   19.72    7.48
   1 -23 -30   22.37    6.72
   1 -23 -28    7.66    5.26
   1  23 -28    0.30    7.83
   1  23 -28   -4.51    7.80
   1  23 -28   -2.93    7.98
  -1 -23  28    1.32    6.44
   1 -23 -28    2.15    5.81
   1 -23 -26   40.11    5.62
   1  23 -26   44.31    8.00
   1  23 -26   20.04    7.62
   1 -23 -26   33.44    5.69
  -1 -23  26   32.80    6.71
   1  23 -26   31.84    7.88
   1  23 -24   22.51    7.08
   1  23 -24   13.57    6.91
   1 -23 -24   21.41    4.87
  -1 -23  24   22.84    6.45
   1  23 -24   21.25    7.22
   1 -23 -24   28.02    5.29
   1  23 -22    9.80    6.70
   1  23 -22    2.49    6.83
   1 -23 -22   -1.91    4.59
   1 -23 -22    0.91    4.51
  -1 -23  22    0.68    5.89
   1 -23 -20   51.16    5.46
  -1 -23  20   60.26    7.27
   1  23 -20   58.68    7.96
   1 -23 -18   10.49    4.23
   1  23 -18   12.98    6.78
   1 -23 -18   -0.86    4.27
   1 -23 -18   12.93    3.43
  -1 -23  18   10.58    6.03
   1 -23 -16  217.23    9.70
   1  23 -16  240.61   12.45
  -1 -23  16  223.85   11.76
   1 -23 -16  230.99    9.66
   1 -23 -16  216.93   10.67
   1  23 -14   42.71    6.55
  -1 -23  14   44.58    5.64
   1 -23 -14   49.88    3.46
  -1  23  14   38.68    4.04
   1 -23 -14   39.22    5.17
   1 -23 -14   44.57    3.52
   1 -23 -14   48.01    4.82
   1  23 -14   54.38    6.84
   1 -23 -12   -0.12    4.33
  -1 -23  12    6.70    4.68
  -1 -23  12    5.70    5.72
   1  23 -12   -2.48    5.74
   1 -23 -12    1.92    4.34
   1  23 -12    6.27    5.30
   1 -23 -12    3.92    2.14
  -1  23  12    3.26    3.58
   1 -23 -10    0.46    4.05
   1 -23 -10   -5.55    5.43
   1  23 -10   -0.86    5.95
  -1  23  10    1.74    4.25
  -1 -23  10    2.33    5.47
   1  23 -10   -5.51    5.55
  -1 -23  10    3.36    4.25
   1 -23  -8    8.75    3.96
   1  23  -8   12.41    4.86
  -1 -23   8   12.95    5.52
  -1  23   8    3.45    4.37
   1  23  -8   12.45    5.53
  -1 -23   8   16.89    4.19
   1 -23  -8   -3.23    7.83
   1  23  -8  -12.59   10.70
  -1 -23   6   98.76    7.18
   1  23  -6   80.28    6.66
  -1 -23   6   92.21    6.14
   1  23  -6   92.93    9.34
   1  23  -6   96.24    7.69
  -1  23   6   93.65    6.42
   1 -23  -6   89.74    5.95
   1 -23  -4    7.48    3.89
  -1 -23   4    3.33    4.72
   1  23  -4    4.24    4.87
  -1  23   4    6.57    4.43
   1  23  -4    5.02    2.98
   1  23  -4    9.88    4.49
   1  23  -4   10.07    5.26
  -1 -23   4    8.42    3.92
   1  23  -2   58.56    5.46
   1  23  -2   67.07    5.51
  -1  23   2   59.10    5.89
   1  23  -2   57.19    6.03
   1  23  -2   62.07    4.10
  -1 -23   2   64.20    5.55
   1 -23  -2   62.30    5.32
  -1  23   0   26.60    5.26
   1  23   0   43.47    5.31
   1 -23   0   32.90    4.61
   1  23   0   41.04    4.27
  -1  23   0   41.47    4.51
   1  23   0   34.73    2.91
  -1  23   0   35.91    2.45
  -1 -23   0   31.32    4.67
  -1  23  -2    1.86    3.75
   1 -23   2    7.66    4.23
   1  23   2    7.59    4.49
  -1  23  -2    0.90    4.70
  -1  23  -2    3.42    2.44
  -1  23  -2    3.21    4.15
  -1 -23  -2    4.86    4.06
  -1 -23  -4   45.09    4.85
   1  23   4   47.77    5.31
  -1  23  -4   48.87    6.16
  -1  23  -4   58.28    6.11
   1 -23   4   55.57    5.27
  -1 -23  -4   45.40    2.87
  -1  23  -4   46.10    5.06
  -1 -23  -6  294.07   13.49
  -1  23  -6  322.21   14.77
   1  23   6  310.26   13.62
   1 -23   6  305.15   13.69
   1 -23   6  306.35   14.22
  -1  23  -6  304.33   13.84
  -1  23  -6  304.75   16.03
  -1  23  -8  -14.48    7.15
  -1  23  -8  -19.73   10.94
   1 -23   8   -0.30    5.30
   1 -23   8   -1.23    5.98
  -1 -23  -8    6.03    4.74
  -1  23  -8    3.26    5.70
   1  23   8    3.18    4.90
  -1  23 -10  649.32   26.86
  -1  23 -10  580.23   32.51
   1  23  10  666.22   25.72
  -1  23 -10  664.99   27.66
  -1 -23 -10  619.24   27.68
   1 -23  10  664.51   26.49
  -1 -23 -10  661.10   26.14
  -1 -23 -12  415.52   18.29
   1  23  12  456.53   17.35
  -1 -23 -12  419.02   18.33
  -1  23 -12  396.82   19.55
   1 -23  12  426.20   18.61
  -1  23 -12  444.23   19.22
  -1 -23 -12  420.89   16.66
  -1  23 -14   -8.20    6.52
  -1  23 -14   -0.72    6.37
  -1 -23 -14   -0.13    3.77
  -1 -23 -14    3.78    5.08
  -1 -23 -14    0.63    3.22
   1 -23  14   -2.91    5.11
  -1 -23 -16  155.81    7.58
   1 -23  16  147.95    9.32
  -1 -23 -16  150.18    7.89
  -1  23 -16  141.58   10.04
  -1  23 -18    2.61    6.65
  -1 -23 -18    5.84    3.64
  -1  23 -18   -3.32    6.91
  -1 -23 -18    8.01    3.96
   1 -23  18   -8.21    6.47
   1 -23  20   47.85    7.12
  -1  23 -20   41.73    7.43
  -1 -23 -20   48.86    5.32
  -1  23 -20   50.47    7.71
  -1  23 -22   34.53    7.22
  -1  23 -22   36.33    7.33
  -1  23 -22   37.73    7.18
  -1 -23 -22   39.46    4.96
   1 -23  22   38.88    6.85
  -1  23 -24    0.80    6.72
  -1  23 -24    0.86    6.43
  -1  23 -24    1.79    6.50
  -1 -23 -24   -0.15    4.28
   1 -23  24    7.90    5.84
  -1  23 -26   36.95    7.96
  -1  23 -26   26.69    7.66
  -1  23 -26   24.46    7.97
   1 -23  26   25.46    6.98
  -1 -23 -26   32.93    5.50
  -1 -23 -28   38.49    6.17
  -1  23 -28   48.55    9.04
  -1  23 -28   45.28    8.78
  -1  23 -28   36.45    8.78
   1 -23  28   27.23    7.69
  -1 -23 -28   44.29    6.84
  -1  23 -30   -4.46    8.58
  -1  23 -30   -8.71    8.34
  -1  23 -30   -4.07    8.63
   1 -23  30   -5.95    7.55
  -1 -23 -30   -2.17    5.80
  -1 -23 -30   -4.58    6.58
  -1  23 -32   -3.04    8.94
  -1  23 -32    0.95    8.45
  -1  23 -32   -4.64    9.14
  -1 -23 -32    1.55    6.08
   1 -23  32    4.74    7.51
  -1 -23 -32    3.64    6.63
  -1  23 -34   10.37    8.97
  -1  23 -34    8.08    8.02
  -1  23 -34   15.71    9.52
  -1 -23 -34    4.60    6.85
  -1 -23 -34    4.13    5.96
  -1  23 -36    7.32    9.00
  -1 -23 -36    5.39    6.70
  -1 -23 -36   -3.11    6.12
   1  24 -35   26.81    9.98
   1 -24 -35   34.75    7.11
   1  24 -33   17.76    9.80
   1  24 -33   23.07    9.18
   1  24 -33   16.15    9.87
  -1 -24  33   25.41    8.61
   1 -24 -33   11.67    6.78
   1 -24 -33   26.42    7.34
   1 -24 -31    6.29    6.43
   1  24 -31    0.33    9.24
   1  24 -31   -6.39    8.96
   1  24 -31   -0.32    9.61
  -1 -24  31    7.49    7.94
   1 -24 -31    2.78    6.72
   1 -24 -29  113.78    8.71
   1  24 -29  125.68   11.10
   1  24 -29  128.27   11.49
   1 -24 -29  131.26    9.12
  -1 -24  29  137.63   10.73
   1  24 -29  131.63   11.55
   1  24 -27   43.31    8.56
   1  24 -27   45.98    8.94
   1 -24 -27   40.19    6.12
   1 -24 -27   36.15    6.18
  -1 -24  27   45.23    7.83
   1  24 -27   36.08    8.49
   1 -24 -25   -3.43    4.86
   1  24 -25   -0.28    7.10
  -1 -24  25   -5.21    6.61
   1 -24 -25   -0.60    4.93
   1  24 -25   -8.63    7.69
  -1 -24  23   66.05    7.29
   1  24 -23   62.97    7.97
   1 -24 -23   66.25    5.97
   1  24 -23   69.89    8.49
   1 -24 -23   58.66    5.65
   1 -24 -21   90.33    6.46
  -1 -24  21  102.44    8.42
   1  24 -21   88.80    8.85
   1  24 -19   48.92    7.54
   1 -24 -19   38.49    4.82
   1 -24 -19   52.66    5.33
   1 -24 -19   41.75    4.15
  -1 -24  19   43.53    6.67
   1 -24 -17   88.17    5.53
  -1 -24  17   96.73    7.65
   1 -24 -17   97.90    6.55
   1  24 -17  109.29    8.60
   1  24 -15    5.63    5.69
   1 -24 -15    9.38    2.69
  -1 -24  15    2.42    5.12
   1  24 -15    4.97    6.40
   1 -24 -15    7.95    4.66
   1 -24 -15    3.77    2.84
  -1  24  15    5.34    3.17
   1 -24 -15   14.73    4.21
   1 -24 -13   11.98    4.44
  -1 -24  13    5.59    4.88
   1  24 -13   17.84    6.01
   1 -24 -13    8.81    4.52
   1  24 -13   13.68    5.79
   1 -24 -13    9.82    2.29
  -1  24  13    8.09    3.73
  -1 -24  11    6.19    4.79
  -1  24  11    5.19    3.84
   1  24 -11   13.00    5.59
   1 -24 -11    9.27    5.86
   1  24 -11   -0.68    5.68
   1 -24 -11    0.73    4.54
  -1 -24  11    3.07    5.96
  -1 -24   9   81.52    7.41
   1 -24  -9   77.59    5.86
   1 -24  -9   71.80    9.32
   1  24  -9   76.77   14.88
  -1  24   9   73.70    6.20
   1  24  -9   83.08    7.83
  -1 -24   9   78.28    6.29
   1  24  -9   87.96    7.06
   1  24  -7   12.26    5.09
   1 -24  -7   15.96    4.19
  -1  24   7   20.25    4.61
   1  24  -7   15.90    5.89
  -1 -24   7   15.97    4.34
  -1 -24   7   19.31    5.45
  -1  24   5   11.20    4.65
   1  24  -5    6.88    5.50
  -1 -24   5    6.14    5.09
   1  24  -5    2.24    5.71
   1  24  -5    7.54    4.91
  -1 -24   5   14.25    4.20
   1 -24  -5    9.01    4.06
   1  24  -5   10.24    3.32
  -1 -24   3  384.41   15.61
  -1 -24   3  364.71   16.15
   1 -24  -3  350.50   15.50
   1  24  -3  361.87   16.52
  -1  24   3  371.75   16.10
   1  24  -3  347.06   15.87
   1  24  -3  383.88   15.98
   1  24  -3  362.02   14.58
   1  24  -1   19.60    2.85
   1  24  -1   17.68    5.01
  -1  24   1   12.19    4.95
  -1 -24   1   23.41    4.75
   1 -24  -1   19.04    4.45
   1  24  -1   23.72    3.96
  -1 -24  -1   -5.64    4.34
   1  24   1   -0.17    4.61
  -1  24  -1   -0.91    4.61
  -1  24  -1    0.40    4.03
  -1  24  -1    0.05    2.08
  -1  24  -1    1.26    3.74
   1 -24   1   -3.72    4.21
   1 -24   3    5.51    4.50
  -1  24  -3    2.33    2.59
  -1 -24  -3    2.96    4.00
  -1  24  -3   -6.66    4.67
   1  24   3    5.34    4.29
  -1  24  -3    2.30    5.05
  -1  24  -3    0.14    4.25
  -1  24  -5   19.58    4.54
   1 -24   5   18.77    4.27
  -1  24  -5    8.19    5.32
  -1  24  -5   16.77    5.12
   1 -24   5   15.45    4.93
  -1 -24  -5   16.96    4.31
  -1 -24  -5    9.50    1.65
   1  24   5   11.42    4.68
   1 -24   7  258.41   12.57
  -1  24  -7  258.22   13.14
  -1 -24  -7  246.90   11.67
   1 -24   7  263.72   11.94
  -1  24  -7  249.55   12.16
   1  24   7  266.76   11.80
   1  24   9  110.35    7.25
  -1  24  -9  105.44    9.32
   1 -24   9  109.89    8.49
  -1  24  -9  147.17   16.30
  -1 -24  -9  114.87   12.14
   1 -24   9   99.85    7.77
  -1 -24  -9  108.82    7.44
  -1  24  -9  119.66    8.47
  -1  24 -11   73.56    8.84
  -1 -24 -11  100.79    7.51
  -1 -24 -11  102.26    9.46
   1  24  11  108.10    6.77
   1 -24  11   96.18    7.84
  -1  24 -11   90.48    8.39
  -1  24 -13  182.51   10.47
  -1  24 -13  190.49   11.30
   1  24  13  172.35    8.16
  -1 -24 -13  153.57    9.40
   1 -24  13  180.63    9.95
  -1 -24 -13  156.73    9.43
  -1 -24 -13  156.36    7.46
  -1  24 -15   -1.65    6.20
  -1  24 -15    0.76    6.32
  -1 -24 -15   -2.47    3.40
  -1 -24 -15   -0.16    5.23
   1 -24  15    0.19    5.12
  -1 -24 -15    0.68    3.89
  -1 -24 -17  145.28    7.86
  -1 -24 -17  145.95    7.42
   1 -24  17  131.78    9.39
  -1  24 -17  137.97    9.98
   1 -24  19    0.22    6.01
  -1 -24 -19    4.67    3.93
  -1 -24 -19   -1.34    3.91
  -1  24 -19   -2.08    6.86
  -1  24 -19   -1.69    6.84
   1 -24  21   48.19    7.14
  -1  24 -21   65.11    7.75
  -1  24 -21   50.17    7.81
  -1 -24 -21   51.51    5.25
  -1 -24 -23    6.45    4.27
   1 -24  23    7.32    5.94
  -1  24 -23   11.64    6.58
  -1  24 -23    9.34    6.99
  -1  24 -23   12.25    6.24
  -1  24 -25   -4.98    7.35
  -1  24 -25   10.82    7.38
  -1  24 -25   -1.87    7.43
   1 -24  25    8.00    5.82
  -1 -24 -25    2.45    4.50
  -1 -24 -27    9.02    5.18
  -1  24 -27    2.05    8.01
  -1  24 -27   27.47    8.18
  -1  24 -27   18.03    8.41
   1 -24  27   13.12    7.39
  -1 -24 -27   16.61    6.06
  -1  24 -29    6.85    8.89
  -1  24 -29   10.72    8.65
  -1  24 -29   13.44    9.09
  -1 -24 -29   12.27    6.08
   1 -24  29   19.10    8.04
  -1 -24 -29   13.17    6.59
  -1  24 -31   21.48    9.38
  -1  24 -31   25.44    9.05
  -1  24 -31   18.49    9.73
   1 -24  31   19.75    8.19
  -1 -24 -31   28.25    6.57
  -1 -24 -31   27.70    7.14
  -1  24 -33   -5.61    9.43
  -1  24 -33   10.81    8.12
  -1 -24 -33    0.88    6.72
   1 -24  33   -6.15    7.88
  -1 -24 -33    8.58    6.01
  -1  24 -33    9.60    9.17
  -1 -24 -35    2.76    6.08
  -1  24 -35   -0.36    8.96
   1 -25 -34   68.38    7.87
   1  25 -32   76.82   10.65
  -1 -25  32   59.90    9.48
   1 -25 -32   74.15    7.85
   1 -25 -32   66.58    8.08
   1  25 -32   55.80   10.03
   1 -25 -30    9.21    6.19
   1  25 -30   12.84    9.33
  -1 -25  30   18.89    8.14
   1 -25 -30   14.09    6.49
   1  25 -30   12.64    8.76
   1 -25 -28   23.87    6.12
   1  25 -28   17.00    8.50
  -1 -25  28   13.36    7.48
   1 -25 -28   12.74    6.03
   1  25 -28   20.63    8.53
   1 -25 -26   26.76    5.60
   1  25 -26   45.61    8.45
  -1 -25  26   24.61    7.31
   1 -25 -26   32.70    5.97
   1  25 -26   23.84    8.24
   1 -25 -24   -0.48    4.85
   1 -25 -24    6.14    4.60
   1  25 -24   -8.42    7.08
   1  25 -24   -8.13    7.52
  -1 -25  24   -1.24    6.02
   1  25 -22   -1.80    6.46
   1 -25 -22   -1.78    4.14
   1 -25 -22    3.34    4.49
  -1 -25  22    0.71    5.96
   1  25 -20   10.27    6.68
   1 -25 -20    9.29    4.20
   1 -25 -20   21.44    4.44
  -1 -25  20    7.80    5.71
   1 -25 -20   22.44    3.69
   1  25 -18   43.15    7.22
   1 -25 -18   35.57    5.72
   1 -25 -18   50.38    4.38
   1 -25 -18   42.74    4.96
  -1 -25  18   33.66    6.46
   1 -25 -18   42.19    4.08
   1  25 -16   39.29    6.82
   1 -25 -16   36.24    3.36
  -1 -25  16   39.10    5.99
   1 -25 -16   31.70    3.47
   1 -25 -16   39.53    5.47
   1  25 -16   38.92    7.25
  -1  25  16   44.30    3.79
   1 -25 -16   45.04    5.11
   1 -25 -14    8.41    4.51
  -1 -25  14   15.58    5.25
   1  25 -14    9.03    6.19
   1  25 -14   13.19    5.96
   1 -25 -14    6.81    2.25
   1 -25 -14   19.10    5.06
  -1  25  14   10.92    3.78
   1  25 -12   29.55    6.60
   1 -25 -12   28.31    4.84
   1 -25 -12   19.01    6.27
  -1 -25  12   33.17    5.35
  -1 -25  12   25.01    6.26
   1  25 -12   35.34    5.96
  -1  25  12   30.50    4.36
   1  25 -10    2.07    6.19
   1 -25 -10   14.24    4.35
   1  25 -10   11.39    5.53
  -1 -25  10   12.69    4.72
  -1 -25  10    6.39    6.01
  -1  25  10    7.61    4.47
   1 -25 -10   -1.49    8.37
  -1 -25   8   -0.30    4.41
   1 -25  -8   -1.59    4.33
  -1 -25   8   -4.68    6.09
   1  25  -8   -3.22    5.26
   1  25  -8    3.95    5.73
  -1  25   8   -2.41    4.59
   1  25  -6   -8.57    5.85
  -1  25   6   -4.14    4.66
   1  25  -6   -3.53    5.17
  -1 -25   6    0.29    4.12
  -1 -25   6   -8.39    5.71
   1 -25  -6    2.61    3.89
   1  25  -4    5.91    3.19
   1  25  -4   -3.88    5.26
   1  25  -4   -2.19    5.75
  -1  25   4    3.93    4.67
   1  25  -4    5.22    4.69
  -1 -25   4   -1.37    4.29
  -1 -25   4    5.83    4.91
   1 -25  -4    3.22    4.22
   1  25  -2   29.55    4.55
  -1  25   2   25.94    5.40
   1  25  -2   21.72    5.69
   1  25  -2   30.07    3.35
  -1 -25   2   26.71    4.49
   1  25  -2   20.57    5.20
  -1 -25   2   29.13    5.33
   1 -25  -2   23.75    4.72
  -1 -25   0   -0.15    4.44
   1 -25   0   -0.87    4.38
  -1  25   0    3.69    5.00
   1  25   0   -2.87    5.16
   1  25   0    6.87    3.80
  -1  25   0    0.43    3.85
   1 -25   2   -1.54    4.60
  -1  25  -2    7.96    5.13
   1  25   2   -1.52    4.59
  -1  25  -2    0.66    2.40
  -1  25  -2   -2.25    4.40
  -1 -25  -2   -0.29    4.12
  -1  25  -2   -0.90    4.10
  -1 -25  -4    1.24    3.95
   1 -25   4    0.45    4.15
  -1  25  -4   -1.84    5.16
  -1  25  -4    1.56    2.75
  -1  25  -4    2.99    4.80
   1 -25   4   -1.32    4.60
  -1  25  -4    7.13    4.26
   1  25   4   -0.64    4.39
   1  25   6   -2.21    4.40
   1 -25   6   -3.71    5.04
  -1  25  -6   -1.07    5.68
   1 -25   6   -1.84    4.24
  -1  25  -6    0.46    4.61
  -1 -25  -6   -0.95    3.95
  -1  25  -8   -0.82    5.20
  -1 -25  -8   -3.67    4.35
   1 -25   8    3.18    5.51
   1  25   8   -3.51    4.47
   1 -25   8   -1.93    4.84
  -1  25  -8   -5.40    5.78
  -1 -25 -10    7.38    9.85
  -1  25 -10   12.24    6.76
  -1 -25 -10   24.64    5.21
  -1  25 -10   27.18    6.08
   1 -25  10   16.84    5.56
   1  25  10   13.66    4.85
  -1  25 -12   18.03    6.47
  -1 -25 -12   15.89    7.05
   1  25  12   17.43    4.48
  -1 -25 -12   16.27    5.49
   1 -25  12   15.01    5.63
  -1  25 -12   21.64    7.10
  -1 -25 -14   83.82    7.07
  -1  25 -14   78.33    8.08
  -1  25 -14   94.02    8.75
  -1 -25 -14   82.36    6.97
   1 -25  14   84.88    7.49
  -1 -25 -14   67.12    4.57
  -1 -25 -16  137.45    8.74
  -1  25 -16  147.86   10.75
  -1 -25 -16  146.92    7.91
  -1 -25 -16  132.90    6.91
  -1  25 -16  128.08    9.77
   1 -25  16  124.94    8.96
  -1 -25 -18  214.35   10.15
  -1  25 -18  207.32   12.19
  -1 -25 -18  205.33    9.67
   1 -25  18  194.39   11.50
   1 -25  20    3.20    5.62
  -1 -25 -20    5.12    3.72
  -1 -25 -20    6.22    3.76
  -1  25 -20   -3.63    6.94
  -1 -25 -20    6.49    4.07
  -1  25 -22    6.80    6.85
   1 -25  22    2.91    5.61
  -1 -25 -22    2.38    4.08
  -1  25 -22    7.21    6.43
  -1 -25 -22    1.04    3.90
  -1 -25 -22   -1.36    3.61
  -1  25 -22   -2.30    6.23
  -1  25 -24   13.73    7.19
  -1  25 -24   24.65    7.11
  -1 -25 -24   19.61    4.96
   1 -25  24   20.27    6.80
  -1  25 -24   18.57    7.47
  -1  25 -26   16.26    8.23
   1 -25  26   16.86    7.32
  -1 -25 -26   12.60    5.50
  -1  25 -26   19.75    8.28
  -1  25 -26   15.50    7.93
  -1 -25 -26   12.45    5.79
   1 -25  28   94.55    9.76
  -1 -25 -28   97.15    8.00
  -1  25 -28  108.49   10.86
  -1  25 -28  111.18   10.85
  -1  25 -28  115.73   11.22
  -1 -25 -28   92.91    8.16
   1 -25  30    7.90    7.91
  -1 -25 -30   -0.36    6.08
  -1  25 -30   -0.33    8.45
  -1  25 -30   -5.49    9.41
  -1  25 -30   13.31    9.19
  -1 -25 -30    7.12    6.48
   1 -25  32   13.46    8.22
  -1 -25 -32   21.46    6.22
  -1  25 -32   28.26    8.88
  -1  25 -32   13.44    9.28
  -1  25 -32   29.11    9.76
  -1 -25 -32   25.76    7.02
  -1  25 -34   12.41    9.10
   1 -26 -33    4.81    6.44
  -1 -26  31    0.89    7.48
   1 -26 -31   12.87    6.25
   1  26 -31    9.06    8.78
   1  26 -31    5.31    8.96
   1  26 -29   54.30    9.52
  -1 -26  29   69.02    8.87
   1 -26 -29   63.38    7.25
   1 -26 -29   71.65    7.40
   1  26 -29   64.37    9.74
   1  26 -27  119.53   10.85
  -1 -26  27   97.80    9.69
   1 -26 -27  114.06    8.25
   1 -26 -27  116.37    8.23
   1  26 -27  124.85   10.93
   1  26 -25   20.37    8.06
   1 -26 -25    9.13    5.14
  -1 -26  25   12.37    6.75
   1  26 -25   14.12    7.77
   1 -26 -25   17.67    5.44
  -1 -26  23   10.16    6.23
   1 -26 -23    6.53    3.64
   1 -26 -23    3.98    4.14
   1 -26 -23    4.70    4.37
   1  26 -23   16.37    7.17
   1 -26 -23    4.41    4.67
   1 -26 -21    8.90    3.88
   1 -26 -21    6.43    3.49
   1  26 -21    6.38    6.72
  -1 -26  21    2.34    5.83
   1 -26 -21    9.87    4.38
   1 -26 -19   62.63    5.62
   1 -26 -19   59.63    4.52
   1  26 -19   68.88    8.03
   1 -26 -19   57.78    6.35
   1 -26 -19   58.42    4.60
  -1 -26  19   55.25    6.93
   1 -26 -17   13.77    2.96
   1 -26 -17   10.21    4.34
  -1 -26  17   15.98    5.43
   1 -26 -17   11.66    5.11
   1 -26 -17    8.73    3.06
   1  26 -17   11.82    6.80
   1  26 -17   15.90    6.52
   1 -26 -15    6.26    4.61
   1  26 -15    6.07    6.37
   1  26 -15    3.91    6.12
  -1 -26  15    6.27    5.13
   1 -26 -15    7.09    2.19
   1 -26 -15    2.16    5.04
  -1  26  15    6.70    3.57
  -1  26  13   -5.73    4.13
  -1 -26  13   -1.11    5.06
   1 -26 -13   -1.88    6.42
   1  26 -13   -0.51    6.54
   1  26 -13   -2.26    6.05
   1 -26 -13   -2.19    4.47
  -1 -26  11   -0.22    6.48
  -1  26  11   12.31    4.52
   1  26 -11    1.70    6.80
   1 -26 -11    8.08    4.54
   1  26 -11   13.61    6.10
  -1 -26  11   15.62    5.32
  -1 -26   9  127.86    8.12
   1  26  -9  135.68    8.69
   1 -26  -9  121.88    7.58
  -1  26   9  140.48    7.98
   1  26  -9  137.09    9.67
  -1 -26   9  146.75    9.43
   1  26  -7   60.36    6.58
   1 -26  -7   56.51    5.53
   1  26  -7   60.27    7.26
  -1  26   7   59.75    6.05
  -1 -26   7   64.59    5.86
  -1 -26   7   66.74    6.93
   1  26  -5    2.29    3.52
   1 -26  -5    0.79    4.59
   1  26  -5   -4.44    6.07
  -1  26   5   -0.99    5.04
   1  26  -5   -1.79    5.99
   1  26  -5    0.81    5.10
  -1 -26   5   -0.87    4.58
  -1 -26   5   -5.31    5.87
   1  26  -3  115.82    8.70
  -1  26   3  107.95    8.06
  -1 -26   3  120.01    7.15
   1  26  -3  114.13    7.72
   1  26  -3  108.58    7.51
   1  26  -3  113.94    5.93
   1 -26  -3   96.08    7.12
  -1 -26   3  110.37    7.90
   1  26  -1   -1.16    2.71
  -1 -26   1    0.65    4.90
   1 -26  -1   -7.17    4.94
   1  26  -1   -3.42    4.14
  -1  26   1  -13.25    5.80
   1  26  -1   -4.79    5.48
  -1  26  -1    6.58    1.99
   1  26   1   -0.73    5.16
  -1  26  -1    9.25    5.41
  -1 -26  -1    9.73    4.96
   1 -26   1   -1.09    4.91
  -1  26  -1   11.56    4.15
  -1  26  -3   30.61    5.79
  -1  26  -3   23.68    4.92
  -1 -26  -3   22.04    4.67
  -1  26  -3   24.85    3.06
   1 -26   3   24.94    5.22
   1  26   3   27.92    5.37
  -1  26  -3   20.98    4.70
  -1  26  -5    3.27    2.97
  -1 -26  -5    2.99    4.16
   1 -26   5    4.49    4.39
  -1  26  -5   -2.52    5.67
   1  26   5   -0.96    4.69
  -1  26  -5   -2.39    5.70
  -1  26  -5    3.41    4.62
   1 -26   5    0.71    5.08
   1 -26   7   -6.01    5.48
   1  26   7    2.96    4.30
  -1 -26  -7   -4.22    4.30
  -1  26  -7    1.14    5.80
  -1  26  -7    2.46    4.93
   1 -26   7   -0.65    4.41
   1 -26   9   11.14    4.91
   1  26   9    3.79    4.54
   1 -26   9    6.90    5.94
  -1  26  -9    9.52    6.26
  -1  26  -9    5.43    5.34
  -1 -26  -9   12.36    4.77
   1  26  11    3.63    4.42
  -1  26 -11   -2.23    6.86
  -1  26 -11    3.21    5.85
  -1 -26 -11    7.46    4.93
   1 -26  11    0.54    5.33
  -1 -26 -13  250.62   15.08
   1  26  13  288.12   12.03
  -1  26 -13  299.54   14.08
  -1  26 -13  280.40   14.73
   1 -26  13  269.15   13.43
  -1 -26 -13  252.31   12.90
  -1 -26 -15   -5.02    5.14
  -1  26 -15   -9.22    6.66
  -1 -26 -15   -4.67    3.15
  -1  26 -15   -9.96    7.18
   1 -26  15    1.43    5.64
  -1 -26 -15   -4.28    5.68
  -1 -26 -17   15.61    3.77
  -1 -26 -17   17.97    4.66
  -1  26 -17   20.66    7.51
  -1 -26 -17   22.42    5.82
  -1  26 -17   13.38    6.58
   1 -26  17   16.99    6.06
   1  26  19   13.65    2.30
   1 -26  19   26.77    6.18
  -1 -26 -19   25.31    4.18
  -1 -26 -19   23.31    4.41
  -1 -26 -19   23.53    6.01
  -1  26 -19   28.52    7.07
  -1 -26 -21   -2.02    3.79
  -1 -26 -21   -2.73    3.73
   1 -26  21   -7.46    5.98
  -1 -26 -21    1.92    3.97
  -1  26 -21   -1.01    6.21
  -1  26 -23    4.00    7.26
   1 -26  23  -12.46    6.04
  -1 -26 -23   -0.12    3.97
  -1 -26 -23   -2.34    4.49
  -1 -26 -23    5.15    4.21
  -1 -26 -23    0.40    4.45
  -1  26 -23    0.80    6.70
  -1  26 -25   23.06    8.02
   1 -26  25   19.03    7.74
  -1 -26 -25   19.44    5.33
  -1 -26 -25    5.83    5.67
  -1  26 -25   14.25    8.27
  -1 -26 -27   -0.99    5.70
   1 -26  27    9.44    7.75
  -1 -26 -27    1.49    6.28
  -1  26 -27   11.02    8.73
  -1  26 -27   12.32    8.99
  -1  26 -27   -3.48    8.91
  -1 -26 -29    1.58    5.99
   1 -26  29    4.65    7.80
  -1  26 -29    6.95    9.10
  -1 -26 -29   -0.36    6.42
  -1  26 -29    5.26    9.07
  -1  26 -29   12.58    8.93
  -1  26 -31   -0.34    8.82
  -1  26 -31    2.34    8.72
   1 -26  31    4.56    7.67
  -1 -26 -31    8.78    6.00
  -1  26 -31   -0.66    9.11
  -1  26 -33    3.14    9.00
[truncated: 7,510,194 more chars]
